# Supplementary material for: Comparative Transcriptomic and Metabolomic Analyses of Differences in Trunk Spiral Grain in Pinus yunnanensis
Source: Int J Mol Sci. 2023 Sep 28;24(19):14658. doi: 10.3390/ijms241914658 (PMC10572851; doi:10.3390/ijms241914658)
Supplement: Supplementary file 1 [file ijms-24-14658-s001.zip]

Archive with 11 entries (11 files):
- Figure S1. OPDLA annalysis.pdf
- Figure S2. Heatmap of DAMs.pdf
- Figure S3. DAMs in HMDB and Lipid Map database.pdf
- Figure S4. Sankey of transcriptome and metabolome.pdf
- Figure S5. GO and KEGG enrichment (a) GO enrichment,(b) KEGG enrichment in lightblue4 module.pdf
- Figure S6. RT-qPCR verification result.pdf
- Table S1. Unigene annotation result.xls
- Table S2. Different group DEGs information.xlsx
- Table S3. DAMs KEGG annotation.xls
- Table S4. correlation of Unigene and Metabolites.xls
- Table S5. Primer information.xls
