# Supplementary material for: Comparative Transcriptomic and Metabolomic Analyses of Differences in Trunk Spiral Grain in Pinus yunnanensis
Source: Int J Mol Sci. 2023 Sep 28;24(19):14658. doi: 10.3390/ijms241914658 (PMC10572851; doi:10.3390/ijms241914658)
Supplement: Supplementary file 1 [file ijms-24-14658-s001.zip › Table S1. Unigene annotation result.xls]

## Sheet: Sheet1
Sequence	NR	NT	Swiss-Prot	KEGG	COG	GO	ALL
All-Unigene.fa	90302	97830	62994	56932	36930	56024	105904
