# Supplementary material for: Comparative Transcriptomic and Metabolomic Analyses of Differences in Trunk Spiral Grain in Pinus yunnanensis
Source: Int J Mol Sci. 2023 Sep 28;24(19):14658. doi: 10.3390/ijms241914658 (PMC10572851; doi:10.3390/ijms241914658)
Supplement: Supplementary file 1 [file ijms-24-14658-s001.zip › Table S2. Different group DEGs information.xlsx]

## Sheet: S vs. T
GeneID	length	ReadsMeanS	ReadsMeanT	baseMeanS	baseMeanT	log2FC(T/S)	Up-Down-Regulation(T/S)	P-value
CL11403.Contig2_All	1076	359.2	7	350.609	6.94735	-5.65726	down	6.86657e-14
CL14022.Contig2_All	1265	99	1.1	95.0463	0.999657	-6.57105	down	1.25302e-13
CL39.Contig12_All	1034	1.3	64.9	1.12658	65.5252	5.86203	up	2.93683e-13
Unigene22772_All	468	91.2	0	83.5519	0.001	-16.3504	down	6.32809e-13
Unigene54901_All	2469	25	0.4	24.1921	0.373247	-6.01826	down	4.49817e-11
CL6397.Contig1_All	1341	835.8	5.4	827.691	5.37472	-7.26676	down	6.19414e-11
CL527.Contig1_All	1019	0	34.9	0.001	34.0633	15.0559	up	6.58242e-11
Unigene36393_All	935	113.2	0.3	109.847	0.302568	-8.50402	down	1.71707e-10
CL7633.Contig2_All	832	62.3	1.5	58.0805	1.4842	-5.2903	down	4.37704e-10
CL3073.Contig3_All	1578	1.8	319.5	1.72369	316.447	7.52032	up	5.95275e-10
CL774.Contig2_All	1291	21.6	0.3	21.5483	0.295561	-6.18797	down	6.23504e-10
CL30.Contig1_All	1708	100.4	6.4	97.4114	6.28833	-3.95334	down	7.01301e-10
CL6841.Contig12_All	3441	89.1	0.1	85.786	0.0971882	-9.78574	down	7.1239e-10
Unigene18325_All	559	24.2	0.2	22.9502	0.206464	-6.79648	down	9.43157e-10
Unigene34588_All	694	0	232.4	0.001	232.595	17.8275	up	9.68803e-10
CL8374.Contig1_All	936	0.1	51.8	0.123348	50.4097	8.67483	up	1.15661e-09
CL189.Contig4_All	884	243.8	0.5	236.927	0.480186	-8.94663	down	1.22663e-09
Unigene14175_All	1598	28.8	0	26.1401	0.001	-14.674	down	7.70805e-09
CL11989.Contig1_All	705	0	35.5	0.001	33.7616	15.0431	up	9.41328e-09
Unigene11350_All	588	0.3	28.7	0.263275	27.2774	6.69499	up	1.1395e-08
CL15986.Contig1_All	1483	21.7	0	20.8209	0.001	-14.3457	down	1.29432e-08
CL8031.Contig2_All	722	16.3	0.4	15.7637	0.417013	-5.24037	down	1.67723e-08
Unigene9640_All	1750	163.1	5.1	156.491	4.94812	-4.98306	down	1.70417e-08
Unigene52403_All	744	26.5	0	25.2009	0.001	-14.6212	down	3.18754e-08
CL16346.Contig3_All	1146	483.3	0.6	491.01	0.554193	-9.79115	down	4.30661e-08
CL10479.Contig2_All	1332	2.5	109.4	2.36356	106.252	5.49038	up	4.4228e-08
CL8837.Contig1_All	848	20.4	0.5	19.1382	0.516697	-5.21099	down	4.53117e-08
CL12262.Contig2_All	1324	36.8	2.5	34.2108	2.40099	-3.83275	down	4.77339e-08
Unigene36308_All	743	0.9	44.9	0.820232	44.8749	5.77373	up	5.2597e-08
CL14647.Contig1_All	2937	2501.9	37.2	2331.18	36.1923	-6.00923	down	5.43167e-08
Unigene44702_All	734	0.1	13.7	0.0842042	13.2434	7.29716	up	5.90049e-08
Unigene34561_All	2174	0.8	44.7	0.749162	44.9615	5.90727	up	6.13649e-08
Unigene71462_All	2704	45.1	0	44.5446	0.001	-15.443	down	6.33276e-08
CL15973.Contig5_All	1030	23.3	1.2	22.2497	1.13358	-4.29483	down	6.40862e-08
Unigene27143_All	415	0.1	27.2	0.093631	26.7671	8.15926	up	6.81028e-08
Unigene10879_All	603	0	9.2	0.001	8.92768	13.1241	up	7.23096e-08
Unigene56874_All	630	20.6	0	19.3549	0.001	-14.2404	down	1.0043e-07
Unigene40520_All	292	9.7	0	9.43299	0.001	-13.2035	down	1.17837e-07
CL4454.Contig5_All	612	0	202.8	0.001	203.36	17.6337	up	1.4296e-07
Unigene18079_All	460	0	11.1	0.001	10.7932	13.3978	up	1.53331e-07
Unigene34589_All	670	1.4	63.8	1.63772	62.6164	5.25678	up	1.71966e-07
CL14037.Contig2_All	2222	21.6	179.2	20.5475	178.176	3.11627	up	1.80925e-07
CL3843.Contig1_All	611	0.3	32.8	0.252613	32.7991	7.02059	up	1.81232e-07
Unigene8863_All	952	152.8	10.3	149.336	10.1713	-3.87599	down	2.21934e-07
CL8774.Contig4_All	893	29.8	358.2	26.0651	348.878	3.74253	up	2.50252e-07
CL9574.Contig1_All	578	26.2	0	25.8175	0.001	-14.6561	down	2.54255e-07
CL13717.Contig1_All	723	9.4	0.1	9.31766	0.11349	-6.35933	down	2.77862e-07
CL14127.Contig3_All	1835	17.8	144.6	17.365	140.775	3.01914	up	2.83136e-07
CL3552.Contig2_All	1520	390	0.2	392.206	0.187666	-11.0292	down	3.16695e-07
CL10709.Contig2_All	1043	20.6	1.2	19.2496	1.12512	-4.09667	down	3.18497e-07
Unigene2020_All	780	16.4	0.1	15.042	0.101293	-7.21431	down	3.29971e-07
Unigene31702_All	488	0.5	13.3	0.421021	13.121	4.96185	up	3.37411e-07
CL246.Contig2_All	1501	32.2	1.1	30.5162	1.08789	-4.80997	down	3.42316e-07
CL15516.Contig57_All	775	0.8	17.8	0.827916	17.5559	4.40633	up	3.54231e-07
CL2685.Contig3_All	1068	21.2	1.3	20.1083	1.21424	-4.04966	down	3.55595e-07
CL1050.Contig2_All	1037	85.2	0	77.4961	0.001	-16.2418	down	3.7741e-07
Unigene59175_All	1380	17.3	0.9	17.0517	0.889056	-4.2615	down	3.93604e-07
Unigene56538_All	722	20	0	18.7966	0.001	-14.1982	down	4.28982e-07
CL4151.Contig2_All	689	101.7	0	93.4928	0.001	-16.5126	down	4.37185e-07
CL508.Contig16_All	1243	89.6	0.4	83.6878	0.361947	-7.8531	down	4.39634e-07
Unigene6266_All	509	19	0	17.0652	0.001	-14.0588	down	4.52476e-07
Unigene15337_All	1115	69.2	0	66.9804	0.001	-16.0315	down	4.70682e-07
CL4454.Contig1_All	753	0	214.6	0.001	215.385	17.7166	up	4.93417e-07
Unigene12518_All	3868	279.4	2.1	253.891	2.06999	-6.93844	down	5.99387e-07
CL2029.Contig4_All	938	0.3	15.9	0.282527	16.0642	5.82932	up	6.17356e-07
Unigene2660_All	229	0	8.6	0.001	8.28517	13.0163	up	6.39691e-07
CL6851.Contig1_All	1003	222.9	4.2	221.597	3.99009	-5.79537	down	6.78516e-07
CL11723.Contig1_All	688	18.8	0	17.8021	0.001	-14.1198	down	7.60399e-07
Unigene26222_All	2068	107.8	1.5	104.127	1.52299	-6.0953	down	8.08313e-07
CL15372.Contig4_All	3155	167.3	16.5	159.925	15.5756	-3.36004	down	9.16543e-07
CL2683.Contig6_All	3499	1.1	28.8	1.06802	27.6727	4.69546	up	1.04179e-06
CL17254.Contig2_All	1217	10.5	0.3	10.4419	0.324168	-5.00949	down	1.06562e-06
CL7950.Contig1_All	6213	0.1	137.6	0.0892761	139.596	10.6107	up	1.07974e-06
CL267.Contig3_All	926	97.6	0.2	94.1679	0.202587	-8.86055	down	1.1634e-06
Unigene30248_All	676	1.3	18.2	1.21274	17.5167	3.85238	up	1.30142e-06
CL11216.Contig1_All	962	26	0.9	23.8509	0.873457	-4.77116	down	1.30494e-06
Unigene34587_All	549	1.6	2575.2	1.58298	2607.04	10.6855	up	1.31125e-06
CL10657.Contig1_All	2313	1.2	17.4	1.05513	16.7462	3.98835	up	1.36664e-06
Unigene16769_All	708	32.5	0.4	30.6827	0.378986	-6.33914	down	1.41656e-06
CL1079.Contig3_All	870	22.8	0	22.3595	0.001	-14.4486	down	1.52439e-06
Unigene28269_All	1929	84.9	2	83.2938	1.9461	-5.41955	down	1.54882e-06
CL8374.Contig4_All	544	1.2	37.4	1.2247	36.1527	4.8836	up	1.88603e-06
CL957.Contig10_All	3727	30.7	1.8	29.8383	1.69918	-4.13426	down	2.00397e-06
CL1312.Contig2_All	921	150.1	18.6	140.563	18.2115	-2.94829	down	2.08709e-06
CL1312.Contig11_All	736	183.9	19.1	172.3	18.8332	-3.19358	down	2.09838e-06
CL16715.Contig2_All	920	167.8	0.2	158.547	0.207648	-9.57656	down	2.18908e-06
CL371.Contig2_All	739	39.6	0	38.47	0.001	-15.2314	down	2.44813e-06
Unigene42729_All	441	20.7	1.7	20.0852	1.75115	-3.51976	down	2.46863e-06
CL6841.Contig15_All	3315	10.2	0	9.81545	0.001	-13.2608	down	2.80991e-06
CL7633.Contig3_All	450	7.9	0.1	7.10175	0.10269	-6.11181	down	2.89343e-06
Unigene14390_All	1859	86.5	2.3	84.5711	2.21982	-5.25165	down	2.98646e-06
CL97.Contig9_All	766	0	39.7	0.001	38.8137	15.2443	up	3.11936e-06
CL3995.Contig1_All	1915	4.8	39.1	4.42014	37.3072	3.07729	up	3.18816e-06
Unigene18035_All	1301	25.7	2.5	24.8517	2.54632	-3.28686	down	3.20197e-06
CL3342.Contig1_All	3290	6	46.2	5.74248	45.6685	2.99145	up	3.2391e-06
CL11434.Contig3_All	743	0	96.5	0.001	96.6723	16.5608	up	3.38184e-06
Unigene53227_All	610	79.8	0	70.9811	0.001	-16.1151	down	3.38775e-06
Unigene36767_All	217	0	9.2	0.001	8.92985	13.1244	up	3.40466e-06
Unigene19195_All	2432	43.8	5.3	42.1147	4.94013	-3.0917	down	3.47617e-06
CL3189.Contig7_All	472	91	0.3	93.4442	0.283385	-8.3652	down	3.50334e-06
Unigene22668_All	519	17.3	1.3	16.6599	1.23054	-3.75901	down	3.57993e-06
Unigene70768_All	209	6.6	0	6.16112	0.001	-12.589	down	3.73697e-06
CL7633.Contig1_All	777	72.8	1.5	66.9286	1.43561	-5.54289	down	4.40038e-06
CL5723.Contig1_All	1666	14.1	169.2	13.342	170.866	3.67882	up	4.4773e-06
CL7929.Contig3_All	1635	25	161.5	22.0973	154.593	2.80654	up	4.55647e-06
CL867.Contig53_All	3306	110.4	0.2	102.82	0.203837	-8.97848	down	4.63235e-06
Unigene4577_All	823	83.3	5.6	79.5414	5.50028	-3.85413	down	4.74096e-06
CL5367.Contig5_All	2653	4	122.7	3.80545	118.963	4.9663	up	4.97488e-06
CL2039.Contig1_All	845	24.9	2.5	23.0041	2.54111	-3.17836	down	5.0725e-06
CL5732.Contig1_All	484	0.1	7	0.0948661	6.86717	6.17768	up	5.0837e-06
CL527.Contig12_All	2262	1	32	0.919787	30.7823	5.06466	up	5.15194e-06
CL11565.Contig2_All	863	31.2	2.8	30.2503	2.75682	-3.45587	down	5.31811e-06
CL287.Contig10_All	2023	5.6	82.8	5.25387	82.5256	3.97339	up	5.72987e-06
CL9978.Contig2_All	816	0.2	117.2	0.190581	112.876	9.21013	up	5.82121e-06
CL107.Contig4_All	1266	14.4	1	14.0097	1.03148	-3.76364	down	5.83453e-06
Unigene10755_All	907	0	32	0.001	30.7455	14.9081	up	6.74621e-06
Unigene8393_All	643	17.7	0	15.9519	0.001	-13.9614	down	7.02787e-06
Unigene48631_All	597	5.9	0	5.53966	0.001	-12.4356	down	7.07801e-06
CL7508.Contig2_All	812	12.3	0.4	11.5939	0.380927	-4.92771	down	7.36209e-06
CL5700.Contig1_All	3388	178.3	0.5	158.75	0.447598	-8.47034	down	7.44046e-06
CL9629.Contig2_All	423	5.9	0	5.4314	0.001	-12.4071	down	7.69903e-06
CL17051.Contig27_All	1919	0	38.4	0.001	36.0038	15.1359	up	7.73331e-06
Unigene57188_All	797	47.2	0.1	42.8548	0.114673	-8.54578	down	7.8806e-06
Unigene3395_All	671	15.4	0	15.5719	0.001	-13.9267	down	8.23855e-06
CL12952.Contig1_All	2564	41.1	603.5	35.5183	588.787	4.05111	up	8.85701e-06
Unigene27752_All	364	17.3	1.5	16.1767	1.52458	-3.40744	down	8.99196e-06
CL1148.Contig1_All	784	0	19.4	0.001	19.5869	14.2576	up	9.08507e-06
CL1024.Contig3_All	703	47.4	0	44.6592	0.001	-15.4467	down	9.21388e-06
Unigene44808_All	415	15.7	0	14.8354	0.001	-13.8568	down	9.22545e-06
Unigene24320_All	624	18	0.9	16.665	0.931992	-4.16036	down	9.31925e-06
CL968.Contig7_All	1372	8.7	0.3	8.23092	0.34402	-4.58049	down	9.50207e-06
CL6231.Contig1_All	1596	1.6	17	1.35793	16.2359	3.57971	up	1.02307e-05
CL2488.Contig7_All	493	34.7	0	31.7958	0.001	-14.9565	down	1.05624e-05
CL11356.Contig1_All	553	0.7	22.3	0.66839	22.0128	5.04151	up	1.07848e-05
Unigene61775_All	459	0	26.7	0.001	26.952	14.7181	up	1.09991e-05
CL4312.Contig1_All	1000	71.7	2.1	66.246	2.16477	-4.93555	down	1.10922e-05
Unigene46713_All	1378	19.8	1	19.2583	0.927288	-4.37632	down	1.13364e-05
CL13723.Contig3_All	667	21.2	0	19.5428	0.001	-14.2543	down	1.16501e-05
Unigene14710_All	260	0.1	6.4	0.0892761	6.32857	6.14746	up	1.19209e-05
CL11632.Contig30_All	941	132.3	1.5	120.277	1.56626	-6.26289	down	1.24515e-05
Unigene22296_All	503	23	0	22.2881	0.001	-14.444	down	1.26117e-05
CL371.Contig3_All	876	24.2	0	23.4696	0.001	-14.5185	down	1.27569e-05
CL12493.Contig1_All	966	0	25.6	0.001	24.5269	14.5821	up	1.32204e-05
CL5482.Contig1_All	807	22.6	0	23.1898	0.001	-14.5012	down	1.35032e-05
CL14181.Contig14_All	893	16.7	1.2	15.8346	1.29272	-3.6146	down	1.35763e-05
CL16634.Contig1_All	603	25.5	0	22.3638	0.001	-14.4489	down	1.39073e-05
CL274.Contig1_All	833	60.5	0.3	55.7712	0.316077	-7.4631	down	1.42152e-05
CL15516.Contig30_All	1929	265.8	27.9	259.093	26.7375	-3.27653	down	1.42724e-05
Unigene5469_All	1349	20.4	1.7	19.9214	1.64699	-3.59641	down	1.44079e-05
CL17051.Contig5_All	2264	0.1	32.8	0.101304	30.74	8.24527	up	1.46824e-05
Unigene41382_All	275	0	25.2	0.001	24.6178	14.5874	up	1.48922e-05
Unigene13810_All	2414	29.1	0	26.2823	0.001	-14.6818	down	1.50349e-05
CL150.Contig5_All	822	0	19.9	0.001	19.7767	14.2715	up	1.51399e-05
Unigene24595_All	1090	0	29.1	0.001	27.2321	14.733	up	1.51786e-05
CL1144.Contig1_All	588	29.1	0	29.6252	0.001	-14.8545	down	1.52745e-05
CL1035.Contig4_All	1593	38.8	0.8	36.7683	0.817423	-5.49124	down	1.58603e-05
Unigene44513_All	609	0.1	8.8	0.0842042	8.76907	6.70239	up	1.61286e-05
CL16164.Contig9_All	2796	0	19.6	0.001	18.4799	14.1737	up	1.62186e-05
Unigene34586_All	990	10.1	2424.8	10.5847	2441.64	7.84972	up	1.66658e-05
Unigene32292_All	1109	8	0	7.60162	0.001	-12.8921	down	1.67621e-05
Unigene36726_All	209	22.1	0	22.4295	0.001	-14.4531	down	1.70744e-05
CL4326.Contig1_All	1761	2.9	23.2	2.6871	23.0451	3.10033	up	1.74421e-05
CL17412.Contig3_All	981	0.1	29.2	0.0892761	28.527	8.31984	up	1.82387e-05
Unigene59630_All	3153	35.1	0.7	32.5136	0.642705	-5.66074	down	1.85193e-05
CL17181.Contig12_All	1628	193.6	34.4	180.139	34.0099	-2.40508	down	1.95631e-05
Unigene10120_All	1475	19.9	1.9	19.8275	1.82597	-3.44077	down	2.04782e-05
CL17305.Contig3_All	3038	18.7	1.8	17.2665	1.67475	-3.36596	down	2.06563e-05
Unigene16609_All	898	71	3.9	69.7683	3.75031	-4.21749	down	2.09094e-05
Unigene24167_All	3542	34	3.8	33.2485	3.74741	-3.14932	down	2.09337e-05
CL189.Contig2_All	767	582.3	108.2	562.559	110.797	-2.34409	down	2.11422e-05
CL2061.Contig3_All	1232	21	126.6	19.9051	124.626	2.64639	up	2.11907e-05
CL371.Contig4_All	756	16	0	15.4191	0.001	-13.9124	down	2.12178e-05
CL17181.Contig6_All	1284	251	45.5	232.235	45.0255	-2.36677	down	2.12222e-05
CL15213.Contig2_All	504	1.3	14.1	1.10015	13.6411	3.63219	up	2.12313e-05
Unigene47655_All	977	287.6	34.1	273.113	36.5362	-2.9021	down	2.18411e-05
Unigene27238_All	1567	61.9	10	58.3154	9.81252	-2.57118	down	2.3252e-05
Unigene11056_All	803	21.5	0	21.2724	0.001	-14.3767	down	2.33529e-05
Unigene16337_All	245	5.5	0	5.33073	0.001	-12.3801	down	2.36194e-05
CL6784.Contig4_All	1035	22	2.6	20.7619	2.53754	-3.03244	down	2.41929e-05
CL17051.Contig4_All	2687	0.3	46.6	0.284598	43.8947	7.26898	up	2.438e-05
Unigene7143_All	1763	17.1	1	16.3014	0.994503	-4.03488	down	2.43898e-05
Unigene54600_All	1357	4	112.7	3.98873	118.025	4.88702	up	2.47697e-05
Unigene52104_All	352	14.1	0.4	13.6716	0.370811	-5.20436	down	2.58668e-05
Unigene20660_All	209	0	17	0.001	16.057	13.9709	up	2.67553e-05
CL985.Contig13_All	2497	15.3	1	14.4723	0.992596	-3.86595	down	2.77438e-05
CL17051.Contig6_All	2383	0	12.7	0.001	11.9556	13.5454	up	2.78557e-05
CL10026.Contig2_All	294	5	0	4.81831	0.001	-12.2343	down	2.83474e-05
Unigene4920_All	2235	26.5	3.5	25.2072	3.46149	-2.86437	down	2.84923e-05
CL6528.Contig1_All	949	35.1	3.9	34.2519	3.72255	-3.20182	down	2.94929e-05
CL16618.Contig7_All	2199	24.7	3.2	24.005	3.13554	-2.93655	down	2.95426e-05
CL7929.Contig1_All	1074	48.1	267.1	42.2788	258.566	2.61252	up	3.0769e-05
CL10502.Contig1_All	1629	92.9	2.8	91.8263	2.73902	-5.06718	down	3.08188e-05
CL13448.Contig1_All	378	13	0	11.7207	0.001	-13.5168	down	3.14291e-05
Unigene1027_All	674	0.6	43.9	0.578536	41.0516	6.14889	up	3.14409e-05
CL3758.Contig7_All	376	9.3	0.5	8.38716	0.476861	-4.13654	down	3.18277e-05
Unigene8706_All	533	20.7	109.6	20.0984	106.432	2.40478	up	3.22486e-05
Unigene26426_All	716	7.2	0	6.82894	0.001	-12.7374	down	3.24793e-05
Unigene38283_All	2276	102.8	2.3	98.0384	2.24004	-5.45175	down	3.25078e-05
CL5484.Contig2_All	791	19.8	0	18.422	0.001	-14.1691	down	3.35115e-05
Unigene9155_All	1480	20.6	2.5	19.8222	2.57883	-2.94232	down	3.44407e-05
CL12672.Contig2_All	3190	187.4	35.3	181.812	34.7053	-2.38922	down	3.48065e-05
Unigene52035_All	965	88.8	3.1	81.5684	3.06691	-4.73315	down	3.54107e-05
CL16164.Contig28_All	1705	0	7.2	0.001	6.90466	12.7534	up	3.5898e-05
CL7669.Contig10_All	1276	26.2	3.6	25.7287	3.64492	-2.81942	down	3.69416e-05
CL12088.Contig3_All	1352	1.1	20.8	1.01875	20.7313	4.34693	up	3.73455e-05
CL10093.Contig1_All	1110	0.8	80.6	0.698942	75.6897	6.75878	up	3.74561e-05
CL8935.Contig1_All	572	131.5	0.9	127.854	0.831095	-7.26527	down	3.77347e-05
CL14748.Contig2_All	1147	0.6	18.1	0.526549	18.3099	5.11991	up	3.80642e-05
CL5444.Contig1_All	1031	527.8	3.1	495.499	2.96048	-7.38691	down	3.8277e-05
CL8680.Contig1_All	1723	5.8	0	5.36499	0.001	-12.3894	down	3.95856e-05
Unigene35728_All	861	3.5	393.4	3.51495	392.97	6.80477	up	3.99755e-05
Unigene60947_All	487	1.1	12.1	1.04353	11.7058	3.48769	up	4.02224e-05
CL1508.Contig2_All	344	13.9	0	12.6458	0.001	-13.6264	down	4.05504e-05
CL17181.Contig8_All	1728	34.3	5.2	32.8123	5.24776	-2.64446	down	4.07071e-05
CL13750.Contig4_All	1175	15.9	0	14.4883	0.001	-13.8226	down	4.12217e-05
CL13584.Contig2_All	673	2.1	58	2.17236	60.7626	4.80585	up	4.17322e-05
CL17181.Contig7_All	1698	24.9	3.4	24.0903	3.39212	-2.82819	down	4.21988e-05
Unigene15240_All	226	0	6.5	0.001	6.26189	12.6124	up	4.35355e-05
CL10088.Contig1_All	1039	26.8	0.2	23.9117	0.184962	-7.01435	down	4.36054e-05
Unigene2570_All	1082	17.3	0	16.135	0.001	-13.9779	down	4.37688e-05
CL10392.Contig2_All	629	84.1	2.8	85.2797	2.86525	-4.89547	down	4.46451e-05
Unigene31765_All	1249	17.3	0	15.8855	0.001	-13.9554	down	4.47968e-05
CL1312.Contig13_All	759	215.5	37.1	201.668	36.7212	-2.4573	down	4.5535e-05
CL1065.Contig15_All	1736	66.5	11.7	61.3314	11.4351	-2.42316	down	4.61409e-05
Unigene4735_All	1060	38.1	0	34.2037	0.001	-15.0619	down	4.66882e-05
CL4806.Contig6_All	407	0	30.1	0.001	29.3503	14.8411	up	4.71009e-05
Unigene7997_All	1334	5.3	52.4	5.0914	51.0813	3.32666	up	4.74675e-05
CL847.Contig6_All	1935	58.1	6	56.9286	5.65717	-3.331	down	4.76472e-05
CL1172.Contig1_All	928	0	14.3	0.001	13.7343	13.7455	up	4.84547e-05
CL1965.Contig2_All	778	40.8	0.1	39.9522	0.0971882	-8.68328	down	5.02232e-05
Unigene58442_All	385	4.7	0	4.4396	0.001	-12.1162	down	5.1579e-05
Unigene5500_All	1692	14.7	1.5	13.4165	1.38616	-3.27485	down	5.21917e-05
Unigene25181_All	659	30.4	4	29.0735	3.81138	-2.93132	down	5.22995e-05
CL13740.Contig4_All	2352	50.7	8.7	48.9849	8.53275	-2.52125	down	5.24276e-05
CL16505.Contig1_All	525	6.5	0.2	6.26613	0.177086	-5.14505	down	5.26355e-05
Unigene38270_All	2059	35	0.1	31.7161	0.0929742	-8.41417	down	5.43326e-05
Unigene52034_All	505	14.2	1.3	13.2893	1.33564	-3.31465	down	5.45336e-05
Unigene35737_All	751	0.1	7.2	0.0941756	7.01917	6.2198	up	5.69128e-05
Unigene17093_All	1487	6.6	38.2	6.20868	36.7105	2.56384	up	5.71941e-05
Unigene57131_All	574	4.7	0	4.30651	0.001	-12.0723	down	5.78858e-05
CL12088.Contig2_All	1286	0.5	10.5	0.467218	10.272	4.45848	up	5.83198e-05
CL15791.Contig7_All	1966	9	49.2	8.36192	47.0623	2.49267	up	5.86232e-05
CL2738.Contig3_All	880	0.2	24.2	0.188351	22.9771	6.93063	up	5.86461e-05
CL867.Contig16_All	2912	18.3	0	16.5001	0.001	-14.0102	down	5.88912e-05
CL6207.Contig2_All	1768	6.1	50.1	5.76668	49.8866	3.11284	up	6.05863e-05
Unigene36280_All	400	4.6	0	4.36516	0.001	-12.0918	down	6.14568e-05
CL1763.Contig2_All	856	0.4	10	0.406711	9.96279	4.61447	up	6.15634e-05
CL1079.Contig6_All	769	17.5	0	17.8612	0.001	-14.1245	down	6.2343e-05
CL8159.Contig4_All	1049	51.8	242.1	49.4111	235.863	2.25505	up	6.37145e-05
CL3000.Contig1_All	3762	94.1	15.7	90.6917	15.1282	-2.58373	down	6.4302e-05
Unigene54801_All	2167	4.7	0	4.49195	0.001	-12.1331	down	6.45185e-05
CL4454.Contig2_All	897	0	38.8	0.001	39.0285	15.2522	up	6.45696e-05
CL867.Contig10_All	2050	14.6	0	13.2638	0.001	-13.6952	down	6.50659e-05
Unigene10604_All	484	0	11.5	0.001	11.415	13.4786	up	6.66326e-05
Unigene7514_All	559	25.3	3.7	24.3328	3.65162	-2.73629	down	6.6801e-05
Unigene46566_All	1672	63.9	295.1	58.5323	286.333	2.29039	up	6.71114e-05
CL6132.Contig1_All	2066	70	10.8	66.3363	10.7257	-2.62872	down	6.79457e-05
Unigene28383_All	1274	33.3	0	29.9607	0.001	-14.8708	down	6.85001e-05
Unigene7379_All	2105	28.5	0.3	25.632	0.302339	-6.40564	down	6.90427e-05
Unigene2555_All	894	0	11.4	0.001	10.8799	13.4094	up	6.91575e-05
Unigene2744_All	452	0	12.5	0.001	12.2842	13.5845	up	6.91931e-05
CL9089.Contig1_All	1205	549.9	114.7	535.396	109.954	-2.28371	down	6.93001e-05
CL9167.Contig1_All	846	0.3	47.3	0.284598	45.4803	7.32017	up	6.93535e-05
Unigene32154_All	519	0	4.3	0.001	4.28472	12.065	up	7.01582e-05
CL392.Contig1_All	4444	96.1	18.6	93.3426	18.1025	-2.36635	down	7.07056e-05
CL376.Contig6_All	1398	14.4	72.4	13.3841	70.3165	2.39335	up	7.19442e-05
CL14539.Contig2_All	1631	183.7	826.2	171.503	806.572	2.23357	up	7.22913e-05
CL15516.Contig37_All	463	0	6.7	0.001	6.57773	12.6834	up	7.28063e-05
CL4736.Contig5_All	1460	13.7	1.2	12.842	1.13902	-3.495	down	7.32123e-05
Unigene8990_All	869	10	52.4	9.1337	51.7645	2.50269	up	7.50248e-05
CL15973.Contig4_All	820	13.5	0.8	13.0713	0.788256	-4.05159	down	7.57295e-05
CL12842.Contig1_All	1908	340.8	5.4	304.131	5.10463	-5.89675	down	7.72626e-05
Unigene14876_All	4580	4.9	29.3	4.87967	28.4215	2.54213	up	7.73947e-05
CL10197.Contig2_All	3606	47.3	8.4	45.8899	8.54886	-2.42437	down	7.73967e-05
Unigene56856_All	568	6.9	0.1	6.57515	0.0903474	-6.1854	down	7.86055e-05
CL8878.Contig4_All	329	22.5	0.3	21.5972	0.268972	-6.32724	down	7.99372e-05
CL12493.Contig2_All	1237	0	17.8	0.001	16.7339	14.0305	up	8.02537e-05
Unigene43627_All	336	32.3	1.7	31.8121	1.63316	-4.28384	down	8.0392e-05
Unigene60970_All	520	32.3	0	28.6853	0.001	-14.808	down	8.05397e-05
CL867.Contig81_All	1693	41.9	0.1	39.4656	0.0903474	-8.7709	down	8.17403e-05
CL774.Contig1_All	1585	16.8	2.1	16.4651	2.0339	-3.01709	down	8.36165e-05
Unigene11367_All	606	0	21.3	0.001	21.2984	14.3785	up	8.6051e-05
CL17111.Contig2_All	360	9.2	0.3	8.6693	0.32967	-4.71682	down	8.62965e-05
CL11694.Contig2_All	1107	96.6	15.5	91.6534	15.4908	-2.56478	down	8.68815e-05
Unigene35936_All	1516	34	0.1	30.1618	0.114673	-8.03905	down	8.71088e-05
CL70.Contig1_All	2248	83	14	80.2589	13.084	-2.61686	down	8.78292e-05
CL8205.Contig1_All	4211	32	229.5	30.0875	222.961	2.88956	up	8.83151e-05
Unigene19108_All	1291	195.7	25.5	183.952	24.5414	-2.90604	down	8.86281e-05
CL16989.Contig1_All	295	1.1	21.3	1.06012	21.143	4.31788	up	9.07264e-05
CL867.Contig39_All	3445	37.1	0.4	35.6729	0.371897	-6.58378	down	9.32052e-05
Unigene15926_All	1065	59.1	0.1	60.1508	0.10269	-9.19414	down	9.34474e-05
Unigene32409_All	572	0	11.4	0.001	10.8294	13.4027	up	9.42335e-05
Unigene59029_All	1330	148.7	21.5	137.694	21.0356	-2.71056	down	9.43617e-05
CL2442.Contig1_All	849	2.7	18.8	2.36798	18.2127	2.94321	up	9.45699e-05
CL8573.Contig2_All	722	17.7	0	16.0454	0.001	-13.9699	down	9.46663e-05
CL13750.Contig2_All	1068	10.3	0	9.35778	0.001	-13.192	down	9.48828e-05
CL4062.Contig2_All	647	27.7	1.2	27.3538	1.12911	-4.59848	down	9.51285e-05
CL2152.Contig14_All	1410	12	0	11.9307	0.001	-13.5424	down	9.63645e-05
Unigene18176_All	685	10	78.9	9.758	79.9794	3.03497	up	9.65891e-05
CL371.Contig1_All	619	13.1	0	12.7823	0.001	-13.6419	down	9.6806e-05
Unigene57280_All	349	27.7	0	25.6618	0.001	-14.6473	down	9.73643e-05
CL1156.Contig27_All	1175	58.8	3.2	54.0976	3.12542	-4.11344	down	9.74898e-05
CL13916.Contig2_All	1505	10.9	0	10.001	0.001	-13.2879	down	0.000100545
Unigene32369_All	388	4.3	0	4.08929	0.001	-11.9976	down	0.000102777
Unigene5563_All	536	6.2	0	6.20108	0.001	-12.5983	down	0.000104178
CL8573.Contig1_All	799	19	0	17.1487	0.001	-14.0658	down	0.000105022
Unigene35727_All	327	0	23.5	0.001	23.3474	14.511	up	0.000105231
CL17138.Contig1_All	398	0	27.5	0.001	25.3327	14.6287	up	0.000106751
Unigene9500_All	1096	13.2	0.9	11.9445	0.854551	-3.80504	down	0.000107768
Unigene26388_All	1329	0.1	32.3	0.085259	32.2634	8.56383	up	0.000108449
CL1743.Contig1_All	2379	22.1	1.2	20.0818	1.10831	-4.17946	down	0.000109651
CL10981.Contig6_All	690	28.4	0.7	26.7587	0.668184	-5.32362	down	0.000110417
Unigene35887_All	813	60.5	0.1	58.7045	0.0938329	-9.28916	down	0.000110603
Unigene44588_All	390	0.1	5.6	0.0948661	5.48076	5.85234	up	0.000110893
CL1024.Contig2_All	801	13.2	0	12.1064	0.001	-13.5635	down	0.000111877
CL8878.Contig1_All	209	15.6	0.5	15.3813	0.490005	-4.97223	down	0.000112826
CL13547.Contig2_All	1521	30	5	28.7005	5.24096	-2.45317	down	0.000112944
CL574.Contig2_All	2291	862.1	64.3	859.043	62.1039	-3.78997	down	0.000113655
Unigene38272_All	2291	41.3	0.7	39.1439	0.673508	-5.86095	down	0.000114827
Unigene9645_All	436	0.7	70	0.650719	66.3627	6.67219	up	0.000114913
CL17406.Contig3_All	2581	58.4	8.8	53.3913	8.47031	-2.65612	down	0.000115015
CL14181.Contig9_All	1183	255.3	29.4	245.174	31.4211	-2.964	down	0.00011637
CL1191.Contig2_All	3146	262.2	42.2	241.002	41.044	-2.5538	down	0.000118363
CL43.Contig14_All	1136	24.3	0.1	21.5937	0.0938329	-7.8463	down	0.000119443
CL5501.Contig1_All	1555	23.8	142.3	22.4161	140.748	2.6505	up	0.000121436
CL2993.Contig1_All	1585	247.7	17.9	244.084	18.0327	-3.75869	down	0.000121879
Unigene29046_All	266	0	5.3	0.001	4.94426	12.2715	up	0.000122528
CL131.Contig4_All	1135	10.1	0	9.85126	0.001	-13.2661	down	0.000122814
Unigene16360_All	848	4.2	0	3.99043	0.001	-11.9623	down	0.000123758
CL6728.Contig3_All	4359	131.7	27.7	123.538	25.8931	-2.25431	down	0.000124408
Unigene613_All	503	0	10.4	0.001	10.4175	13.3467	up	0.000128359
CL13745.Contig4_All	529	11.1	0.9	10.1261	0.888622	-3.51036	down	0.000133128
CL14503.Contig1_All	1151	0	17.5	0.001	17.8131	14.1206	up	0.00013763
CL16624.Contig6_All	932	0	14.3	0.001	13.7849	13.7508	up	0.000138754
Unigene15201_All	1285	0.4	35	0.341889	34.445	6.65462	up	0.000138756
CL15213.Contig1_All	500	10.4	0	9.90928	0.001	-13.2746	down	0.000140654
CL16550.Contig5_All	6723	44.7	6.3	42.8203	6.13695	-2.8027	down	0.000143377
Unigene3290_All	482	6.3	0	6.6746	0.001	-12.7045	down	0.000144101
Unigene57263_All	331	9	0	9.25383	0.001	-13.1758	down	0.000144277
CL315.Contig10_All	1123	4.9	76.6	4.35507	73.1417	4.06993	up	0.000144505
CL738.Contig1_All	201	8.5	0.1	8.20091	0.0938329	-6.44955	down	0.000145
CL867.Contig12_All	2375	27.7	0.1	24.7223	0.0903474	-8.09611	down	0.000145065
Unigene6587_All	412	5.7	0	5.8085	0.001	-12.5039	down	0.000145362
CL6903.Contig1_All	599	95.6	5.3	87.833	5.00692	-4.13277	down	0.00014684
Unigene39933_All	1373	15.7	0	15.8531	0.001	-13.9525	down	0.000149087
CL1951.Contig12_All	3441	0.5	8.8	0.49146	8.62022	4.13258	up	0.000149401
Unigene55324_All	979	10.3	1	10.3815	0.910042	-3.51194	down	0.000150392
CL43.Contig4_All	329	19	0	16.9121	0.001	-14.0458	down	0.000151221
CL15755.Contig1_All	552	7.9	0	7.6897	0.001	-12.9087	down	0.000152051
Unigene12490_All	1286	7.7	0.5	7.2761	0.478801	-3.92567	down	0.000153903
Unigene44149_All	719	22.4	2	21.665	2.1059	-3.36285	down	0.000154339
Unigene45921_All	283	9.1	0	9.22214	0.001	-13.1709	down	0.000158136
CL5568.Contig3_All	658	28.9	0.5	27.3917	0.501108	-5.77248	down	0.000158336
CL39.Contig5_All	1142	9.2	51.1	8.72428	50.5384	2.53427	up	0.000159425
CL13191.Contig3_All	1065	9.5	0.5	9.08735	0.524975	-4.11354	down	0.000160175
Unigene52268_All	420	5.5	0.1	5.6654	0.0929742	-5.9292	down	0.000160552
Unigene14898_All	4613	8.8	43.5	8.4892	42.3503	2.31867	up	0.000161035
CL9847.Contig1_All	1752	0.1	14.6	0.123348	14.1956	6.84657	up	0.00016405
Unigene6565_All	1340	8.4	0.2	8.37365	0.202447	-5.37024	down	0.000164381
CL6222.Contig2_All	1621	41.6	178.2	38.5941	173.333	2.16709	up	0.000164545
Unigene67684_All	486	1.3	13.1	1.24705	13.093	3.3922	up	0.000164571
CL2164.Contig1_All	1115	0	10.2	0.001	9.61362	13.2309	up	0.000166885
CL16221.Contig4_All	2112	16.3	0.3	16.0311	0.340469	-5.5572	down	0.000167655
CL227.Contig2_All	1170	26.7	3.2	26.3095	3.17315	-3.05159	down	0.000169047
Unigene16812_All	771	0	8.9	0.001	8.8481	13.1112	up	0.00017013
CL11842.Contig1_All	1232	62.8	2.5	63.3127	2.58318	-4.61527	down	0.000171123
CL8481.Contig2_All	4043	4.1	32.2	3.54473	31.8328	3.16677	up	0.000171987
Unigene21334_All	265	18.4	0	17.4652	0.001	-14.0922	down	0.00017293
Unigene17655_All	2599	11.4	1.2	10.5406	1.13761	-3.21188	down	0.000173862
Unigene16648_All	495	7	0.4	6.6137	0.366643	-4.17301	down	0.000174297
Unigene57405_All	321	43.4	0.1	41.837	0.0893125	-8.8717	down	0.000174565
CL16624.Contig41_All	679	0	10	0.001	9.52873	13.2181	up	0.000174605
CL17051.Contig12_All	3114	0.2	5.8	0.168408	5.37851	4.99717	up	0.000175077
CL15516.Contig38_All	248	0	3.9	0.001	3.71183	11.8579	up	0.000175098
Unigene7429_All	386	1.2	16	1.16655	15.6768	3.74831	up	0.000177089
CL6057.Contig2_All	697	5.8	30.7	5.49803	29.5307	2.42523	up	0.000177247
Unigene11827_All	1406	7.2	0.1	7.14202	0.114673	-5.96073	down	0.000177899
Unigene9608_All	786	0.5	7.4	0.502812	7.3685	3.87328	up	0.000178495
Unigene7322_All	922	15.1	2	14.497	1.9432	-2.89925	down	0.000178616
Unigene36857_All	637	0	7.2	0.001	7.27876	12.8295	up	0.000179145
Unigene32447_All	564	14.7	0.1	13.64	0.11349	-6.90914	down	0.000186836
CL15608.Contig1_All	398	17.6	0.1	17.7264	0.101293	-7.45121	down	0.000188997
CL867.Contig54_All	3004	45.2	0.4	40.171	0.41348	-6.60219	down	0.000189771
CL12421.Contig2_All	2386	80.9	0.7	71.8721	0.664088	-6.75791	down	0.000190909
CL6154.Contig26_All	1029	52.9	0.3	51.6023	0.291565	-7.46748	down	0.000191354
CL8159.Contig1_All	1001	878.8	108.5	878.741	107.568	-3.03019	down	0.000191507
CL13109.Contig2_All	603	6.1	0	5.5556	0.001	-12.4397	down	0.000192578
Unigene41912_All	253	0	8.1	0.001	7.89927	12.9475	up	0.000192963
Unigene36633_All	537	10.9	0.8	9.79633	0.763867	-3.68085	down	0.00019407
CL9931.Contig1_All	1713	54.4	1.3	50.0814	1.31259	-5.25378	down	0.000194242
Unigene9924_All	1407	49	8.4	46.9198	8.07663	-2.53837	down	0.000196393
Unigene52509_All	1307	29.6	0	26.4783	0.001	-14.6925	down	0.000197084
CL7575.Contig2_All	1088	0	7.6	0.001	7.52689	12.8778	up	0.000197098
CL208.Contig2_All	1279	185.3	0	173.279	0.001	-17.4027	down	0.000198813
Unigene18106_All	664	6.9	0	6.77625	0.001	-12.7263	down	0.000198963
CL15705.Contig11_All	814	27.7	3.4	27.1664	3.33607	-3.0256	down	0.000200189
Unigene14617_All	419	0	11.3	0.001	10.6858	13.3834	up	0.000200214
CL16290.Contig4_All	928	47	9.3	43.3205	9.06102	-2.2573	down	0.000202143
Unigene58326_All	678	0.1	9.7	0.0842042	9.62956	6.83743	up	0.000203601
CL9693.Contig3_All	3430	34.2	163.4	31.1146	159.985	2.36227	up	0.000204883
Unigene16149_All	554	8	0	7.25058	0.001	-12.8239	down	0.000206251
CL5482.Contig2_All	730	16.1	0	16.4342	0.001	-14.0044	down	0.000207105
Unigene32007_All	700	7	0.2	6.57681	0.186807	-5.13777	down	0.000208074
CL867.Contig27_All	3250	35.4	0.2	31.7837	0.187666	-7.40398	down	0.000208438
Unigene47823_All	1437	362.2	9.8	367.453	9.59377	-5.25932	down	0.000208692
CL8259.Contig2_All	521	40.7	7.9	38.6276	7.54843	-2.35538	down	0.000210147
CL6096.Contig2_All	1510	15.6	0	14.2584	0.001	-13.7995	down	0.000212168
CL8288.Contig2_All	1906	37.9	279.4	32.6795	274.01	3.06777	up	0.000212518
CL2861.Contig5_All	1426	0.4	18.5	0.384196	18.8903	5.61966	up	0.000213306
CL14245.Contig1_All	628	0	11.8	0.001	11.9113	13.54	up	0.00021649
Unigene25385_All	1029	1.1	11.4	0.981592	10.7192	3.44893	up	0.000216644
CL867.Contig2_All	3247	21.8	0.3	20.1269	0.276296	-6.18677	down	0.000216751
Unigene52492_All	718	1.2	15.3	1.32312	14.8436	3.48782	up	0.000218861
CL2947.Contig6_All	4735	50.6	208.8	47.3583	204.235	2.10854	up	0.000219121
CL17051.Contig37_All	2643	0	3.8	0.001	3.54938	11.7933	up	0.000225711
CL867.Contig24_All	3162	16	0.2	15.2132	0.185948	-6.35428	down	0.000226202
Unigene49094_All	601	13.1	0.1	12.0706	0.101293	-6.89681	down	0.000227409
Unigene2296_All	607	4.4	0	4.09037	0.001	-11.998	down	0.000228609
CL17082.Contig1_All	2161	159.5	12.9	159.417	11.7844	-3.75786	down	0.000232328
Unigene20994_All	1604	19.2	0	17.5398	0.001	-14.0983	down	0.000232505
CL12521.Contig2_All	1496	0.1	55.6	0.085259	53.0844	9.28222	up	0.000235519
CL3698.Contig1_All	1774	15.7	352.4	13.4859	355.174	4.719	up	0.000236356
CL926.Contig2_All	437	1.1	10.3	1.04986	9.92649	3.24109	up	0.000237324
CL11761.Contig4_All	1351	5.6	74.8	5.37279	72.9972	3.7641	up	0.000237624
CL17240.Contig10_All	1614	6.8	0.4	6.24683	0.392412	-3.99268	down	0.000239045
Unigene13107_All	440	26.5	0.1	23.7557	0.0893125	-8.05519	down	0.000239224
CL16899.Contig2_All	1059	0	7.3	0.001	6.85287	12.7425	up	0.000239457
CL2906.Contig1_All	1804	24.9	3.6	23.4125	3.72163	-2.65327	down	0.000239527
Unigene12430_All	2185	3.1	28.2	2.77184	27.7909	3.3257	up	0.000239689
Unigene39908_All	1043	73.9	8	71.6411	7.66033	-3.22531	down	0.000241493
Unigene34559_All	905	12.2	0.1	11.5856	0.0893125	-7.01925	down	0.000241954
Unigene8800_All	2101	276.6	61.9	259.653	59.9779	-2.11408	down	0.00024438
CL8250.Contig4_All	2601	14.2	100.3	12.9499	99.5925	2.9431	up	0.000245314
CL8481.Contig5_All	1953	0.6	7.5	0.575587	7.28317	3.66146	up	0.000246574
Unigene4504_All	379	10.8	0.9	10.048	0.840439	-3.57962	down	0.000249655
Unigene46029_All	314	0	10.5	0.001	10.189	13.3147	up	0.000250851
CL15516.Contig9_All	643	0.3	17.5	0.370043	16.384	5.46845	up	0.000254551
Unigene28482_All	1154	703.6	98.2	667.981	94.3942	-2.82304	down	0.000255408
CL4305.Contig1_All	447	0	3.7	0.001	3.52279	11.7825	up	0.000257478
CL10459.Contig4_All	996	4.7	28.5	4.14699	27.4107	2.72461	up	0.000258355
CL16981.Contig8_All	848	0.1	11.6	0.0842042	11.9527	7.14923	up	0.000259065
Unigene22924_All	1126	5.1	28.7	4.5965	28.4363	2.62913	up	0.000259349
Unigene40456_All	1277	11.9	0	10.837	0.001	-13.4037	down	0.000260138
Unigene25308_All	664	23.8	1.8	22.2874	1.70537	-3.70808	down	0.000262298
Unigene13078_All	444	3.8	0	3.58263	0.001	-11.8068	down	0.000267455
CL7072.Contig2_All	1070	96.4	7.2	95.6665	7.21821	-3.7283	down	0.000267541
CL4451.Contig3_All	938	28.7	149	29.0726	146.985	2.33794	up	0.000267806
Unigene52103_All	363	38.8	1.6	37.2288	1.56499	-4.5722	down	0.000270902
Unigene42928_All	906	12.8	1	12.0951	0.940379	-3.68504	down	0.000272194
CL5420.Contig5_All	519	0.3	17.1	0.31521	16.596	5.71838	up	0.000272297
CL17051.Contig23_All	2741	0	3.7	0.001	3.4616	11.7572	up	0.000272394
CL16455.Contig38_All	527	13.6	0.1	13.5286	0.0903474	-7.22631	down	0.000275404
CL3154.Contig2_All	643	2.5	15.8	2.35177	15.7879	2.747	up	0.000278695
CL2774.Contig1_All	2495	41.3	233.7	40.2348	229.322	2.51086	up	0.000280334
Unigene8950_All	214	0	7	0.001	6.96992	12.7669	up	0.0002824
Unigene24841_All	730	5.1	0	5.08288	0.001	-12.3114	down	0.000282794
Unigene53578_All	724	0.2	9.8	0.17907	9.88518	5.78667	up	0.0002831
CL8101.Contig3_All	1091	35.1	1.9	32.1161	1.76787	-4.18322	down	0.00028334
Unigene3253_All	430	0	7.6	0.001	7.45834	12.8646	up	0.000284099
Unigene16587_All	1545	45.3	0	45.5668	0.001	-15.4757	down	0.000284159
CL10216.Contig1_All	578	8	0	8.13747	0.001	-12.9904	down	0.000290615
CL11632.Contig77_All	5893	719.7	142.2	657.948	139.399	-2.23876	down	0.000290999
Unigene26023_All	290	0.2	5.1	0.194935	4.9962	4.67976	up	0.000291192
Unigene20029_All	572	29.6	3.7	26.9829	3.77657	-2.8369	down	0.000291922
Unigene17159_All	596	0	13.4	0.001	13.0065	13.6669	up	0.000293401
CL4194.Contig1_All	1436	90.5	11.9	89.3836	11.5474	-2.95245	down	0.000293452
Unigene10295_All	347	0	12.8	0.001	13.0248	13.669	up	0.000294577
Unigene38774_All	1374	47.5	6.4	45.8351	6.23661	-2.87762	down	0.000295533
CL3552.Contig3_All	1237	636.5	0.1	675.985	0.0903474	-12.8692	down	0.000295742
Unigene2007_All	1318	11.7	0	10.9555	0.001	-13.4194	down	0.000299654
Unigene61385_All	534	17.8	0	16.8606	0.001	-14.0414	down	0.000300115
CL7395.Contig1_All	255	3.7	0	3.55976	0.001	-11.7976	down	0.000302529
Unigene15565_All	378	3.7	0	3.55835	0.001	-11.797	down	0.000302922
CL4326.Contig5_All	1385	9.4	42.9	9.20746	43.1134	2.22726	up	0.000304756
CL1579.Contig1_All	934	27.9	0.4	28.5187	0.397179	-6.16598	down	0.00031041
CL15973.Contig11_All	1846	31.1	3.3	28.3744	3.34496	-3.08453	down	0.000311745
CL3021.Contig11_All	422	0	7.5	0.001	7.67674	12.9063	up	0.000311854
CL867.Contig68_All	3185	18.1	0.1	17.3309	0.11349	-7.25464	down	0.000318131
CL12228.Contig1_All	1095	1	54.6	0.912772	56.3211	5.94728	up	0.000319873
CL1670.Contig2_All	1640	14.2	61.3	13.198	58.9475	2.15911	up	0.000320233
Unigene73132_All	574	0	5.9	0.001	5.91297	12.5297	up	0.000327445
Unigene40442_All	568	7.7	0.5	7.30235	0.501108	-3.86517	down	0.000330973
Unigene5307_All	637	1.9	13.1	1.69955	12.6345	2.89415	up	0.000335041
CL4917.Contig3_All	378	3.7	0	3.43855	0.001	-11.7476	down	0.000338985
Unigene19329_All	628	10.5	1.2	9.86758	1.19368	-3.04728	down	0.000339093
CL867.Contig15_All	2796	19.6	0.1	17.5695	0.114673	-7.2594	down	0.000340584
Unigene50798_All	1855	8.1	50.3	7.84805	49.0428	2.64363	up	0.00034649
Unigene9976_All	293	1.8	36	1.5294	35.4695	4.53554	up	0.000346952
CL11858.Contig1_All	4127	80.1	0.1	74.7337	0.10269	-9.50732	down	0.000348198
CL14245.Contig2_All	754	0	13.2	0.001	13.6917	13.741	up	0.000350398
CL1312.Contig12_All	793	208.9	50.4	197.909	49.3235	-2.00449	down	0.00035089
CL4245.Contig1_All	1491	19.9	0.2	20.8686	0.189067	-6.78629	down	0.000351306
Unigene58245_All	353	3.6	0	3.68895	0.001	-11.849	down	0.000355585
CL5923.Contig6_All	241	0.6	7.2	0.505225	7.05255	3.80315	up	0.000357963
CL16250.Contig2_All	1139	74.9	2.3	70.5952	2.35935	-4.90311	down	0.000358416
CL2488.Contig6_All	660	12.7	0.2	11.4679	0.202587	-5.82292	down	0.000363329
CL3114.Contig3_All	1960	45	7.5	42.9887	7.38322	-2.54164	down	0.00036397
CL16624.Contig12_All	2235	9.8	48	9.05142	47.354	2.38727	up	0.000372257
CL867.Contig57_All	2936	18.7	0.1	17.8481	0.11349	-7.29707	down	0.000373618
Unigene52983_All	461	3.6	0	3.44329	0.001	-11.7496	down	0.000373756
CL14998.Contig2_All	683	0	11.7	0.001	11.3147	13.4659	up	0.000376116
Unigene51325_All	1120	756.3	162.2	708.312	170.817	-2.05193	down	0.000380458
Unigene7563_All	2651	16	1.2	15.0511	1.11265	-3.7578	down	0.000387984
CL3639.Contig3_All	1223	768.4	142	716.078	138.308	-2.37223	down	0.000389649
CL875.Contig9_All	712	0.1	51.5	0.0948661	48.0315	8.98387	up	0.000390288
Unigene50462_All	1024	4	46.4	3.54994	44.7619	3.6564	up	0.000392044
Unigene10403_All	1345	15	2.3	14.8733	2.3101	-2.68669	down	0.000392068
CL10418.Contig1_All	420	0	8.4	0.001	7.75876	12.9216	up	0.00039354
CL867.Contig41_All	3382	36.6	0.3	35.1794	0.299438	-6.87633	down	0.000394601
Unigene37286_All	290	0	6.5	0.001	6.30957	12.6233	up	0.000396392
Unigene2119_All	556	9.3	1	8.96835	0.992212	-3.17612	down	0.000398938
CL6565.Contig2_All	962	17.3	1.7	16.7991	1.7202	-3.28774	down	0.000404492
CL439.Contig8_All	1201	49.7	8.1	46.4823	7.80333	-2.57452	down	0.000406165
CL103.Contig5_All	3452	22.1	158.5	19.9294	151.825	2.92943	up	0.000406593
Unigene18524_All	1737	36.8	1	32.6804	0.968525	-5.07649	down	0.000406941
CL11040.Contig1_All	848	30.4	6	28.0497	5.61191	-2.32142	down	0.000409137
CL1188.Contig1_All	710	7.1	0	6.486	0.001	-12.6631	down	0.00041272
CL11358.Contig1_All	1563	10.4	436.5	9.70532	423.658	5.44798	up	0.00041283
CL1079.Contig1_All	735	3.9	0	3.69913	0.001	-11.853	down	0.000413309
Unigene12016_All	816	4.5	0	4.48636	0.001	-12.1313	down	0.000414042
Unigene53643_All	418	0	7.3	0.001	6.97522	12.768	up	0.000414353
Unigene19728_All	1748	16	0.9	14.837	0.843945	-4.1359	down	0.000415525
Unigene6683_All	2027	3.7	121.2	3.56498	125.574	5.1385	up	0.000416401
Unigene14771_All	750	4.8	0	4.78383	0.001	-12.224	down	0.000417503
CL4717.Contig1_All	748	1.8	79.8	1.60676	81.3517	5.66195	up	0.000418272
Unigene63589_All	811	11.8	0.1	10.9024	0.101293	-6.74995	down	0.0004184
CL867.Contig74_All	3146	21.7	0.3	20.8242	0.299438	-6.11986	down	0.000419006
CL867.Contig67_All	3065	22.2	0.3	21.1609	0.299438	-6.143	down	0.000435037
Unigene12676_All	648	6.3	0.4	5.84344	0.362805	-4.00955	down	0.000436029
Unigene18802_All	2201	19.2	3.3	17.673	3.40015	-2.37788	down	0.000436214
Unigene6700_All	4634	6.3	29.7	6.06431	28.8744	2.25138	up	0.000436222
Unigene36455_All	283	4.2	0	3.83901	0.001	-11.9065	down	0.000438104
Unigene26914_All	4214	10.3	68	9.50648	64.0587	2.75241	up	0.000438883
CL11898.Contig1_All	371	5.7	0.3	5.29168	0.314753	-4.07143	down	0.000438909
CL6841.Contig16_All	2840	4.4	0	3.99456	0.001	-11.9638	down	0.000440562
Unigene30087_All	2507	71.2	16.5	69.7292	16.1998	-2.10579	down	0.000440847
CL8530.Contig1_All	804	5.7	0.3	5.27913	0.29315	-4.17059	down	0.000447291
Unigene47976_All	1088	2	13	1.82107	12.8652	2.82062	up	0.000449486
Unigene6369_All	745	1.7	33.3	1.45429	31.9851	4.45902	up	0.000456092
CL13938.Contig2_All	658	17.1	0.4	17.5558	0.372755	-5.55757	down	0.000456368
CL533.Contig9_All	1903	0.3	5.6	0.273246	5.30173	4.27819	up	0.000458355
Unigene27254_All	1710	16.5	0.9	16.3204	0.953934	-4.09664	down	0.000461781
CL2132.Contig5_All	1352	9.2	0.8	8.66724	0.753678	-3.52355	down	0.000468006
CL2624.Contig4_All	636	0	9.2	0.001	8.88146	13.1166	up	0.000470396
CL867.Contig34_All	933	35.4	0	32.7306	0.001	-14.9984	down	0.000472257
CL7064.Contig1_All	440	4.4	0.1	4.00607	0.0929742	-5.42922	down	0.000472277
Unigene42843_All	768	0.8	7.9	0.725815	7.60019	3.38836	up	0.00047274
CL14643.Contig2_All	831	0.3	10.1	0.252613	9.6905	5.26157	up	0.00047371
CL16993.Contig3_All	911	35	7.1	33.4599	6.88457	-2.28099	down	0.000474982
Unigene56365_All	1252	11	0	10.0522	0.001	-13.2952	down	0.000479527
Unigene52258_All	806	58	0.2	54.3972	0.185948	-8.19249	down	0.000479947
CL6037.Contig1_All	2155	34.8	5.5	33.9558	5.43752	-2.64264	down	0.000485097
CL1268.Contig1_All	1757	14.3	58.9	13.6117	57.6041	2.08133	up	0.00048618
CL16164.Contig3_All	2666	0	9	0.001	8.55088	13.0619	up	0.000493918
Unigene60037_All	606	13	0.6	12.0378	0.604678	-4.31526	down	0.000500613
CL1115.Contig14_All	697	7	0	6.25836	0.001	-12.6116	down	0.000501595
Unigene414_All	2540	3532.2	899.7	3334.75	863.528	-1.94926	down	0.000504441
CL1065.Contig7_All	1734	69.7	8.8	63.4622	8.29762	-2.93513	down	0.000506027
Unigene21984_All	477	2.2	19.2	2.24037	18.5516	3.04973	up	0.000510609
CL8348.Contig5_All	1033	47	2.1	44.5352	2.02808	-4.45676	down	0.000512663
CL7950.Contig2_All	1722	0	11.7	0.001	12.136	13.567	up	0.000514186
Unigene42439_All	1852	0.3	12.7	0.275991	12.8236	5.53803	up	0.000517361
CL5412.Contig1_All	1031	18.2	0.7	16.8212	0.73384	-4.51867	down	0.000518152
CL3106.Contig3_All	1542	0.6	13.1	0.505225	12.8632	4.67018	up	0.000518547
Unigene12318_All	1205	18.7	2.9	18.5627	2.75216	-2.75377	down	0.000526208
CL1973.Contig2_All	465	0	5.2	0.001	4.96893	12.2787	up	0.000529654
CL17367.Contig4_All	535	101.6	374.5	87.8056	361.84	2.04297	up	0.000530181
CL365.Contig1_All	1201	22.1	1.1	19.7212	1.08034	-4.19018	down	0.000538193
CL533.Contig1_All	1127	25.5	2.8	23.3231	2.59485	-3.16803	down	0.00054588
Unigene4288_All	410	8.1	0	7.33833	0.001	-12.8412	down	0.000551565
Unigene27661_All	4668	8.8	40.1	8.40904	38.7099	2.20269	up	0.000555426
CL15449.Contig3_All	3585	20.7	85.8	19.906	81.5955	2.03528	up	0.000557421
Unigene43112_All	1822	10	47.6	9.02462	45.1219	2.32189	up	0.000557463
CL2354.Contig2_All	711	5.1	0	4.84149	0.001	-12.2412	down	0.000557885
Unigene57387_All	418	0	3.6	0.001	3.48244	11.7659	up	0.000558163
CL867.Contig11_All	3042	14.2	0	12.8363	0.001	-13.6479	down	0.000562566
Unigene60969_All	471	7.7	0	6.87923	0.001	-12.748	down	0.000565401
Unigene44104_All	1398	3	20.3	3.00831	19.4746	2.69457	up	0.000567505
CL3424.Contig6_All	931	8	0	7.30992	0.001	-12.8356	down	0.00056938
Unigene34687_All	1681	8	0.8	7.63525	0.818774	-3.22114	down	0.000569456
CL13505.Contig1_All	1397	2.2	31.1	1.94453	30.9149	3.99081	up	0.000570364
CL13586.Contig5_All	2103	2	19.5	1.8475	19.518	3.40116	up	0.000571065
Unigene31718_All	591	1.8	18.5	1.81681	18.8226	3.37299	up	0.000573862
CL867.Contig25_All	3108	13.8	0.2	13.1024	0.185948	-6.13878	down	0.000574181
CL1841.Contig4_All	783	12.1	1.7	10.9956	1.74925	-2.65212	down	0.000574457
CL2472.Contig4_All	527	6.1	0.1	5.45147	0.0877734	-5.95672	down	0.000588557
Unigene20215_All	2298	8	65.2	6.81673	62.3704	3.19371	up	0.000589339
Unigene56364_All	754	7	0	6.63572	0.001	-12.696	down	0.000589826
CL7159.Contig1_All	704	36.4	0.6	34.1667	0.64046	-5.73734	down	0.000590775
Unigene34463_All	790	427.1	92.6	397.191	98.0247	-2.01861	down	0.000590867
CL12040.Contig3_All	1393	2.4	19	2.0209	18.3684	3.18416	up	0.000593464
CL867.Contig58_All	3054	11.2	0	10.5512	0.001	-13.3651	down	0.000596311
Unigene34158_All	1502	0.6	7.3	0.611757	6.99365	3.51501	up	0.000596992
CL2488.Contig4_All	508	6.9	0	6.45365	0.001	-12.6559	down	0.000598987
CL16346.Contig4_All	2175	43.9	0.6	40.8569	0.600949	-6.08719	down	0.000606995
Unigene23863_All	1668	91.4	14.2	90.1543	13.7567	-2.71226	down	0.000608423
Unigene36018_All	353	6.4	36.2	5.57119	34.2965	2.622	up	0.00060849
CL1577.Contig2_All	653	7.5	0	6.90462	0.001	-12.7533	down	0.000608556
CL1684.Contig2_All	573	11.5	1.1	10.7409	1.02878	-3.3841	down	0.00060912
Unigene56875_All	901	20	0	18.4972	0.001	-14.175	down	0.00060999
Unigene9870_All	1106	7	0.6	6.63758	0.550562	-3.59168	down	0.000617427
CL6880.Contig1_All	526	0	3.5	0.001	3.41356	11.7371	up	0.000617888
Unigene52802_All	501	4.1	0.1	4.02203	0.0929742	-5.43495	down	0.000621821
CL11688.Contig2_All	269	0	3.6	0.001	3.47955	11.7647	up	0.000623477
CL3210.Contig6_All	339	6.4	0.5	6.24461	0.531686	-3.55396	down	0.000623524
CL5227.Contig1_All	235	11	0	11.619	0.001	-13.5042	down	0.000624328
Unigene59034_All	1380	380.5	73.8	356.458	72.2728	-2.30221	down	0.000625211
CL2624.Contig2_All	1057	0	10.1	0.001	9.73501	13.249	up	0.000626287
Unigene67733_All	239	0	3.2	0.001	3.15814	11.6249	up	0.000628236
CL6448.Contig1_All	1570	97	351	85.7543	337.517	1.97668	up	0.000632633
CL17159.Contig2_All	1348	10.3	0	9.91392	0.001	-13.2752	down	0.00063462
Unigene3192_All	295	0.2	15.1	0.246695	14.6364	5.89069	up	0.000636847
CL867.Contig73_All	2990	26.1	0.3	24.71	0.299438	-6.3667	down	0.000637464
CL1374.Contig1_All	612	22	0.9	22.6793	0.969539	-4.54794	down	0.000638605
CL6981.Contig2_All	4331	45.6	220.7	46.3355	214.951	2.21381	up	0.000639404
CL16164.Contig26_All	1656	0.7	7.8	0.589429	7.44867	3.65959	up	0.000642878
CL131.Contig2_All	1057	7.5	0	7.52679	0.001	-12.8778	down	0.00065245
Unigene48728_All	247	0	3.2	0.001	3.11626	11.6056	up	0.000653239
Unigene29178_All	754	0	9.9	0.001	9.27725	13.1795	up	0.000655952
CL867.Contig49_All	2621	51.2	2.5	46.1159	2.47304	-4.22091	down	0.00065927
Unigene6873_All	530	4	0	3.74438	0.001	-11.8705	down	0.000666635
CL867.Contig71_All	3143	25.1	0.3	23.8317	0.299438	-6.31448	down	0.000666995
CL15314.Contig13_All	5158	2.7	23.5	2.86228	22.7354	2.9897	up	0.000676131
CL11390.Contig3_All	1025	24.7	123	23.2531	116.407	2.32369	up	0.000677769
CL11572.Contig1_All	357	97.9	11.2	90.1513	10.9418	-3.04249	down	0.000680273
Unigene59203_All	2851	21.6	3.6	19.8485	3.53189	-2.49052	down	0.00068067
Unigene17679_All	1975	11.7	97.6	10.4218	93.3382	3.16286	up	0.000681972
CL867.Contig43_All	2294	14.7	0	13.9739	0.001	-13.7704	down	0.000682032
CL867.Contig22_All	3575	205.6	0.1	197.164	0.101293	-10.9266	down	0.000682348
CL8890.Contig3_All	831	25.5	3.3	23.4734	3.11213	-2.91505	down	0.000684546
Unigene29090_All	438	0	4.1	0.001	3.96826	11.9543	up	0.000685102
CL15753.Contig28_All	1631	11.9	0.7	11.5439	0.709677	-4.02383	down	0.000691159
Unigene61774_All	424	3.5	0	3.30646	0.001	-11.6911	down	0.000692451
CL17240.Contig40_All	1170	7.9	0.8	7.27951	0.784824	-3.2134	down	0.000692542
CL6987.Contig4_All	1458	329.3	25.8	339.694	26.3608	-3.68777	down	0.000693374
CL867.Contig64_All	3035	26.8	0.3	25.5135	0.299438	-6.41286	down	0.000695215
CL1922.Contig1_All	783	45.2	10.5	45.3317	10.2753	-2.14134	down	0.000696929
CL6701.Contig2_All	1941	431.1	114.5	423.479	116.99	-1.85591	down	0.000698272
CL5233.Contig5_All	1498	83.8	2.4	84.0749	2.3518	-5.15984	down	0.000701222
CL17181.Contig16_All	902	5.4	0.3	4.93841	0.278922	-4.14611	down	0.000702468
CL17051.Contig1_All	3212	0.1	4	0.0842042	3.72688	5.46793	up	0.000703746
CL17051.Contig22_All	2583	0.1	4	0.0842042	3.72444	5.46699	up	0.000705067
Unigene62071_All	554	3.3	0	3.10197	0.001	-11.599	down	0.000708549
CL5885.Contig1_All	2241	147.1	1	130.479	0.948361	-7.10417	down	0.000709435
CL7718.Contig2_All	953	69.7	264	64.2477	262.26	2.02928	up	0.00070958
CL15782.Contig21_All	1014	7.3	0.7	7.0957	0.627284	-3.49975	down	0.000711796
CL867.Contig1_All	2924	12.3	0	11.5563	0.001	-13.4964	down	0.000712793
Unigene4780_All	851	16	1.5	15.2182	1.5277	-3.31636	down	0.00071446
CL15343.Contig18_All	3362	47.4	178	45.2708	170.991	1.91727	up	0.000715732
CL17051.Contig36_All	2485	0	3.3	0.001	3.06947	11.5838	up	0.000728623
CL3730.Contig4_All	2207	50.9	1.5	48.0195	1.45178	-5.04773	down	0.00073179
CL66.Contig3_All	994	0.2	18.6	0.217523	18.0238	6.37259	up	0.000732856
CL15973.Contig12_All	1863	18	1.1	16.6533	1.20216	-3.79211	down	0.000738554
Unigene658_All	1437	70.4	17.3	66.4304	16.8526	-1.97887	down	0.000738636
CL4212.Contig1_All	2830	68.5	3.2	62.1959	3.0058	-4.371	down	0.000740617
CL3529.Contig3_All	1158	5.2	0.3	5.12921	0.299635	-4.09746	down	0.000742959
CL15211.Contig3_All	589	12.9	2	12.0267	1.88995	-2.66982	down	0.000752404
CL17240.Contig5_All	1077	5.9	0.4	5.37587	0.371897	-3.85352	down	0.0007535
Unigene9681_All	1460	6.4	0.5	5.80407	0.478801	-3.59957	down	0.000772113
CL4867.Contig8_All	2638	147.2	17.8	143.731	17.3576	-3.04973	down	0.000773365
CL11485.Contig1_All	873	6.8	0	6.01144	0.001	-12.5535	down	0.000777947
CL17323.Contig83_All	223	0.2	4.5	0.173899	4.3485	4.64419	up	0.000780258
Unigene9909_All	1429	0.3	12.9	0.301183	12.6408	5.3913	up	0.000785906
Unigene24310_All	651	3.2	0	3.10123	0.001	-11.5986	down	0.000788343
CL13632.Contig6_All	750	0	3.2	0.001	3.21897	11.6524	up	0.000791377
CL3883.Contig2_All	2181	21.3	4.2	20.2498	3.96762	-2.35156	down	0.000794249
Unigene22704_All	971	14.3	0	13.7191	0.001	-13.7439	down	0.000815091
CL11802.Contig1_All	1627	26.6	0	27.049	0.001	-14.7233	down	0.000820195
Unigene12695_All	1038	8.6	40.8	7.91833	40.1854	2.34341	up	0.000821059
Unigene53110_All	461	0.1	5.7	0.0842042	5.60762	6.05735	up	0.000821129
CL5864.Contig4_All	1171	6.1	26.8	6.35199	26.9588	2.08548	up	0.000825089
CL640.Contig19_All	1213	0.3	5.6	0.298239	5.54082	4.21556	up	0.000828511
CL1156.Contig18_All	1242	16.4	1.6	14.8493	1.52662	-3.28199	down	0.00082979
CL3189.Contig3_All	1818	0	6.8	0.001	6.58475	12.6849	up	0.000832185
CL2244.Contig2_All	474	6.6	0.4	6.24865	0.356294	-4.1324	down	0.000833962
CL13390.Contig2_All	2227	221.1	56.4	213.002	56.7304	-1.90867	down	0.000837255
CL16412.Contig1_All	2428	481.2	89.2	456.811	88.5706	-2.3667	down	0.000839577
CL1312.Contig8_All	382	26.7	5.7	25.2146	5.71842	-2.14057	down	0.000856332
Unigene45136_All	805	0	8.8	0.001	8.8237	13.1072	up	0.000856343
CL150.Contig6_All	1031	0	4.3	0.001	4.32994	12.0801	up	0.000857779
CL16266.Contig6_All	1617	3.1	25.1	2.91862	24.1893	3.05101	up	0.000864792
Unigene38642_All	3861	16.6	63.1	16.9376	61.329	1.85634	up	0.000868383
CL2152.Contig4_All	859	4.5	0	4.5795	0.001	-12.161	down	0.000868802
Unigene7903_All	796	7.5	0.8	7.45215	0.778921	-3.25811	down	0.000869975
CL867.Contig38_All	2795	10.6	0.1	9.50104	0.114673	-6.37248	down	0.000874284
Unigene27691_All	4087	214.3	9.7	216.84	9.19722	-4.55929	down	0.000878874
CL3758.Contig2_All	2274	31.1	6.9	29.1742	6.71275	-2.11972	down	0.000879441
Unigene7556_All	909	81.2	20.7	78.4738	20.7958	-1.91592	down	0.000879649
CL7922.Contig4_All	2062	0.3	12	0.2918	11.4578	5.29521	up	0.000879759
Unigene34184_All	915	3.1	20.8	3.01065	21.0316	2.80441	up	0.000880485
CL15593.Contig1_All	826	21.1	565.1	19.8918	542.657	4.7698	up	0.000883491
CL2404.Contig2_All	1072	3.4	23.3	2.93997	22.495	2.93573	up	0.000884582
CL8673.Contig1_All	1637	15.4	0.2	13.9428	0.186807	-6.22183	down	0.000886923
Unigene61650_All	396	6.2	0	5.76575	0.001	-12.4933	down	0.00089319
CL17373.Contig22_All	1284	90.3	23.2	84.1405	22.4394	-1.90676	down	0.000898081
CL2267.Contig9_All	3812	21.2	78.6	19.4843	77.3576	1.98923	up	0.000903529
CL13967.Contig1_All	915	13.8	0	13.1657	0.001	-13.6845	down	0.000904768
CL640.Contig12_All	994	0.1	8.2	0.0892761	8.20024	6.52125	up	0.000906546
Unigene14236_All	1927	3.3	36.2	3.11424	35.6969	3.51885	up	0.000923475
CL9957.Contig6_All	1208	0.5	11.7	0.490672	11.3454	4.5312	up	0.000926411
CL3418.Contig6_All	1494	6.6	28.3	6.00606	27.6699	2.20383	up	0.000930203
CL1662.Contig2_All	1155	1.7	13.7	1.43527	12.794	3.15607	up	0.000933346
Unigene11576_All	618	58.9	14.4	56.8118	13.2602	-2.09909	down	0.000940567
Unigene58400_All	276	0	5.6	0.001	5.39143	12.3965	up	0.000947339
CL16691.Contig2_All	1891	54.8	5	51.1012	4.73814	-3.43097	down	0.000952583
CL2648.Contig2_All	1009	1.5	14.5	1.32247	14.1637	3.42089	up	0.000953852
Unigene50497_All	825	1	8	0.872647	7.92867	3.18361	up	0.000962289
Unigene10702_All	3198	97.5	17.4	93.7572	16.63	-2.49514	down	0.000964731
Unigene29078_All	1939	63.9	2.6	58.9339	2.47432	-4.57399	down	0.000976277
Unigene49261_All	343	3.1	0	2.98287	0.001	-11.5425	down	0.00098482
CL10171.Contig2_All	831	132	4.2	122.551	4.08374	-4.90734	down	0.000990864
Unigene25635_All	401	0	4.1	0.001	4.28193	12.064	up	0.000993945
CL15929.Contig1_All	343	0	9.5	0.001	8.93018	13.1245	up	0.000994148
CL3107.Contig2_All	661	328.6	0.2	320.082	0.202587	-10.6257	down	0.000998846
CL757.Contig3_All	1340	154.1	41.4	147.432	38.5214	-1.93632	down	0.00100019
Unigene54805_All	2446	30.5	6.9	29.8547	6.55189	-2.18797	down	0.00100079
CL867.Contig28_All	1557	4.7	0	4.40567	0.001	-12.1051	down	0.00101043
Unigene21638_All	594	5.2	0	5.04636	0.001	-12.301	down	0.00101164
Unigene54803_All	1199	32.4	0	30.4665	0.001	-14.8949	down	0.00101608
Unigene38446_All	656	0.9	10.5	0.791954	9.98319	3.65601	up	0.00101681
CL7712.Contig2_All	1134	51.4	179.4	48.1417	176.936	1.87787	up	0.00101736
CL12638.Contig1_All	805	112.3	3.2	103.484	3.13279	-5.04581	down	0.00102241
CL6150.Contig1_All	2023	7.7	0.3	7.56696	0.31887	-4.56868	down	0.00102699
Unigene40558_All	795	4.4	0	4.34356	0.001	-12.0847	down	0.0010283
Unigene34585_All	728	39	1.1	39.7726	1.13262	-5.13404	down	0.00102891
CL7609.Contig2_All	815	10.1	1	9.93533	0.988549	-3.32918	down	0.00103181
Unigene24317_All	301	0	6.1	0.001	5.71813	12.4813	up	0.00103345
Unigene19101_All	1784	302.5	83.3	282.946	79.016	-1.84031	down	0.00103748
Unigene65014_All	1115	20.1	2	19.5725	1.98332	-3.30284	down	0.0010393
CL4863.Contig1_All	238	5.3	0	5.45074	0.001	-12.4122	down	0.00104157
CL4702.Contig1_All	949	15.6	0.2	13.8606	0.190606	-6.18426	down	0.00104411
Unigene52056_All	1172	1.4	17.2	1.2351	16.1567	3.70943	up	0.00104497
CL2797.Contig15_All	1041	0.5	10.4	0.49359	9.94161	4.3321	up	0.00105115
Unigene51692_All	1572	7.1	29.6	6.88362	28.3503	2.04212	up	0.00105742
Unigene6738_All	1321	1.1	8.3	0.976834	8.22264	3.07342	up	0.00105869
CL12589.Contig6_All	1934	444.3	123.6	422.523	119.045	-1.82752	down	0.00106017
CL16164.Contig25_All	1762	0	5.1	0.001	4.92756	12.2667	up	0.00106222
Unigene24428_All	1449	2.4	17	2.11064	16.1676	2.93735	up	0.00106546
Unigene48392_All	1009	6.9	0	6.38094	0.001	-12.6396	down	0.00106842
Unigene33350_All	206	0	7.4	0.001	7.13477	12.8007	up	0.00107436
Unigene25859_All	462	16.2	3	14.9572	2.77398	-2.43081	down	0.00107511
Unigene34179_All	990	3.7	23.3	3.58551	23.645	2.72128	up	0.0010766
CL2152.Contig12_All	997	13.5	0	14.3255	0.001	-13.8063	down	0.00108055
Unigene57714_All	426	0	2.9	0.001	2.94929	11.5261	up	0.00108293
CL3918.Contig11_All	991	17.7	0.9	16.5368	0.904563	-4.19231	down	0.00108466
CL13169.Contig3_All	2862	25.7	5.6	23.8887	5.30519	-2.17085	down	0.00108603
Unigene6779_All	2167	1.8	45.3	1.76965	44.9249	4.66598	up	0.00110428
Unigene9321_All	3639	106.1	28.3	99.4934	28.1348	-1.82224	down	0.00110791
CL15547.Contig1_All	834	24.2	86.8	23.1895	85.1563	1.87664	up	0.00110923
Unigene14282_All	363	7.4	0.8	6.93426	0.758124	-3.19324	down	0.00110974
CL14485.Contig2_All	899	6.4	0.6	6.22642	0.620998	-3.32574	down	0.00111241
Unigene29918_All	889	142.2	28.9	140.089	28.1377	-2.31577	down	0.00111541
CL17264.Contig2_All	751	10.3	40.1	10.4211	40.3445	1.95287	up	0.00111566
Unigene19879_All	2237	57	3.2	54.458	3.08841	-4.14021	down	0.00112136
Unigene60846_All	295	10.7	41.5	10.3118	40.6748	1.97984	up	0.00112136
CL340.Contig1_All	833	6.9	0.7	6.52075	0.740192	-3.13907	down	0.00112309
CL9701.Contig1_All	622	0.1	5.7	0.101304	5.58398	5.78452	up	0.00112566
CL17181.Contig10_All	396	6.5	0	6.3396	0.001	-12.6302	down	0.00112886
CL3210.Contig1_All	1036	21.2	3.1	20.3259	3.0085	-2.7562	down	0.00112902
CL7361.Contig2_All	611	0.5	5.8	0.421021	5.48924	3.70464	up	0.00113432
Unigene40848_All	389	6.1	0	5.66421	0.001	-12.4677	down	0.00113694
Unigene17467_All	969	6.8	0.1	6.20023	0.0877734	-6.14239	down	0.00114613
CL17054.Contig5_All	1783	19	97.4	18.8392	97.7059	2.37471	up	0.00114764
CL12026.Contig1_All	2011	34.8	1.5	32.0543	1.52367	-4.3949	down	0.00115771
CL11393.Contig1_All	1798	2.6	20.4	2.43427	20.4361	3.06956	up	0.00115811
CL9243.Contig1_All	1133	37.6	130.9	33.392	126.678	1.92359	up	0.00116009
Unigene40824_All	845	11.4	0	11.0962	0.001	-13.4378	down	0.00116965
CL3490.Contig8_All	2565	22.2	3.3	21.971	3.13795	-2.80771	down	0.00117511
CL11031.Contig2_All	1187	99.9	337.2	94.0503	333.222	1.82498	up	0.00117734
CL3811.Contig1_All	1447	3.7	69.5	3.44513	69.5928	4.33631	up	0.00117829
Unigene36055_All	740	1.5	14	1.62236	13.9112	3.10008	up	0.00118305
CL17051.Contig21_All	3260	0	7.4	0.001	6.95711	12.7643	up	0.00118366
CL150.Contig4_All	913	0.5	14.7	0.45756	14.7554	5.01113	up	0.00118603
CL9533.Contig3_All	977	92.6	361.5	85.9118	365.047	2.08715	up	0.00119015
Unigene23528_All	960	8.5	1.1	8.3174	1.0415	-2.99748	down	0.00119325
CL17240.Contig4_All	820	5.5	0.4	5.08741	0.371897	-3.77396	down	0.00120674
CL9991.Contig1_All	1058	9.1	0	8.53544	0.001	-13.0593	down	0.00121494
Unigene5360_All	337	0	5.3	0.001	5.05493	12.3035	up	0.00122053
Unigene10834_All	1257	5.6	0.4	5.46758	0.353668	-3.95044	down	0.00122766
CL867.Contig4_All	833	6.8	0	6.28559	0.001	-12.6178	down	0.00123074
Unigene54992_All	1831	4.1	18.9	3.91606	18.2695	2.22197	up	0.00123189
Unigene37239_All	424	2.9	0	2.97864	0.001	-11.5404	down	0.00123427
CL17051.Contig9_All	3511	0	20	0.001	18.8742	14.2041	up	0.0012419
CL12578.Contig2_All	255	26	0	22.8028	0.001	-14.4769	down	0.00124447
CL4062.Contig1_All	676	11.9	1.4	11.8078	1.31366	-3.16807	down	0.00124834
Unigene3389_All	4940	88	0	85.5491	0.001	-16.3845	down	0.00125
CL3323.Contig5_All	1185	13.2	115.1	12.9059	113.082	3.13126	up	0.00125497
Unigene13981_All	1471	16.4	85	14.3545	79.8844	2.47641	up	0.00125515
CL867.Contig47_All	3116	13.5	0	12.3436	0.001	-13.5915	down	0.00126275
CL17384.Contig9_All	383	0.5	5.7	0.44932	5.40884	3.58951	up	0.00126316
CL1195.Contig12_All	914	39.8	9.3	38.3341	8.75928	-2.12974	down	0.00126329
CL1955.Contig1_All	1020	38.9	8.3	37.822	8.05476	-2.23131	down	0.00126363
Unigene14610_All	1516	5.6	23.9	5.48906	23.2094	2.08008	up	0.00126719
CL1170.Contig1_All	2602	406.7	83.1	389.614	81.4352	-2.25832	down	0.00127165
CL867.Contig21_All	3029	8.8	0	7.93035	0.001	-12.9532	down	0.0012732
Unigene43026_All	2130	11.7	44.2	11.2512	43.2742	1.94343	up	0.00127371
CL13750.Contig3_All	756	7.8	0	6.8586	0.001	-12.7437	down	0.00127723
CL6942.Contig3_All	2956	43.4	1.8	42.3078	1.82467	-4.53521	down	0.00127738
Unigene50953_All	348	3.1	0	2.72885	0.001	-11.4141	down	0.00127798
CL3124.Contig1_All	2423	28.5	1.1	28.0357	1.0928	-4.68116	down	0.0012842
Unigene62154_All	1119	88.5	0	77.8926	0.001	-16.2492	down	0.00128551
CL5528.Contig5_All	507	0	14.1	0.001	13.363	13.706	up	0.00129022
Unigene34958_All	1119	1.4	9.2	1.26787	9.2154	2.86164	up	0.00129951
CL867.Contig70_All	3131	15.6	0.1	14.9475	0.11349	-7.0412	down	0.0013015
CL16968.Contig3_All	2233	16.5	1	16.8919	0.957922	-4.14028	down	0.00130901
Unigene48902_All	468	8.4	0	8.06917	0.001	-12.9782	down	0.00131601
Unigene7916_All	944	38.6	4.4	35.9424	4.3707	-3.03975	down	0.00131615
Unigene13046_All	1678	6.9	30.7	6.10285	29.4434	2.27039	up	0.00131846
CL6223.Contig3_All	2206	16	3.1	15.4417	3.02065	-2.3539	down	0.00132255
CL760.Contig1_All	1799	4.3	19.4	3.87538	19.056	2.29783	up	0.00132697
Unigene8028_All	330	14.4	0.8	13.4761	0.812304	-4.05224	down	0.00132848
CL867.Contig72_All	3050	16.1	0.1	15.2842	0.11349	-7.07334	down	0.00132978
Unigene18352_All	4457	6.5	27.3	6.19823	26.5877	2.10083	up	0.00133163
CL9888.Contig4_All	306	39.7	1.3	39.114	1.31076	-4.89921	down	0.00133341
CL14715.Contig1_All	820	6.4	0.3	6.10531	0.307757	-4.3102	down	0.00133678
Unigene8445_All	1973	62.2	209.1	58.1376	205.123	1.81894	up	0.00133952
Unigene32381_All	307	4.2	0.2	4.26947	0.189067	-4.49709	down	0.00134448
CL16081.Contig6_All	1489	31.2	7.4	30.2028	7.34238	-2.04036	down	0.00134729
CL189.Contig6_All	632	233.3	0.2	222.209	0.217363	-9.99759	down	0.00134999
CL867.Contig65_All	2882	16.5	0.1	15.7373	0.11349	-7.11548	down	0.00135191
CL5484.Contig1_All	744	8	0	7.41469	0.001	-12.8562	down	0.00136038
Unigene6227_All	1812	6.3	0.6	5.9512	0.571174	-3.38118	down	0.00136362
Unigene52402_All	541	15.1	0	14.7679	0.001	-13.8502	down	0.00136743
CL2666.Contig7_All	1160	67.1	3.2	65.2779	3.16184	-4.36776	down	0.00136816
Unigene69183_All	312	3	0	2.76218	0.001	-11.4316	down	0.00136851
CL15791.Contig5_All	1714	18.6	98.4	16.7779	95.6345	2.51097	up	0.00137473
Unigene11919_All	389	5.9	0.5	5.35828	0.509987	-3.39324	down	0.00137481
Unigene17203_All	4445	8.2	32.3	7.83993	31.2455	1.99473	up	0.00137991
CL15516.Contig56_All	598	0.1	4.4	0.0869495	4.22338	5.60208	up	0.00138881
Unigene52336_All	839	1.3	8.8	1.24276	8.50422	2.77463	up	0.00139131
Unigene9251_All	485	3	0	2.73772	0.001	-11.4188	down	0.00140381
Unigene14286_All	503	39.3	165.5	35.6141	167.321	2.2321	up	0.00140507
CL2274.Contig6_All	1498	74.9	12.7	70.6756	12.1543	-2.53975	down	0.00140539
Unigene27996_All	1137	117.9	18.7	116.273	18.4655	-2.65462	down	0.00140554
CL9122.Contig3_All	1709	41.5	9.6	40.6387	9.49606	-2.09745	down	0.00140631
CL867.Contig45_All	2925	7.7	0.1	6.95729	0.114673	-5.92292	down	0.00140933
CL12814.Contig1_All	566	12.6	0	11.3026	0.001	-13.4644	down	0.00141168
Unigene7119_All	724	53.9	1.3	47.3106	1.23182	-5.2633	down	0.00141476
Unigene22952_All	698	72.6	19.4	67.2495	18.933	-1.82862	down	0.00142262
CL8031.Contig1_All	641	6.8	0.1	6.50131	0.0938329	-6.11449	down	0.00142304
Unigene53694_All	574	9.8	0.2	9.28328	0.202587	-5.51802	down	0.00143464
CL11265.Contig1_All	627	9.5	0	8.50395	0.001	-13.0539	down	0.00144073
CL1050.Contig3_All	1116	30.6	0	27.3472	0.001	-14.7391	down	0.00144099
CL6471.Contig1_All	573	8.7	0.4	8.1442	0.376554	-4.43484	down	0.00144395
CL2085.Contig11_All	1524	1.6	34.3	1.5413	33.8158	4.45548	up	0.00144773
CL16277.Contig9_All	1321	4.4	167.8	3.97463	160.174	5.33268	up	0.00145037
Unigene23704_All	1343	98.8	11.4	88.5005	10.9128	-3.01966	down	0.00145182
Unigene27151_All	703	28.6	239.5	26.6775	241.527	3.17848	up	0.0014584
Unigene2334_All	504	6.3	0.6	5.81797	0.531258	-3.45303	down	0.001462
CL5683.Contig8_All	2115	63.9	17	61.8987	16.5774	-1.90069	down	0.00146935
CL14400.Contig126_All	1661	55.2	11.5	53.7966	11.0866	-2.2787	down	0.0014838
CL16983.Contig4_All	1707	58.3	209.5	54.8246	203.989	1.89559	up	0.0014846
Unigene62564_All	429	0	75.6	0.001	70.6312	16.108	up	0.00148471
CL1237.Contig4_All	2507	5.5	110	5.16241	105.896	4.35846	up	0.00149021
CL16618.Contig6_All	2163	59.5	5.2	54.9608	5.12182	-3.42367	down	0.00149149
CL8070.Contig7_All	3078	65.1	17.4	63.3314	17.2651	-1.87506	down	0.00149445
CL7017.Contig1_All	593	6.2	0	6.06303	0.001	-12.5658	down	0.00149633
CL10034.Contig1_All	896	0.1	8.6	0.0941756	8.14221	6.43392	up	0.00149771
CL1767.Contig3_All	791	0	16.8	0.001	15.284	13.8997	up	0.00149781
CL17181.Contig15_All	1864	257.1	66.8	247.685	63.7445	-1.95814	down	0.00149953
CL7821.Contig4_All	757	8.9	34.6	8.30017	33.8177	2.02657	up	0.00149984
Unigene37932_All	610	0	73.9	0.001	75.7405	16.2088	up	0.00150112
Unigene11502_All	676	1.1	10.1	0.989035	9.70903	3.29523	up	0.00150392
CL3919.Contig1_All	556	4.3	0	3.92132	0.001	-11.9371	down	0.00150869
CL17059.Contig1_All	2561	28.1	4.4	27.4614	4.42457	-2.6338	down	0.00151085
Unigene47418_All	474	6.2	0.6	5.89059	0.557128	-3.40233	down	0.0015174
Unigene3278_All	550	0.2	4.1	0.188351	3.90128	4.37245	up	0.00152479
CL8278.Contig3_All	2031	34	141.1	32.054	140.264	2.12957	up	0.00154245
Unigene2439_All	460	0.1	3.5	0.101304	3.36804	5.05514	up	0.00154581
CL16981.Contig6_All	4091	8.6	33.1	8.71292	32.4431	1.89668	up	0.00154874
CL14012.Contig4_All	585	5.2	0	4.90573	0.001	-12.2603	down	0.00155808
CL189.Contig5_All	761	66	0	62.9277	0.001	-15.9414	down	0.0015593
CL1927.Contig47_All	973	0	67.2	0.001	62.5472	15.9327	up	0.00156795
CL3380.Contig6_All	2155	3.8	18.7	3.49292	18.75	2.42438	up	0.00157463
CL12134.Contig1_All	612	10.7	195.2	9.88726	188.298	4.2513	up	0.001575
CL3312.Contig5_All	271	0	3.5	0.001	3.28805	11.683	up	0.00158148
CL5698.Contig20_All	2092	12.7	49.1	11.3845	47.4342	2.05886	up	0.00158507
Unigene21766_All	632	11.3	1.9	10.7305	1.92475	-2.47898	down	0.00158627
CL16164.Contig24_All	2158	0	6.7	0.001	6.32462	12.6268	up	0.00158679
Unigene54153_All	3441	0.1	136.2	0.0948661	131.58	10.4378	up	0.00158686
CL867.Contig35_All	2829	21.7	0.3	20.1854	0.271599	-6.21569	down	0.00159019
CL9514.Contig3_All	595	0	15.1	0.001	14.8775	13.8608	up	0.00159022
Unigene23059_All	271	0.5	17.1	0.421021	16.2893	5.27389	up	0.00159498
CL16508.Contig1_All	2052	125.7	34.3	117.471	32.7457	-1.84292	down	0.00160036
Unigene2630_All	545	0.4	5	0.336817	4.93861	3.87407	up	0.0016093
CL867.Contig37_All	2818	41.4	0.3	36.7744	0.317327	-6.85659	down	0.00162088
CL867.Contig76_All	3049	21	0.2	19.6442	0.185948	-6.72306	down	0.00162184
Unigene54272_All	1221	0	67.4	0.001	69.2663	16.0799	up	0.00162441
CL9821.Contig2_All	808	0.2	11.1	0.181816	10.574	5.8619	up	0.00162441
Unigene16065_All	1257	2.1	61.6	2.31069	62.3677	4.7544	up	0.00163187
CL17240.Contig11_All	2200	8.6	1.2	8.17954	1.16377	-2.81321	down	0.0016396
Unigene53846_All	455	0	2.8	0.001	2.64195	11.3674	up	0.00164005
Unigene21576_All	3018	75.1	0.1	80.3653	0.0877734	-9.83857	down	0.00164772
CL16221.Contig2_All	1697	4.4	0.2	4.16687	0.207323	-4.32901	down	0.00166329
CL7173.Contig4_All	861	135.9	0.1	119.625	0.0971882	-10.2655	down	0.00166377
CL13083.Contig3_All	729	26.4	6.2	24.9315	6.032	-2.04726	down	0.00166546
CL8348.Contig4_All	1313	87.4	11.1	83.5435	10.9727	-2.9286	down	0.00166594
Unigene49347_All	463	0	3.7	0.001	3.62043	11.8219	up	0.00167678
Unigene19787_All	542	2.9	0	2.66417	0.001	-11.3795	down	0.00168505
CL1195.Contig15_All	1322	63.5	14.8	59.6307	13.7265	-2.1191	down	0.00168943
Unigene15208_All	895	16.7	3.4	15.9746	3.62711	-2.13889	down	0.00169165
CL3014.Contig10_All	1393	0.1	8	0.0842042	7.74122	6.52253	up	0.00169183
Unigene21706_All	1345	196.9	36.1	186.822	35.4572	-2.39751	down	0.00169442
Unigene58225_All	577	0	56.1	0.001	54.1893	15.7257	up	0.00170089
Unigene3412_All	542	5.3	0.3	4.98733	0.281499	-4.14707	down	0.00170254
Unigene20217_All	1313	32.2	7.3	31.1366	7.39691	-2.07362	down	0.00170341
CL363.Contig31_All	2144	194.9	56.4	193.479	54.5985	-1.82524	down	0.00170368
Unigene61683_All	576	0.3	10.4	0.284598	10.2253	5.16707	up	0.00171156
Unigene61720_All	299	13.7	0	12.7031	0.001	-13.6329	down	0.00171418
Unigene37752_All	779	129.5	0.1	137.698	0.11349	-10.2447	down	0.00171484
CL5568.Contig7_All	1060	28.6	5.5	28.6171	5.2643	-2.44256	down	0.00172383
Unigene23025_All	2800	20.7	71.3	20.1379	69.8271	1.79387	up	0.0017267
CL3223.Contig2_All	498	4.2	0	3.80688	0.001	-11.8944	down	0.00172899
Unigene19501_All	636	15.8	0	15.333	0.001	-13.9044	down	0.001731
CL1807.Contig1_All	530	5.1	0.4	5.0467	0.364016	-3.79326	down	0.00173408
Unigene52618_All	237	6.1	0.6	5.75452	0.552287	-3.3812	down	0.0017343
CL11632.Contig41_All	1251	40.4	10.4	39.3648	10.1005	-1.96248	down	0.00174148
Unigene38448_All	740	17.1	0.3	17.8814	0.280811	-5.99272	down	0.00174154
Unigene50516_All	917	1.8	10.3	1.73105	10.1036	2.54516	up	0.00174618
CL2875.Contig4_All	3283	1.8	25	1.66767	24.3779	3.86967	up	0.00174799
CL3207.Contig1_All	436	51.9	5.2	52.2581	5.06574	-3.36681	down	0.00176555
CL13632.Contig9_All	634	0.3	12.6	0.283363	12.3546	5.44625	up	0.00176965
CL4391.Contig2_All	291	0	5.4	0.001	5.42871	12.4064	up	0.00177488
Unigene44842_All	709	7.7	0	7.83168	0.001	-12.9351	down	0.00177559
Unigene58395_All	1014	71.1	0	63.6882	0.001	-15.9587	down	0.00177845
CL10255.Contig2_All	2344	11.5	320.3	10.8551	308.027	4.82661	up	0.00178406
Unigene61717_All	419	4.7	92.1	5.19923	88.6549	4.09183	up	0.0017868
CL10828.Contig4_All	1520	4	17.7	3.72513	17.3314	2.21803	up	0.00179133
Unigene3306_All	566	0	5.2	0.001	5.22356	12.3508	up	0.00179507
Unigene42087_All	735	31.3	0.4	27.8129	0.40036	-6.11831	down	0.0018008
CL15201.Contig5_All	1839	82.1	22.9	79.4711	22.2216	-1.83847	down	0.00180143
CL16722.Contig1_All	404	0.2	184.1	0.181816	177.956	9.93483	up	0.00181463
CL16164.Contig12_All	2924	0.3	10.3	0.348	9.7473	4.80784	up	0.00182166
CL867.Contig14_All	2926	16.4	0.1	14.7579	0.114673	-7.00781	down	0.00182677
Unigene57194_All	204	0	2.7	0.001	2.64943	11.3715	up	0.00182991
CL12259.Contig1_All	508	4.6	0	4.437	0.001	-12.1154	down	0.00183917
CL10288.Contig1_All	279	3.4	0	3.16759	0.001	-11.6292	down	0.00184521
CL13334.Contig1_All	2808	8.2	31.1	7.78145	31.0759	1.99769	up	0.00185675
CL13462.Contig2_All	2794	156.5	45.3	146.864	42.7105	-1.78182	down	0.001859
Unigene27441_All	2058	13.1	48.5	12.1656	48.8706	2.00616	up	0.00186211
CL2063.Contig17_All	875	56.6	188.1	54.9716	183.751	1.74099	up	0.00186713
Unigene49034_All	399	0.1	3.4	0.0948661	3.26238	5.10389	up	0.00187743
CL13582.Contig1_All	1176	16.8	58.3	15.5544	56.7737	1.8679	up	0.001886
CL6083.Contig2_All	2944	3798.3	1145.4	3747.95	1121.09	-1.7412	down	0.00188942
Unigene40739_All	441	0	2.7	0.001	2.61515	11.3527	up	0.00189311
Unigene19601_All	4664	6.3	28	6.20756	27.1894	2.13094	up	0.00189414
CL1927.Contig5_All	1151	0	35.1	0.001	32.6367	14.9942	up	0.0019034
CL3106.Contig1_All	1253	0.4	8.4	0.336817	8.18546	4.60303	up	0.00190796
Unigene13180_All	1656	155.4	0.1	149.961	0.0938329	-10.6422	down	0.0019327
CL1355.Contig9_All	1110	1.3	8.4	1.21352	8.22406	2.76066	up	0.00193794
CL1577.Contig5_All	308	0	2.7	0.001	2.59088	11.3392	up	0.00193969
Unigene16052_All	767	8.4	31.6	7.68046	31.3469	2.02906	up	0.00194029
CL12040.Contig1_All	615	0.4	5.8	0.336817	5.61178	4.05842	up	0.00194448
CL15976.Contig2_All	498	10.6	1.3	9.81104	1.20832	-3.02141	down	0.00194717
Unigene50458_All	747	9.4	34.8	8.42936	33.7886	2.00304	up	0.00194926
Unigene57293_All	3114	121.6	0.1	132.21	0.0929742	-10.4737	down	0.00195193
Unigene6313_All	1576	0.9	25.2	0.846238	23.4317	4.79125	up	0.00195305
Unigene2891_All	559	0.2	22	0.202609	21.3951	6.72244	up	0.00195633
Unigene5262_All	851	0	3	0.001	2.80864	11.4557	up	0.00196228
Unigene25535_All	1197	0.7	6.9	0.620725	6.91736	3.4782	up	0.00196846
CL7363.Contig1_All	706	10	0.1	9.81109	0.0877734	-6.80449	down	0.00197653
CL1312.Contig6_All	794	273	81	256.201	79.7716	-1.68333	down	0.00197901
CL5191.Contig1_All	884	1610.7	1.6	1424.42	1.58449	-9.81214	down	0.00198394
CL7036.Contig1_All	598	0	53.6	0.001	54.5864	15.7363	up	0.00198455
CL16349.Contig3_All	1083	31.8	5	30.697	5.04766	-2.60441	down	0.00198689
CL16440.Contig6_All	2234	27.5	6.7	25.9684	6.52488	-1.99274	down	0.00199423
CL5030.Contig10_All	618	11.7	1.9	10.7719	1.91626	-2.49091	down	0.00199499
CL2274.Contig4_All	777	0.5	7.8	0.518874	7.64343	3.88076	up	0.00199549
Unigene50449_All	1071	1	17.4	0.996418	16.238	4.02648	up	0.00199811
CL6512.Contig1_All	922	0.4	265.3	0.406711	254.141	9.28741	up	0.00200372
CL5780.Contig2_All	960	28.8	6.5	27.4856	6.3419	-2.11569	down	0.00200468
Unigene22703_All	605	0.5	13.5	0.458497	12.9882	4.82414	up	0.00201549
Unigene20961_All	6127	84.8	322.5	80.3751	311.857	1.95606	up	0.00201825
CL6695.Contig3_All	1363	0.4	10.1	0.357104	10.0001	4.80752	up	0.00201853
CL256.Contig2_All	1724	35	1.8	32.8619	1.74606	-4.23424	down	0.00202192
CL7895.Contig3_All	2051	21.8	1	22.679	0.92712	-4.61246	down	0.00202386
CL9584.Contig6_All	2636	31.4	209.5	30.7569	211.853	2.78408	up	0.00202481
CL13244.Contig1_All	318	24.2	2	23.5203	1.91116	-3.62139	down	0.00202616
CL16981.Contig2_All	899	0.1	3.3	0.0842042	3.31512	5.29903	up	0.00202963
CL149.Contig39_All	13129	132.2	23.3	121.024	22.5783	-2.42228	down	0.00203141
Unigene7872_All	790	1.3	20.5	1.20863	20.0398	4.05142	up	0.00204547
Unigene58369_All	375	2.9	0	2.65193	0.001	-11.3728	down	0.00205414
Unigene61517_All	368	2.8	0	2.57562	0.001	-11.3307	down	0.00205807
CL16164.Contig17_All	2899	1.6	13	1.34727	12.2226	3.18144	up	0.00206554
Unigene12705_All	274	8.3	58.1	7.83373	57.9729	2.88761	up	0.00206737
Unigene51102_All	379	9.8	0.8	8.7509	0.810208	-3.43307	down	0.00206741
CL2658.Contig9_All	615	0.1	113	0.0842042	105.688	10.2936	up	0.00206935
CL9914.Contig7_All	1592	2.1	32.7	2.07377	31.7696	3.93732	up	0.00207396
CL1939.Contig3_All	604	7.3	0.7	7.00013	0.675338	-3.3737	down	0.0020774
CL14181.Contig13_All	1155	10.1	1.5	9.56565	1.62982	-2.55315	down	0.00207817
CL486.Contig19_All	1602	19	66.3	17.8458	63.7062	1.83585	up	0.00207825
Unigene26576_All	763	71	5.2	65.56	4.9547	-3.72595	down	0.00208523
CL15061.Contig9_All	592	71.3	0	69.6661	0.001	-16.0882	down	0.00208548
Unigene46812_All	294	0.5	5.6	0.531581	5.65768	3.41185	up	0.00208977
CL4738.Contig7_All	1831	12.8	45.1	12.0056	43.7337	1.86504	up	0.00209673
Unigene40178_All	1678	29.6	0.1	26.1634	0.0903474	-8.17785	down	0.00210054
Unigene29092_All	610	3.1	17	2.77303	16.2181	2.54807	up	0.00210477
CL1275.Contig6_All	2656	49.6	13.5	49.2443	13.3588	-1.88216	down	0.00210654
Unigene2731_All	260	3.8	0	3.4641	0.001	-11.7583	down	0.00211141
CL13173.Contig1_All	2029	32.3	1.4	30.6747	1.35434	-4.50139	down	0.00211474
CL11746.Contig1_All	907	57.8	0	50.8524	0.001	-15.634	down	0.00211727
Unigene27477_All	2466	34.6	0	30.7425	0.001	-14.9079	down	0.00212103
CL17240.Contig8_All	1014	5.5	0.5	5.13081	0.478801	-3.42169	down	0.00212826
Unigene7794_All	429	1.4	10.1	1.17886	9.52143	3.01379	up	0.00213682
CL867.Contig50_All	3090	34.9	0.4	32.1837	0.366643	-6.45581	down	0.00214106
Unigene21321_All	1043	0	10.4	0.001	10.1719	13.3123	up	0.0021451
CL1959.Contig1_All	2847	16	87.8	14.6039	88.0709	2.59231	up	0.00215045
Unigene21382_All	623	17.4	2.3	15.8701	2.21681	-2.83976	down	0.00215084
Unigene54213_All	495	0.1	90.4	0.107658	93.1431	9.75685	up	0.00215378
Unigene37944_All	590	0	73.1	0.001	73.6769	16.1689	up	0.00215805
CL12397.Contig2_All	2501	37.1	3.6	34.2901	3.57162	-3.26314	down	0.0021594
CL7392.Contig4_All	1899	113.9	26.3	110.305	27.0099	-2.02993	down	0.00216696
Unigene24597_All	473	7.3	0.4	6.82445	0.372893	-4.19388	down	0.00217215
CL16624.Contig39_All	527	0	3.6	0.001	3.52625	11.7839	up	0.0021767
Unigene54268_All	1345	233.6	0.3	225.999	0.264859	-9.73687	down	0.00217866
Unigene62776_All	3220	478.6	0.8	421.143	0.774397	-9.08702	down	0.00218107
Unigene50459_All	1317	5.9	25.7	5.29082	24.1791	2.1922	up	0.00219109
Unigene32838_All	478	5.8	0.4	5.32669	0.437853	-3.60472	down	0.00219355
CL14817.Contig2_All	992	57.6	0	55.8382	0.001	-15.769	down	0.00219613
Unigene216_All	4813	42	5.4	38.4586	5.11251	-2.9112	down	0.00220309
Unigene18761_All	586	0	5.1	0.001	4.93254	12.2681	up	0.00220905
Unigene37748_All	787	64.9	0	58.3714	0.001	-15.833	down	0.00221012
CL17240.Contig31_All	1278	5.5	0.5	5.03441	0.480186	-3.39016	down	0.00222188
Unigene22863_All	3917	92.9	26.8	87.3638	25.9837	-1.74943	down	0.00222427
Unigene25126_All	1189	0.8	41.6	0.797817	42.0526	5.71999	up	0.00222484
CL1804.Contig1_All	2003	16.9	1	15.7195	0.983516	-3.99846	down	0.00222506
Unigene30250_All	324	0	2.6	0.001	2.57202	11.3287	up	0.00222594
Unigene61224_All	1410	20.3	1.1	18.7046	1.06046	-4.14063	down	0.00223313
Unigene36532_All	335	0.4	7.3	0.336817	7.33931	4.44561	up	0.00223689
Unigene50180_All	205	2.8	0	2.64466	0.001	-11.3689	down	0.00224104
Unigene5781_All	268	3.2	0	3.02875	0.001	-11.5645	down	0.00224323
CL17240.Contig33_All	950	5	0.4	4.66175	0.392412	-3.57043	down	0.00225104
Unigene61651_All	1002	11.9	0	11.3907	0.001	-13.4756	down	0.00226699
Unigene27476_All	2017	225	696	205.777	679.576	1.72355	up	0.00227364
Unigene61047_All	1226	8.1	0	7.80457	0.001	-12.9301	down	0.00227886
CL17381.Contig27_All	4326	14.4	56.8	13.1309	55.6333	2.08298	up	0.0022797
CL16152.Contig3_All	1262	27.1	0	26.0456	0.001	-14.6687	down	0.00228036
CL3980.Contig2_All	830	8.2	58.9	7.28857	60.4295	3.05155	up	0.00228253
Unigene27508_All	482	0.6	6	0.510716	5.81444	3.50905	up	0.00228448
CL16164.Contig5_All	2033	0	6.5	0.001	6.16071	12.5889	up	0.00228565
CL575.Contig7_All	1762	70.1	19.9	67.0761	18.8186	-1.83364	down	0.00229375
CL16454.Contig2_All	592	0	3.2	0.001	3.03396	11.567	up	0.00229997
CL7393.Contig3_All	695	0	51.9	0.001	52.3986	15.6772	up	0.00230164
CL3330.Contig1_All	613	0	3.5	0.001	3.30589	11.6908	up	0.00231324
Unigene9594_All	533	9.5	0.4	9.04067	0.453959	-4.3158	down	0.00232247
Unigene5192_All	1201	48.1	4.2	42.9174	3.97786	-3.4315	down	0.00232397
Unigene2505_All	814	0.1	9	0.0842042	8.63049	6.67941	up	0.00232502
Unigene26390_All	1738	4.9	0.4	4.77269	0.386075	-3.62785	down	0.00233024
Unigene15856_All	903	22.9	0	24.1015	0.001	-14.5568	down	0.00233156
Unigene3735_All	417	49.7	0	53.1581	0.001	-15.698	down	0.00233439
CL4383.Contig1_All	442	2.7	0	2.55832	0.001	-11.321	down	0.00233613
Unigene48036_All	1380	0.9	20.1	0.857449	20.5975	4.58628	up	0.00235223
Unigene10310_All	1056	29.6	1.2	28.2619	1.15772	-4.6095	down	0.00235307
CL529.Contig6_All	3755	173.1	29.3	171.917	28.4539	-2.59501	down	0.00235426
CL933.Contig1_All	286	0	48.8	0.001	45.6284	15.4776	up	0.0023588
Unigene15528_All	610	24.4	4.4	24.1064	4.13	-2.5452	down	0.00236403
CL5923.Contig3_All	678	2.1	14.9	1.83689	14.5482	2.9855	up	0.00236449
Unigene12659_All	1026	5.8	30.6	5.1558	28.3617	2.45968	up	0.00240247
CL4397.Contig6_All	1973	106.5	344.4	97.0482	335.004	1.7874	up	0.00240864
Unigene31706_All	383	13.8	2.8	13.4283	2.60275	-2.36717	down	0.00241282
Unigene47105_All	1897	35.6	9.4	33.8594	9.61581	-1.81608	down	0.00241612
CL15077.Contig1_All	1832	3.2	28.4	2.98653	26.9887	3.17581	up	0.00241718
CL10145.Contig2_All	2306	16.5	0.4	16.8028	0.35725	-5.55562	down	0.00242452
CL792.Contig2_All	857	5.5	0	5.75661	0.001	-12.491	down	0.0024261
CL3424.Contig4_All	824	4	0	3.77977	0.001	-11.8841	down	0.00243499
CL8635.Contig1_All	629	3.8	16.4	3.79606	15.6801	2.04636	up	0.00243533
CL9081.Contig1_All	1480	567.8	0.9	548.444	0.88607	-9.27371	down	0.00244624
Unigene17537_All	1619	6.6	0.4	6.52536	0.458693	-3.83046	down	0.00247835
Unigene1897_All	1123	2.6	12.6	2.27487	11.8328	2.37894	up	0.00247877
Unigene10266_All	1290	23.6	1.1	21.6936	1.01109	-4.42329	down	0.00248079
CL17039.Contig1_All	1341	1.3	17.2	1.18394	17.1549	3.85696	up	0.00248296
Unigene17808_All	679	6.9	0	6.71745	0.001	-12.7137	down	0.00248525
CL1778.Contig6_All	642	0.9	44.9	0.808709	45.7165	5.82095	up	0.00248697
Unigene45875_All	2311	47.2	0	50.1258	0.001	-15.6133	down	0.00249186
Unigene57367_All	332	4.8	0	4.93009	0.001	-12.2674	down	0.00250258
Unigene59093_All	1758	14.3	54.8	13.6388	53.4383	1.97016	up	0.00251013
Unigene21396_All	555	15.5	58.1	14.1461	56.7591	2.00444	up	0.00252181
Unigene9267_All	1842	54.2	0	47.6455	0.001	-15.5401	down	0.00252696
CL16513.Contig1_All	1766	20.4	4.8	19.665	4.62789	-2.0872	down	0.0025369
Unigene545_All	846	5.6	0	4.92267	0.001	-12.2652	down	0.00253906
CL2947.Contig3_All	4882	29.9	96	28.0515	93.6196	1.73873	up	0.00253945
Unigene67787_All	633	5.5	21.6	4.90342	21.6235	2.14074	up	0.00254009
CL202.Contig7_All	1126	198	5.9	173.824	5.52771	-4.9748	down	0.00254644
Unigene25495_All	477	8.1	0.2	8.02783	0.186501	-5.42776	down	0.00254682
CL7083.Contig1_All	1141	1.5	13.7	1.57828	13.7671	3.1248	up	0.00254964
Unigene2379_All	1059	8.6	0	7.60489	0.001	-12.8927	down	0.00255406
CL7609.Contig1_All	555	5.2	0.3	5.00869	0.28687	-4.12596	down	0.00256022
CL16728.Contig5_All	1268	3	28.1	2.85429	27.4098	3.26349	up	0.00256155
Unigene57613_All	261	2.7	0	2.46904	0.001	-11.2697	down	0.00256723
CL197.Contig3_All	1195	6	0.5	5.70686	0.474186	-3.58917	down	0.00256753
CL3020.Contig1_All	1040	9.8	272.6	9.26365	272.628	4.87921	up	0.0025729
Unigene61668_All	368	3.5	0	3.47191	0.001	-11.7615	down	0.00257686
CL11776.Contig4_All	1818	4.5	33.7	4.15917	32.6493	2.97268	up	0.00260304
CL233.Contig9_All	2123	13.6	0.9	12.2012	0.87369	-3.80376	down	0.00260518
Unigene44468_All	597	0.8	6.3	0.737669	6.01443	3.02738	up	0.00260526
CL9297.Contig1_All	886	0.1	13.4	0.093631	12.4647	7.05664	up	0.00261088
CL5520.Contig2_All	846	78.2	0	71.8467	0.001	-16.1326	down	0.00261701
Unigene48296_All	870	0.1	6.1	0.107658	6.04867	5.81209	up	0.00262108
Unigene54091_All	775	48.6	0	52.969	0.001	-15.6929	down	0.00262595
Unigene31734_All	854	11.6	0.6	11.1933	0.559512	-4.32232	down	0.00262751
CL17066.Contig15_All	2710	35.7	2.9	34.8659	2.8649	-3.60526	down	0.00263526
CL3647.Contig4_All	2370	9.8	50.6	9.25777	50.0401	2.43435	up	0.00264416
CL39.Contig23_All	1550	229.2	51.7	211.117	50.0228	-2.07739	down	0.00264474
CL12578.Contig1_All	207	12.1	0	10.6214	0.001	-13.3747	down	0.00264485
CL867.Contig30_All	3176	47.3	0	41.611	0.001	-15.3447	down	0.00265134
CL783.Contig4_All	725	0.2	17.4	0.218214	16.4182	6.23341	up	0.00266754
CL939.Contig12_All	1020	20	249.6	18.1149	253.14	3.80469	up	0.00266839
Unigene56562_All	687	0.9	6.6	1.00267	6.31817	2.65566	up	0.0026692
CL2658.Contig7_All	1970	48.6	0	42.727	0.001	-15.3829	down	0.00269023
CL16925.Contig7_All	1658	8.8	1.4	8.19008	1.40373	-2.54462	down	0.00269084
CL6711.Contig2_All	321	3.1	0	2.81675	0.001	-11.4598	down	0.00269111
CL16653.Contig4_All	1954	25.4	1.3	25.6612	1.22389	-4.39005	down	0.00269304
CL2200.Contig6_All	721	0.2	116.6	0.207552	108.515	9.0302	up	0.00270286
Unigene44293_All	603	1.1	7.3	1.06063	7.17758	2.75857	up	0.00270716
CL6987.Contig8_All	1384	104.9	23.6	103.284	23.3965	-2.14226	down	0.00271121
CL14369.Contig1_All	781	1.4	8.4	1.24608	8.10952	2.70222	up	0.00271963
Unigene10563_All	280	0	2.5	0.001	2.48854	11.2811	up	0.00272886
Unigene42927_All	382	4.4	0.3	4.09277	0.275813	-3.89131	down	0.00273454
CL13876.Contig2_All	2257	54.2	0.6	47.9387	0.54016	-6.47166	down	0.00274093
CL867.Contig13_All	2421	14.5	0	12.9461	0.001	-13.6602	down	0.00274225
Unigene13618_All	2566	90.9	2.3	94.9478	2.38564	-5.31469	down	0.00274284
CL2857.Contig5_All	1254	6.4	26.9	6.09967	26.8912	2.14033	up	0.00275262
Unigene27210_All	883	0	5.8	0.001	5.36207	12.3886	up	0.00275735
Unigene15998_All	794	1.1	7.3	0.928991	7.22773	2.9598	up	0.0027589
Unigene17912_All	378	3.8	0	3.53569	0.001	-11.7878	down	0.00276446
CL16823.Contig4_All	2452	10.9	40.6	10.0562	39.4466	1.97181	up	0.00277962
Unigene12313_All	379	16.6	0.8	16.9833	0.743793	-4.51308	down	0.00278048
CL12265.Contig1_All	1612	10.5	61.1	9.90282	60.9359	2.62138	up	0.00278282
CL640.Contig11_All	1088	0.1	3.7	0.0892761	3.73894	5.38821	up	0.00278479
Unigene45074_All	341	3.4	0	3.18388	0.001	-11.6366	down	0.00279743
CL9145.Contig1_All	276	5.2	0.5	5.05975	0.491891	-3.36266	down	0.00279816
Unigene63093_All	358	0	54.7	0.001	51.4136	15.6499	up	0.00279837
CL8878.Contig6_All	278	8.7	0.6	8.60738	0.643992	-3.74046	down	0.00280071
CL7468.Contig2_All	2351	3.3	21.8	3.2562	22.2055	2.76965	up	0.00280289
CL10088.Contig2_All	639	6.7	0.1	5.93146	0.0929742	-5.99541	down	0.00281806
CL15753.Contig191_All	1688	7.5	28.2	7.03585	27.6885	1.97649	up	0.00282014
CL16618.Contig4_All	1948	10.5	1.9	9.82925	1.87351	-2.39134	down	0.00283404
Unigene15610_All	1947	3.5	125.9	3.35768	129.286	5.26695	up	0.00283501
Unigene1674_All	1147	2.4	13.6	2.29324	13.3594	2.54239	up	0.00284925
CL16947.Contig2_All	691	12.5	2.5	11.9339	2.47072	-2.27207	down	0.00285474
Unigene25032_All	1876	7.6	1.1	7.68863	1.04136	-2.88426	down	0.00286185
CL8774.Contig5_All	861	11.6	39.8	10.4138	38.5639	1.88876	up	0.00287022
Unigene3725_All	692	0	41	0.001	38.0279	15.2148	up	0.00287087
CL867.Contig9_All	2911	8.3	0	7.4878	0.001	-12.8703	down	0.00287234
Unigene395_All	1782	239	74.1	230.829	72.806	-1.6647	down	0.00288065
Unigene61152_All	627	1.7	9.3	1.6049	9.07954	2.50014	up	0.00289963
Unigene75004_All	373	0	2.5	0.001	2.4239	11.2431	up	0.00291192
CL1386.Contig22_All	352	12.2	2.1	11.7808	2.0467	-2.52507	down	0.00291327
CL2681.Contig3_All	1270	12	2	11.4147	1.96795	-2.53613	down	0.00291402
Unigene32453_All	524	0	5.3	0.001	5.11326	12.32	up	0.00291413
CL12839.Contig1_All	760	0	7.2	0.001	7.38512	12.8504	up	0.00291639
CL16164.Contig29_All	2991	0	20.7	0.001	19.3362	14.239	up	0.00291966
CL3189.Contig2_All	1673	0	10.8	0.001	10.2947	13.3296	up	0.00292494
CL15319.Contig1_All	1657	2.6	25.8	2.31419	25.6233	3.46888	up	0.00292508
Unigene24205_All	616	0.2	7.5	0.168408	7.02928	5.38334	up	0.00293249
Unigene16308_All	541	79.4	0.1	69.9802	0.0893125	-9.61387	down	0.00293568
Unigene54235_All	694	43.3	0	38.2773	0.001	-15.2242	down	0.00293751
Unigene44776_All	715	3.9	0	3.54469	0.001	-11.7914	down	0.00293822
Unigene61713_All	505	6.8	0.1	7.17088	0.0893125	-6.32714	down	0.00294681
CL17240.Contig38_All	1175	6.5	0.8	5.93239	0.764309	-2.95638	down	0.00295557
Unigene13755_All	2542	41.7	11.6	39.5177	11.7498	-1.74987	down	0.00296049
CL867.Contig17_All	2574	8.4	0	7.57707	0.001	-12.8874	down	0.00296226
Unigene61525_All	389	3.3	0.1	3.05241	0.0893125	-5.09494	down	0.00296294
CL867.Contig48_All	2325	39.1	6.7	35.6105	6.54898	-2.44296	down	0.00296968
CL13547.Contig1_All	1528	11.2	38.4	10.1311	37.295	1.8802	up	0.00298435
Unigene53189_All	463	0.2	5.7	0.168408	5.52676	5.0364	up	0.00298881
Unigene12109_All	681	2.6	0	2.4258	0.001	-11.2442	down	0.00299754
Unigene11909_All	2001	17.1	3.9	16.3178	3.80995	-2.0986	down	0.00300849
Unigene59870_All	1710	34.7	1.6	31.9095	1.60433	-4.31394	down	0.0030098
CL5923.Contig7_All	1733	8.1	29	7.5387	28.4707	1.91709	up	0.0030278
Unigene23283_All	410	11.8	2	11.4918	2.04557	-2.49003	down	0.0030317
Unigene5777_All	1251	44.4	12.5	42.4546	12.4523	-1.76951	down	0.00303218
Unigene49012_All	539	5.7	0.2	5.50309	0.22698	-4.59961	down	0.00303486
CL1878.Contig3_All	885	23.4	5.9	22.5998	6.16369	-1.87444	down	0.00303912
CL16362.Contig2_All	570	0.8	6.1	0.81066	5.95935	2.87799	up	0.00304144
CL10403.Contig3_All	3403	733.2	232.2	681.479	220.897	-1.6253	down	0.00304466
Unigene61745_All	959	0	41.5	0.001	44.2827	15.4345	up	0.00305022
CL96.Contig1_All	782	8.1	0.7	7.82105	0.686894	-3.5092	down	0.00305854
CL14592.Contig1_All	1203	34.3	9.3	32.6392	8.9224	-1.8711	down	0.00306046
CL16945.Contig4_All	1903	518.1	40.2	531.853	38.7078	-3.78033	down	0.00306101
CL985.Contig15_All	1686	20.6	5	19.4528	4.82164	-2.01238	down	0.00307515
Unigene63002_All	241	75.4	0.1	66.4138	0.101293	-9.3568	down	0.00308104
CL8284.Contig2_All	1012	114.6	0.2	110.282	0.178625	-9.27004	down	0.00309069
Unigene46542_All	2883	129.1	39.1	123.68	36.4657	-1.762	down	0.0030945
Unigene32217_All	648	8.8	0	9.01631	0.001	-13.1383	down	0.0030958
CL6149.Contig3_All	1248	39.6	0	42.0386	0.001	-15.3594	down	0.00310212
CL2666.Contig3_All	1072	25.9	5.5	24.6274	5.43278	-2.1805	down	0.00310769
CL16164.Contig30_All	349	0.2	6.8	0.189732	6.46745	5.09116	up	0.00311491
CL3424.Contig3_All	796	3.3	0	3.01421	0.001	-11.5576	down	0.00311703
Unigene67417_All	333	0	2.4	0.001	2.47741	11.2746	up	0.0031222
Unigene58368_All	967	374.8	0.6	346.535	0.588172	-9.20255	down	0.00313085
CL14482.Contig2_All	511	3.8	0.1	3.77019	0.0929742	-5.34167	down	0.00313386
CL9116.Contig1_All	451	0	2.6	0.001	2.57789	11.332	up	0.00313389
Unigene63663_All	1215	18.6	4	17.4749	3.88702	-2.16854	down	0.00314398
CL17240.Contig39_All	1695	6.4	0.8	5.957	0.764309	-2.96236	down	0.00315295
Unigene30312_All	1076	179.6	6.5	171.403	6.83214	-4.64891	down	0.00315299
Unigene49994_All	224	0	2.4	0.001	2.4656	11.2677	up	0.00315808
CL2112.Contig1_All	3557	73.4	0.2	78.8426	0.175547	-8.81098	down	0.00316728
CL16860.Contig31_All	432	6	0.7	5.665	0.657397	-3.10724	down	0.00316774
CL659.Contig4_All	449	0.3	7.1	0.262756	6.72529	4.6778	up	0.00317864
CL8423.Contig2_All	276	0.2	104.5	0.17838	97.0196	9.08718	up	0.00317966
Unigene40519_All	616	19.4	0	19.3625	0.001	-14.241	down	0.0031854
Unigene8584_All	2230	33.6	9.1	30.9763	8.72821	-1.82741	down	0.00318564
Unigene24957_All	1063	15.3	0.7	14.1064	0.654254	-4.43035	down	0.00318945
CL1342.Contig2_All	785	58.3	0	51.189	0.001	-15.6435	down	0.00321117
Unigene50034_All	1681	93.7	0.1	82.3196	0.10269	-9.6468	down	0.00321332
Unigene17435_All	2752	80.4	3.7	79.4644	3.56938	-4.47656	down	0.00321373
CL4671.Contig13_All	600	0	3	0.001	3.0292	11.5647	up	0.00321863
CL867.Contig5_All	1335	7.2	0.1	6.33683	0.114673	-5.78816	down	0.00322885
CL2347.Contig3_All	3706	35.7	110.2	34.0153	108.933	1.67919	up	0.00325114
CL14452.Contig1_All	1426	48.5	147.7	44.5681	145.642	1.70834	up	0.00327984
Unigene41590_All	292	0	2.8	0.001	2.6626	11.3786	up	0.00328448
Unigene10079_All	827	17.9	2.5	17.278	2.4292	-2.83039	down	0.00328929
CL17306.Contig6_All	900	0	4.6	0.001	4.63788	12.1793	up	0.0032934
CL15533.Contig2_All	2124	25.5	80	23.9804	78.6691	1.71394	up	0.00330669
Unigene46612_All	3198	28.6	89.1	26.7956	87.6993	1.71057	up	0.0033103
CL5270.Contig1_All	710	0.1	39.6	0.0842042	37.8958	8.81393	up	0.00331153
CL8338.Contig5_All	1231	42.5	129.9	40.1583	127.374	1.6653	up	0.00331475
CL11869.Contig2_All	508	0	2.8	0.001	2.64266	11.3678	up	0.00331573
Unigene6723_All	764	0.2	5	0.189732	4.77566	4.65366	up	0.00332317
Unigene40126_All	1295	56.9	2.8	55.675	2.63773	-4.39966	down	0.00332416
Unigene18537_All	475	67	3	63.0805	2.87837	-4.45387	down	0.0033262
CL10558.Contig2_All	741	35.8	0	33.9946	0.001	-15.053	down	0.00334087
CL4651.Contig1_All	508	0.1	3.2	0.123348	3.06974	4.63731	up	0.00334413
CL12177.Contig1_All	1413	1.2	8.9	1.11367	8.51709	2.93504	up	0.00335685
Unigene21916_All	2869	62	186.8	57.4809	182.889	1.66982	up	0.00335964
Unigene13739_All	614	49.5	0.1	53.6373	0.10269	-9.0288	down	0.0033711
Unigene12152_All	683	10.5	1.9	10.3159	1.77831	-2.53629	down	0.00337535
CL5880.Contig4_All	1465	324.7	1088.1	308.39	1053.02	1.77171	up	0.00338054
Unigene18834_All	4634	4.1	16.6	3.96161	16.1584	2.02813	up	0.00338323
CL8730.Contig4_All	1336	55.9	14.4	53.2483	13.3873	-1.99187	down	0.0033862
Unigene64615_All	737	30.6	0	29.2422	0.001	-14.8358	down	0.00338792
CL14337.Contig2_All	2691	168.9	52.9	158.913	52.8508	-1.58824	down	0.00339319
CL340.Contig11_All	791	6.7	0.9	6.3898	0.927858	-2.7838	down	0.0033933
Unigene47075_All	1463	3.8	0	3.45751	0.001	-11.7555	down	0.0033968
CL16653.Contig5_All	2194	1.1	79.8	1.108	72.8235	6.03838	up	0.00339708
CL17240.Contig27_All	1836	15.9	3.6	14.6084	3.54237	-2.04401	down	0.00340189
CL8828.Contig3_All	523	22.6	0	20.0405	0.001	-14.2906	down	0.0034023
CL12040.Contig2_All	920	0.3	4.3	0.252613	4.19548	4.05384	up	0.00341564
Unigene50461_All	992	2.2	19.3	2.0652	18.1547	3.13599	up	0.00341966
CL7102.Contig1_All	1492	9	35.7	8.16223	34.5969	2.08361	up	0.0034298
Unigene60750_All	1104	5.6	21.1	5.29255	20.5257	1.9554	up	0.00343509
CL1195.Contig3_All	3760	110.7	34.1	103.832	32.0786	-1.69456	down	0.0034381
CL3894.Contig3_All	668	22.8	0	25.3585	0.001	-14.6302	down	0.00344078
Unigene36959_All	726	6.4	0.2	5.91475	0.181606	-5.02543	down	0.0034702
Unigene46290_All	284	3.1	0	2.85354	0.001	-11.4785	down	0.00347503
Unigene17960_All	940	13.6	2.9	12.4832	2.75158	-2.18166	down	0.00347776
CL16879.Contig1_All	361	6.2	0.1	5.91692	0.0971882	-5.92792	down	0.00348183
Unigene8594_All	221	36.6	6.5	36.5282	6.42428	-2.5074	down	0.00348683
CL6082.Contig1_All	767	22.3	2.3	20.5042	2.42718	-3.07857	down	0.00348749
CL10653.Contig1_All	4009	80.6	286.4	77.293	285.691	1.88605	up	0.00349119
Unigene59327_All	3072	1.6	19.1	1.45547	19.5784	3.74971	up	0.00349187
CL1839.Contig1_All	746	1	10.5	0.850278	10.7758	3.66372	up	0.00349398
Unigene15711_All	954	42.4	11.5	39.5705	11.2784	-1.81087	down	0.0034998
Unigene36774_All	266	3.1	0.1	3.10102	0.0893125	-5.11774	down	0.00350717
CL1031.Contig1_All	290	0	2.8	0.001	2.79433	11.4483	up	0.00351
Unigene44386_All	515	5.5	0	4.90931	0.001	-12.2613	down	0.00351381
CL16509.Contig1_All	229	13.1	1.5	12.5744	1.519	-3.04929	down	0.00351637
CL2658.Contig4_All	937	93.8	2.1	91.7832	1.98756	-5.52916	down	0.00352389
CL225.Contig1_All	1174	5.6	26.8	4.97067	26.2427	2.4004	up	0.00352718
CL5721.Contig1_All	853	3.7	0.2	3.5365	0.175547	-4.3324	down	0.00352964
CL17240.Contig32_All	1060	4.7	0.4	4.30348	0.371897	-3.53253	down	0.00353013
CL8423.Contig1_All	245	0	32.6	0.001	30.313	14.8876	up	0.00353096
CL8165.Contig1_All	725	9.2	0.1	8.36351	0.10269	-6.34774	down	0.00353702
Unigene4303_All	3787	0.1	36.2	0.107658	37.3865	8.43992	up	0.00353917
CL10023.Contig2_All	826	0	37.2	0.001	34.3678	15.0688	up	0.00353943
CL15838.Contig1_All	2011	175.2	515	168.106	504.131	1.58442	up	0.00354112
CL12063.Contig1_All	1135	0.2	11.1	0.224652	10.4984	5.54633	up	0.00354261
Unigene44748_All	772	0.4	5.3	0.336817	5.04643	3.90523	up	0.00354511
Unigene23146_All	3611	17.9	4.3	17.4602	4.21297	-2.05116	down	0.00354621
CL15057.Contig4_All	917	24.5	1.8	22.8797	1.75322	-3.70599	down	0.00355003
Unigene2326_All	379	0.8	6	0.684832	5.83778	3.0916	up	0.00355328
Unigene9863_All	823	8	0.2	7.12226	0.187666	-5.2461	down	0.00355414
CL15586.Contig50_All	280	4.1	0.3	4.10821	0.280811	-3.87084	down	0.00356556
CL4958.Contig5_All	1173	23.1	3.8	22.56	3.78318	-2.5761	down	0.00357304
CL508.Contig37_All	2285	37.3	6.8	34.9581	6.49743	-2.42769	down	0.00358539
Unigene8051_All	501	7.3	0.3	7.53559	0.32318	-4.54331	down	0.00358636
CL867.Contig18_All	2402	4.7	0	4.12386	0.001	-12.0098	down	0.00358995
Unigene57240_All	281	2.6	0	2.37243	0.001	-11.2121	down	0.00359598
Unigene19513_All	2384	44.9	1.4	42.6786	1.28955	-5.04858	down	0.00361638
Unigene32804_All	439	3.7	0	3.72048	0.001	-11.8613	down	0.00361864
Unigene74586_All	307	0.1	3.5	0.0842042	3.23456	5.26354	up	0.00362448
CL640.Contig9_All	2247	0.1	3.9	0.0892761	3.86318	5.43537	up	0.00362494
CL508.Contig17_All	2407	33	2.9	30.9397	2.74287	-3.4957	down	0.00362506
CL259.Contig4_All	689	0	32.6	0.001	33.5305	15.0332	up	0.00362653
Unigene44266_All	577	2.3	11.4	1.99649	11.4588	2.52092	up	0.00363516
CL437.Contig8_All	2848	57.8	227.6	55.4118	224.016	2.01534	up	0.00364402
CL8506.Contig3_All	949	3.2	15.6	3.03589	15.5499	2.35672	up	0.00365417
Unigene56393_All	1088	26.2	4.6	23.9437	4.55567	-2.39391	down	0.00365656
CL6797.Contig30_All	617	0	4.1	0.001	3.9228	11.9377	up	0.00365847
Unigene10658_All	1157	0.7	5.9	0.641895	5.6217	3.1306	up	0.00365885
CL12663.Contig1_All	1654	34.5	9.6	31.9934	9.55181	-1.74393	down	0.00366252
CL149.Contig63_All	1397	1.9	14.5	1.79759	14.2913	2.99099	up	0.00366678
CL12408.Contig3_All	1725	3.4	24.6	3.21605	23.7083	2.88203	up	0.00367377
CL13091.Contig2_All	969	9.3	0.4	8.52402	0.438841	-4.27976	down	0.00367404
CL1840.Contig4_All	407	2	14.8	1.68408	14.261	3.08204	up	0.00367513
CL13268.Contig1_All	882	103.7	740.6	95.1333	720.583	2.92114	up	0.00368131
CL2267.Contig10_All	3846	9.4	32.1	8.71186	31.4077	1.85006	up	0.003683
Unigene8338_All	3844	22.8	71.1	20.7139	69.0559	1.73717	up	0.0036899
Unigene44932_All	406	4.9	0.2	4.72453	0.214783	-4.45922	down	0.0037024
CL14543.Contig2_All	720	7.2	0	6.808	0.001	-12.733	down	0.00370465
CL3109.Contig2_All	2077	23.8	85.2	22.8649	82.1113	1.84445	up	0.00371447
Unigene37720_All	549	9.6	0	9.01365	0.001	-13.1379	down	0.00371512
CL15516.Contig52_All	672	0.5	8.7	0.435212	8.088	4.21599	up	0.00371733
Unigene40971_All	602	0.7	5.6	0.60742	5.40281	3.15294	up	0.00373113
CL781.Contig5_All	1702	17.4	4.2	17.1584	4.34385	-1.98187	down	0.00373355
CL11314.Contig2_All	316	0	3.2	0.001	3.17379	11.632	up	0.00374522
Unigene19043_All	1886	4.7	22.3	4.48955	21.8867	2.28541	up	0.00374637
CL15705.Contig10_All	475	7.9	0.4	7.33036	0.375332	-4.28765	down	0.00375471
Unigene10544_All	2577	13	2.5	12.4517	2.35348	-2.40348	down	0.00375796
Unigene16811_All	589	5	0.5	4.79832	0.45578	-3.39612	down	0.00377019
CL16713.Contig10_All	1111	6.9	29.5	6.26699	28.5437	2.18733	up	0.00377135
Unigene40889_All	649	71.5	0	71.1965	0.001	-16.1195	down	0.00377791
CL1896.Contig1_All	715	11.7	0	10.3441	0.001	-13.3365	down	0.00377832
Unigene34582_All	863	9.6	214.9	10.1311	215.679	4.41202	up	0.00377925
Unigene51116_All	725	0	5	0.001	4.8035	12.2299	up	0.00378209
Unigene54983_All	268	0	2.7	0.001	2.62828	11.3599	up	0.00379114
CL14482.Contig1_All	709	12.8	0.4	12.3357	0.361495	-5.09272	down	0.00379559
CL17302.Contig5_All	1808	4.3	53.3	4.01996	51.6325	3.68303	up	0.00379658
Unigene41886_All	692	4.1	31.1	3.89797	30.6431	2.97477	up	0.00380458
Unigene39024_All	502	0	9.7	0.001	9.46746	13.2088	up	0.00380582
CL4883.Contig2_All	791	28.9	0	25.4683	0.001	-14.6364	down	0.0038181
CL17033.Contig10_All	1959	16.3	1.7	14.8276	1.64762	-3.16983	down	0.00381851
CL6692.Contig2_All	1214	31.6	0	28.1042	0.001	-14.7785	down	0.00381906
Unigene22224_All	1267	15.2	89.3	12.9343	86.0085	2.73328	up	0.00382321
CL9629.Contig1_All	250	2.5	0	2.30141	0.001	-11.1683	down	0.00382533
Unigene9218_All	525	7.7	29.4	6.92923	28.7003	2.0503	up	0.00383211
Unigene3842_All	1109	0	21.1	0.001	21.3999	14.3853	up	0.00383977
Unigene42701_All	1370	51.5	2.9	49.0126	2.87931	-4.08936	down	0.00384695
Unigene61419_All	995	19.7	0.1	20.7017	0.0971882	-7.73475	down	0.00384922
CL9009.Contig4_All	740	19.6	0	21.4408	0.001	-14.3881	down	0.0038498
Unigene17930_All	814	0.1	65	0.093631	59.939	9.32229	up	0.00385363
CL212.Contig10_All	3472	6.5	0.9	6.30635	0.879149	-2.84263	down	0.00385863
CL6841.Contig3_All	1534	159.2	50.6	152.496	48.0041	-1.66754	down	0.00386308
Unigene30297_All	490	0.7	5.5	0.634978	5.5227	3.12059	up	0.00386587
CL17181.Contig11_All	2080	167.6	51.4	155.515	51.5595	-1.59274	down	0.0038724
Unigene44400_All	411	25.9	3.8	23.5606	3.96385	-2.5714	down	0.0038856
Unigene33967_All	1420	10.7	0.6	10.8394	0.607486	-4.15729	down	0.00388865
CL12314.Contig1_All	4422	4.9	31.9	4.573	30.6938	2.74673	up	0.00388918
CL16707.Contig56_All	3157	18.7	4.6	17.6863	4.46891	-1.98464	down	0.00390224
Unigene41970_All	534	0.1	58.4	0.0948661	56.0213	9.20587	up	0.00390806
CL16290.Contig3_All	787	29.7	8.1	27.1547	7.52274	-1.85187	down	0.00391045
Unigene36555_All	217	0	2.4	0.001	2.25462	11.1387	up	0.0039125
CL16314.Contig11_All	4943	12.5	40.8	12.173	40.2999	1.72709	up	0.00391486
Unigene47964_All	848	168.7	52.7	160.902	51.7645	-1.63614	down	0.00392452
Unigene15912_All	3707	27.9	142.3	26.8993	137.673	2.3556	up	0.00393253
CL16808.Contig8_All	886	0	5.6	0.001	5.39118	12.3964	up	0.00393372
CL301.Contig25_All	1244	2.8	18	2.43653	17.6422	2.85613	up	0.00393801
CL2015.Contig1_All	2691	4.9	18.6	5.00962	18.2523	1.8653	up	0.00394074
CL9057.Contig1_All	1286	228.9	23.4	214.471	23.1817	-3.20972	down	0.00395512
CL6879.Contig1_All	739	181.7	58.2	173.687	57.5934	-1.59251	down	0.00395693
CL4771.Contig1_All	1712	12.4	0	11.0179	0.001	-13.4276	down	0.00396333
Unigene17898_All	2127	41	8.6	41.0412	8.31687	-2.30296	down	0.00396385
CL3330.Contig9_All	441	0.1	3.7	0.107658	3.52225	5.03197	up	0.00398126
Unigene52401_All	462	12	0.3	11.0618	0.28064	-5.30072	down	0.00398895
Unigene61751_All	1580	0	30.2	0.001	30.2345	14.8839	up	0.00400265
CL7613.Contig5_All	993	24.5	5.4	23.2669	5.21363	-2.15792	down	0.00400388
Unigene33995_All	979	23.1	71.2	21.6825	70.5064	1.70122	up	0.00400592
CL16567.Contig3_All	3134	32.6	137.4	29.931	130.004	2.11884	up	0.0040126
Unigene40061_All	735	0.2	5	0.208962	4.90274	4.55227	up	0.00401519
CL10858.Contig1_All	492	6	24.5	5.34911	22.971	2.10244	up	0.00401643
Unigene1791_All	1039	3.9	15.7	3.4177	14.9308	2.12719	up	0.00403703
Unigene33513_All	1171	0.1	54.6	0.093631	56.121	9.22734	up	0.00403826
Unigene40986_All	316	0.6	8.4	0.604836	8.65875	3.83954	up	0.0040519
Unigene57941_All	299	0	2.4	0.001	2.2979	11.1661	up	0.00405319
Unigene32320_All	468	3.2	0	3.31794	0.001	-11.6961	down	0.00405585
Unigene67324_All	479	0	3.2	0.001	3.25539	11.6686	up	0.00405632
CL17181.Contig2_All	753	2.5	0	2.24772	0.001	-11.1342	down	0.00405885
CL16146.Contig3_All	1210	0.7	12.6	0.663433	13.055	4.29851	up	0.00406178
CL16164.Contig13_All	1824	1.4	13.9	1.25109	13.1958	3.39881	up	0.00406638
Unigene57287_All	656	6.2	0.3	5.8163	0.275261	-4.40123	down	0.0040734
Unigene843_All	1179	40.5	0	36.4958	0.001	-15.1554	down	0.00408104
CL16868.Contig16_All	575	7.9	0.2	7.27126	0.195664	-5.21575	down	0.00408421
CL1780.Contig10_All	565	33	0	29.1261	0.001	-14.83	down	0.00408991
CL9263.Contig3_All	1041	179	57.6	173.19	58.433	-1.5675	down	0.00409052
CL3206.Contig10_All	1051	171.1	0.5	166.055	0.452387	-8.51989	down	0.00409453
CL15016.Contig2_All	932	0.1	60.7	0.0948661	56.8473	9.22698	up	0.00410539
Unigene20687_All	2265	79.9	16	75.5713	15.998	-2.23995	down	0.00411544
Unigene42278_All	283	0	2.4	0.001	2.20425	11.1061	up	0.00413017
Unigene26417_All	4647	8.7	29.6	8.38879	28.6848	1.77375	up	0.00413091
Unigene18964_All	318	6.3	0.2	5.73977	0.178121	-5.01006	down	0.00413312
CL9975.Contig1_All	1794	42.5	12.4	39.7829	11.7813	-1.75565	down	0.00413515
CL9904.Contig2_All	1149	8.8	1	8.14541	1.0054	-3.01822	down	0.004137
Unigene14711_All	789	45.8	3	42.115	2.91198	-3.85426	down	0.00414363
Unigene17029_All	1040	57.5	0.1	55.5956	0.0877734	-9.30697	down	0.00414818
Unigene4555_All	540	68.3	0.1	61.3305	0.0929742	-9.36556	down	0.00414943
Unigene26400_All	393	7.5	1.2	7.31555	1.13222	-2.69182	down	0.00415576
CL16386.Contig2_All	695	16	0.5	15.4179	0.462314	-5.05959	down	0.00416543
CL2243.Contig9_All	2388	0.3	97.4	0.268075	98.0639	8.51494	up	0.0041663
CL13876.Contig1_All	551	9	0	7.95471	0.001	-12.9576	down	0.00416999
CL9938.Contig1_All	858	42.9	1.7	43.782	1.65129	-4.72867	down	0.00417845
CL9184.Contig4_All	696	4.5	0.4	4.31257	0.371897	-3.53558	down	0.00418181
CL631.Contig4_All	1116	0.8	13.1	0.730251	12.5953	4.10835	up	0.00418507
Unigene41415_All	387	4.1	0.2	4.01407	0.206464	-4.2811	down	0.00418646
CL17082.Contig8_All	2211	46.4	2.6	46.5161	2.65098	-4.13313	down	0.0041959
CL771.Contig25_All	1192	23.7	6.3	23.0913	6.01755	-1.9401	down	0.00419817
CL6715.Contig5_All	1942	17.3	54.2	16.6646	53.0316	1.67007	up	0.00420068
Unigene52965_All	585	4.4	0	4.5853	0.001	-12.1628	down	0.00420877
CL16844.Contig8_All	1473	5.6	20.5	5.27742	20.3942	1.95025	up	0.00420987
Unigene44655_All	365	9.4	0	8.32422	0.001	-13.0231	down	0.00421138
CL3029.Contig3_All	1444	6.9	24.3	6.52318	23.9048	1.87366	up	0.00421404
CL14611.Contig2_All	627	0.9	11	0.833346	10.6929	3.6816	up	0.00424137
Unigene22361_All	1764	32.2	5.8	29.0031	5.57688	-2.37868	down	0.00424197
Unigene28512_All	599	9.5	37.8	9.21741	37.2123	2.01334	up	0.00424501
Unigene41145_All	226	0	2.3	0.001	2.29238	11.1626	up	0.00424743
CL6608.Contig2_All	864	0.1	53.7	0.0948661	51.6146	9.08767	up	0.00425192
Unigene73123_All	2851	0.2	79.8	0.173899	80.9242	8.86218	up	0.00425257
CL12819.Contig13_All	671	71.1	22	70.0476	21.1829	-1.72543	down	0.00425743
CL11135.Contig1_All	2716	13.4	43	13.4573	40.3004	1.5824	up	0.00425843
CL330.Contig5_All	918	90.3	28.4	88.3695	28.9293	-1.61102	down	0.00425909
CL7810.Contig1_All	983	40.2	0	36.2532	0.001	-15.1458	down	0.00426455
CL7929.Contig2_All	1965	25.2	76.6	23.3263	75.3271	1.69121	up	0.00427817
CL4671.Contig15_All	746	0	2.3	0.001	2.28506	11.158	up	0.00427906
CL17410.Contig1_All	2696	116.6	0.1	103.216	0.10269	-9.97316	down	0.00428819
CL16946.Contig1_All	838	14.1	0.4	12.655	0.386379	-5.03355	down	0.00429337
Unigene50369_All	227	0	3.6	0.001	3.86235	11.9153	up	0.00429391
Unigene40926_All	624	4.6	0.1	4.57708	0.10269	-5.47806	down	0.00429936
CL6446.Contig2_All	483	24.8	5.7	22.8692	5.60625	-2.0283	down	0.00430017
CL13723.Contig4_All	765	0	30	0.001	28.5853	14.803	up	0.00430566
CL14910.Contig1_All	830	13.5	0.4	12.4646	0.378687	-5.04069	down	0.00431541
Unigene53300_All	415	0	3.5	0.001	3.45563	11.7547	up	0.0043191
Unigene27671_All	1686	101.6	5.9	101.779	5.47607	-4.21616	down	0.00431992
Unigene37945_All	1114	56.1	0.1	54.7139	0.0877734	-9.28391	down	0.00433109
Unigene28448_All	1900	78.3	24.4	73.9491	24.0522	-1.62036	down	0.00433171
CL2906.Contig4_All	1339	0	61.6	0.001	58.3131	15.8315	up	0.00433292
Unigene4561_All	1693	138.5	15.7	129.993	15.819	-3.03871	down	0.00434005
Unigene6250_All	524	15.4	1.2	15.9502	1.14528	-3.7998	down	0.00434598
Unigene62780_All	806	35.2	0	31.6641	0.001	-14.9506	down	0.00436321
CL14720.Contig1_All	1965	6.1	21.9	5.65353	21.2441	1.90984	up	0.00437382
Unigene50654_All	977	1435.4	477.5	1353.51	465.755	-1.53907	down	0.0043759
Unigene20071_All	1688	64.7	5.7	65.8913	5.77665	-3.51178	down	0.00438741
CL16346.Contig5_All	2260	83.8	14.3	82.4545	13.2745	-2.63495	down	0.00440272
CL4393.Contig4_All	352	4.9	0	4.37064	0.001	-12.0936	down	0.00441149
CL1951.Contig39_All	3638	0.4	5.8	0.397284	5.77613	3.86186	up	0.00442896
CL17071.Contig3_All	1117	5.7	30.2	5.38683	31.3602	2.54143	up	0.00443652
Unigene19589_All	4723	26.1	78.8	24.8797	76.2646	1.61604	up	0.00443761
Unigene54795_All	942	61	0	53.9318	0.001	-15.7188	down	0.0044392
CL14250.Contig1_All	446	0	4.5	0.001	4.28491	12.065	up	0.00444051
CL16011.Contig11_All	398	3.7	0	3.49505	0.001	-11.7711	down	0.00444953
Unigene2724_All	494	2.8	0	2.60174	0.001	-11.3453	down	0.00445226
Unigene9929_All	1320	11.9	50	10.8617	47.5794	2.13109	up	0.00445352
CL11565.Contig3_All	905	171.4	55.7	167.922	54.2347	-1.6305	down	0.00446003
Unigene42398_All	677	9.2	1.7	8.66618	1.55769	-2.47599	down	0.00446516
CL9377.Contig1_All	5372	0.5	380.7	0.449644	405.226	9.81573	up	0.00447047
Unigene9800_All	3278	1.9	20.1	1.75796	20.0399	3.5109	up	0.00447146
CL2658.Contig6_All	1917	53.4	0.1	47.0266	0.10269	-8.83904	down	0.00449149
Unigene17583_All	1268	139.1	16.2	141.441	15.7334	-3.1683	down	0.00449293
Unigene38659_All	2067	26.5	5.8	25.6271	5.78467	-2.14737	down	0.00449343
CL7777.Contig3_All	1880	100.1	29.4	94.0753	29.8125	-1.6579	down	0.00449562
Unigene54740_All	2024	0.1	24.1	0.0869495	22.9149	8.04189	up	0.00449839
CL17306.Contig13_All	556	1.7	11.4	1.43147	11.1748	2.96468	up	0.00450467
Unigene52964_All	556	1.5	22	1.27249	22.0396	4.11437	up	0.00450836
CL4535.Contig2_All	771	32.1	95.6	30.8034	93.3003	1.59879	up	0.00450932
Unigene38255_All	2303	41.3	0.7	39.378	0.669293	-5.87861	down	0.00452116
CL16808.Contig1_All	2067	0	24.6	0.001	25.3324	14.6287	up	0.00452124
Unigene4851_All	934	129.4	450	120.216	444.11	1.88529	up	0.00452439
CL985.Contig14_All	2326	33	8.7	30.7866	8.59414	-1.84088	down	0.00452867
CL4398.Contig3_All	1707	0.2	4.1	0.171154	3.88639	4.50507	up	0.00453486
CL3918.Contig5_All	1116	25.1	1.6	23.2699	1.5607	-3.89819	down	0.00453994
CL16164.Contig7_All	1526	0.9	7.8	0.757838	7.4994	3.30681	up	0.00454169
Unigene70802_All	208	7.3	1	6.55668	0.931201	-2.8158	down	0.00454956
CL12154.Contig3_All	1105	327	0.5	296.793	0.478742	-9.27599	down	0.004575
Unigene10409_All	2018	3.6	19.5	3.42756	18.1726	2.40651	up	0.00457581
Unigene35739_All	688	0.3	3.8	0.286813	3.82947	3.73896	up	0.00458219
CL16983.Contig3_All	1606	77.5	223.4	73.9946	219.843	1.57098	up	0.00458603
CL16342.Contig22_All	650	52.2	0.1	50.8321	0.0938329	-9.08143	down	0.00459894
CL3380.Contig7_All	1985	3.4	25	3.12263	24.9939	3.00075	up	0.00460065
Unigene9435_All	8244	295	55.5	271.939	53.7027	-2.34022	down	0.00461173
Unigene54660_All	797	0	53.1	0.001	56.911	15.7964	up	0.00461998
CL867.Contig32_All	2409	16.6	0	14.8148	0.001	-13.8548	down	0.00462033
CL150.Contig2_All	940	0	2.4	0.001	2.31941	11.1795	up	0.00463974
Unigene61418_All	1348	15	0.1	15.4961	0.0971882	-7.3169	down	0.00464352
Unigene41288_All	319	0.5	10.7	0.421021	10.3357	4.6176	up	0.00465069
CL3245.Contig2_All	1158	3	13	2.74548	12.7483	2.21517	up	0.0046592
CL7393.Contig2_All	824	150.4	0.5	145.947	0.465907	-8.29118	down	0.0046596
CL15505.Contig4_All	1172	0.1	48.6	0.0869495	50.1608	9.17217	up	0.00466855
CL6258.Contig2_All	788	0.1	3.9	0.0842042	3.83728	5.51005	up	0.00467253
Unigene9999_All	1123	62.5	0.4	55.1237	0.371354	-7.21374	down	0.0046738
CL3748.Contig1_All	1484	147.2	15.3	145.538	14.8959	-3.28841	down	0.00469006
CL9236.Contig1_All	588	31.9	2.5	30.8613	2.53684	-3.6047	down	0.00469056
Unigene54762_All	3713	40.5	1.9	36.537	1.83579	-4.31489	down	0.0046979
CL6309.Contig4_All	692	33.7	5.1	33.4198	4.84207	-2.787	down	0.00470879
Unigene26931_All	2231	3.6	20.9	3.55521	20.4277	2.52252	up	0.00470929
CL867.Contig6_All	2224	23	0.4	20.5052	0.371846	-5.78514	down	0.00471738
CL16573.Contig4_All	3258	33.1	0	29.7861	0.001	-14.8624	down	0.00471991
CL6149.Contig2_All	1371	27.1	0	29.4113	0.001	-14.8441	down	0.00472708
CL10503.Contig2_All	5338	54	156.5	49.672	152.1	1.61452	up	0.0047337
CL9737.Contig3_All	452	5.7	0.7	5.57734	0.627934	-3.15089	down	0.00474769
Unigene36565_All	1030	60.3	0.7	59.0982	0.685031	-6.4308	down	0.00475405
Unigene20993_All	2441	1.7	9.4	1.53156	8.98913	2.55318	up	0.00476884
Unigene42392_All	1893	27.4	97.5	26.3538	93.2644	1.82332	up	0.00477312
Unigene54799_All	361	4.9	0	4.56115	0.001	-12.1552	down	0.0047746
CL3021.Contig5_All	493	0	2.5	0.001	2.49837	11.2868	up	0.00477648
Unigene33408_All	363	102.3	0.3	98.4352	0.34402	-8.16054	down	0.00477701
CL16913.Contig13_All	622	18.7	2.4	18.9147	2.2982	-3.04094	down	0.00477789
Unigene19933_All	1475	11.7	2.1	11.0879	2.02404	-2.45368	down	0.0047786
Unigene33516_All	446	0	2.7	0.001	2.59594	11.342	up	0.00477909
Unigene14026_All	2496	0.4	122.2	0.381679	125.292	8.35872	up	0.00478038
CL7021.Contig8_All	1967	3.5	0.2	3.34795	0.202587	-4.04667	down	0.004784
CL17024.Contig7_All	1702	69.9	10.3	70.3385	9.99271	-2.81537	down	0.00480277
CL12228.Contig2_All	1133	30.9	3.2	29.7658	3.11411	-3.25676	down	0.00480999
Unigene2967_All	513	6.6	0.7	6.00439	0.637333	-3.2359	down	0.00482328
CL4209.Contig2_All	910	0.3	12.1	0.264149	12.1075	5.51841	up	0.00483108
Unigene57932_All	303	2.5	0	2.46584	0.001	-11.2679	down	0.00483783
CL17401.Contig1_All	532	8.4	0.3	7.63965	0.282041	-4.75953	down	0.00483996
Unigene40932_All	823	6.6	0	5.92405	0.001	-12.5324	down	0.00484458
Unigene71716_All	731	26.5	4.2	24.8749	4.13627	-2.58829	down	0.00485035
CL9805.Contig2_All	2072	288.1	93.7	279.305	91.0082	-1.61777	down	0.00485465
Unigene35869_All	933	2.2	10.2	1.97921	9.93408	2.32746	up	0.00485542
CL672.Contig17_All	4203	52.8	7.6	49.5793	7.403	-2.74355	down	0.00487106
CL7802.Contig1_All	4177	209.8	591	188.847	567.889	1.58839	up	0.00488653
Unigene23929_All	4818	8.4	28.1	7.94812	27.3161	1.78106	up	0.00489403
Unigene7030_All	885	13.1	0.7	11.9974	0.72896	-4.04073	down	0.00490455
CL15201.Contig4_All	1610	2779.1	41.5	2930.24	41.5533	-6.13991	down	0.00490804
Unigene59209_All	2228	22.1	3.7	20.2491	3.60452	-2.48998	down	0.00491152
Unigene37999_All	270	2.3	0	2.27837	0.001	-11.1538	down	0.0049179
CL3490.Contig6_All	945	21.1	0	18.7239	0.001	-14.1926	down	0.00492537
CL3626.Contig1_All	2329	102.2	290.3	95.767	282.575	1.56104	up	0.0049272
Unigene8901_All	5043	51.4	13.9	51.3456	13.4455	-1.93312	down	0.0049359
Unigene21238_All	607	0	8	0.001	8.31913	13.0222	up	0.00493996
Unigene11161_All	2749	999.1	114.7	925.544	111.536	-3.05279	down	0.00494614
CL4887.Contig1_All	1074	7	0	6.24711	0.001	-12.609	down	0.00494946
CL4154.Contig1_All	2287	6.6	78.9	6.10997	76.9178	3.65408	up	0.00495044
Unigene60118_All	868	1.6	22.5	1.51749	21.7398	3.84058	up	0.00495515
CL104.Contig114_All	876	2.1	12.6	1.92044	12.6232	2.71657	up	0.00495593
Unigene24737_All	952	50.1	144.7	47.0675	139.948	1.57208	up	0.00495832
Unigene3207_All	1701	0	37.3	0.001	35.193	15.103	up	0.00497216
CL8583.Contig2_All	2325	34.7	158.3	32.5198	154.825	2.25125	up	0.0049734
CL580.Contig2_All	217	7.9	1.3	7.38642	1.19373	-2.6294	down	0.00498099
CL2881.Contig4_All	681	16.3	124.4	15.446	119.081	2.94664	up	0.00499068
CL2129.Contig3_All	1040	0	25.3	0.001	23.6672	14.5306	up	0.00499667
CL10931.Contig2_All	712	32.5	0	28.5448	0.001	-14.8009	down	0.00500352
CL3823.Contig3_All	1159	6.9	29.2	6.57358	28.0429	2.09288	up	0.00501349
CL4248.Contig2_All	950	25.1	0	27.1437	0.001	-14.7283	down	0.00501514
Unigene45013_All	209	2.3	0	2.25829	0.001	-11.141	down	0.00502164
CL1195.Contig18_All	2066	77.1	21	73.8409	20.11	-1.87651	down	0.00504198
CL16998.Contig3_All	579	1.4	7.6	1.30512	7.64628	2.55058	up	0.00504343
Unigene72010_All	390	0	2.2	0.001	2.24545	11.1328	up	0.00504828
Unigene62752_All	2258	0.1	70	0.0948661	64.3743	9.40638	up	0.00506364
CL16164.Contig8_All	1700	0.5	15.3	0.447548	14.4785	5.01572	up	0.00506383
CL7107.Contig4_All	1929	0.4	46.9	0.366397	48.7685	7.0564	up	0.00506446
CL16999.Contig8_All	846	0	24.8	0.001	22.9765	14.4879	up	0.00506574
Unigene26674_All	5424	277.2	92.6	268.142	89.5611	-1.58205	down	0.00507021
CL3701.Contig1_All	1337	27	0	26.4237	0.001	-14.6895	down	0.00507539
CL8379.Contig3_All	1421	14.1	0.1	12.9438	0.10269	-6.97782	down	0.00508258
CL10622.Contig1_All	418	0.7	5.3	0.745802	5.0908	2.77103	up	0.00509377
Unigene36553_All	651	0	3.6	0.001	3.64301	11.8309	up	0.00509974
Unigene24470_All	465	1.9	30.9	1.82045	29.9597	4.04066	up	0.00511974
CL5438.Contig1_All	1678	19.8	3.9	19.526	3.71964	-2.39216	down	0.00512914
CL4348.Contig1_All	679	22.6	0	22.2746	0.001	-14.4431	down	0.00513742
Unigene26966_All	414	2.6	12.7	2.34916	11.9866	2.35121	up	0.00514119
CL16164.Contig2_All	2023	0	4.6	0.001	4.25367	12.0545	up	0.00514803
CL3385.Contig1_All	452	0.2	5	0.174535	4.7709	4.77267	up	0.00516318
Unigene13636_All	2054	28.5	4.5	26.6498	4.43983	-2.58555	down	0.00516653
Unigene31754_All	412	8.3	1.5	7.96995	1.3891	-2.52043	down	0.0051775
Unigene31871_All	932	1.4	7.7	1.23675	7.20657	2.54276	up	0.00518558
CL16714.Contig1_All	690	0.2	5.2	0.168408	4.9005	4.86289	up	0.00519336
CL11632.Contig106_All	300	0.2	3.4	0.194608	3.31586	4.09074	up	0.00519672
Unigene26347_All	4509	11.8	37.4	11.3358	36.1931	1.67483	up	0.00520122
Unigene64605_All	210	26.2	0	25.3393	0.001	-14.6291	down	0.00520808
CL128.Contig1_All	492	5.6	0.7	5.06507	0.682014	-2.89271	down	0.00520888
CL3774.Contig6_All	841	0	28.1	0.001	28.4303	14.7951	up	0.00521402
CL3908.Contig2_All	292	4.7	0.5	4.60802	0.490005	-3.23328	down	0.0052146
Unigene57010_All	504	6.1	0.4	5.69319	0.370811	-3.94048	down	0.00522086
CL1359.Contig2_All	1149	0	29.6	0.001	30.9465	14.9175	up	0.00522543
Unigene40177_All	1415	29.6	0	26.1489	0.001	-14.6745	down	0.0052285
CL5307.Contig5_All	4579	73.4	22.5	67.5925	22.7346	-1.57198	down	0.00523755
CL1635.Contig1_All	2318	89.4	252.6	83.2518	247.558	1.57222	up	0.00523922
Unigene60692_All	677	2.2	10.1	2.05159	9.6793	2.23816	up	0.00524894
Unigene41127_All	250	0	2.7	0.001	2.67363	11.3846	up	0.00525217
CL13501.Contig4_All	1113	22.8	67.9	23.5329	67.37	1.51743	up	0.00525785
Unigene53385_All	1335	22.4	0	21.6605	0.001	-14.4028	down	0.0052637
Unigene57328_All	599	0.5	4.6	0.443073	4.33493	3.29039	up	0.00528517
CL5566.Contig1_All	3582	48.6	15	47.9777	14.6612	-1.71036	down	0.00528795
Unigene45804_All	350	0.1	2.8	0.101304	2.78285	4.77979	up	0.00529592
Unigene67710_All	204	0	2.3	0.001	2.37501	11.2137	up	0.00531414
CL2445.Contig1_All	525	11.8	1.7	11.7041	1.61289	-2.8593	down	0.00531602
CL17312.Contig9_All	430	23.3	0	20.7463	0.001	-14.3406	down	0.00532559
CL11517.Contig3_All	1776	3.6	15.5	3.38606	15.4745	2.19221	up	0.0053471
CL700.Contig1_All	943	6.9	34.3	6.16906	34.1055	2.46688	up	0.00535727
Unigene41582_All	248	3	0.1	2.71187	0.0877734	-4.94936	down	0.00535829
CL7221.Contig3_All	715	0	20.8	0.001	19.3584	14.2407	up	0.00537236
Unigene54840_All	2619	3.1	12.6	3.0555	12.874	2.07498	up	0.00537365
CL3189.Contig1_All	1717	0	4.2	0.001	4.03201	11.9773	up	0.00537808
CL2278.Contig5_All	717	23.8	0	21.2571	0.001	-14.3757	down	0.00537811
CL7752.Contig3_All	322	0.1	4.1	0.0941756	3.89569	5.37038	up	0.00540037
Unigene48820_All	427	4.8	0.5	4.36037	0.465907	-3.22634	down	0.00540843
CL1951.Contig40_All	3599	0.5	4.5	0.520632	4.41865	3.08527	up	0.00541565
Unigene10209_All	2003	8.7	1.5	8.27747	1.41702	-2.54633	down	0.00541622
CL17240.Contig9_All	1455	6.6	1	6.11435	0.97249	-2.65244	down	0.00542791
Unigene68185_All	385	0	2.2	0.001	2.1726	11.0852	up	0.00543609
CL10088.Contig3_All	646	11.3	0.1	10.1679	0.0893125	-6.83095	down	0.00543941
CL12126.Contig1_All	1880	25.5	2.9	23.6751	2.79196	-3.08402	down	0.00544577
Unigene10015_All	3868	18.4	4.8	17.8948	4.6616	-1.94064	down	0.00544891
Unigene40748_All	534	4.1	0	4.0416	0.001	-11.9807	down	0.00544996
Unigene59208_All	2043	13.6	2.9	12.455	2.86324	-2.121	down	0.00545635
CL867.Contig59_All	3000	9	0	8.44036	0.001	-13.0431	down	0.00545661
Unigene49963_All	354	27.4	0	24.0778	0.001	-14.5554	down	0.0054609
CL2232.Contig2_All	1009	14.1	2.2	13.5027	2.054	-2.71673	down	0.0054627
CL13667.Contig2_All	297	25.1	0	24.2917	0.001	-14.5682	down	0.00546821
CL1778.Contig7_All	620	1.7	43.9	1.60447	44.3111	4.7875	up	0.00549035
CL867.Contig75_All	2870	10.1	0	9.44541	0.001	-13.2054	down	0.00550218
CL10255.Contig4_All	3237	67.3	193.4	63.512	186.746	1.55597	up	0.00550907
Unigene64155_All	348	7	0.2	6.50927	0.178625	-5.18749	down	0.00550937
CL1951.Contig13_All	2251	0	4.6	0.001	4.59569	12.1661	up	0.00551366
CL10584.Contig3_All	667	0	31.7	0.001	31.5449	14.9451	up	0.00551395
CL14333.Contig2_All	1025	35.5	10.6	34.5557	10.3572	-1.73828	down	0.00551925
CL136.Contig21_All	2300	66.6	21.2	62.8016	20.4327	-1.61992	down	0.00552191
CL197.Contig7_All	1403	6.2	0.9	5.85835	0.861172	-2.76612	down	0.00552418
Unigene3206_All	1838	0	30.3	0.001	28.6328	14.8054	up	0.00552519
CL16164.Contig15_All	2048	2.3	20.8	2.05048	19.5975	3.25664	up	0.00553158
CL12226.Contig1_All	2237	9.1	111.8	8.71131	113.125	3.69889	up	0.0055446
CL14182.Contig1_All	1202	87	386	76.6534	387.877	2.33918	up	0.00554638
CL13626.Contig1_All	2790	759.4	2092.7	703.741	2020.53	1.52162	up	0.00554647
CL16393.Contig2_All	453	0	2.9	0.001	2.76125	11.4311	up	0.00555205
CL777.Contig19_All	484	231.9	0.1	231.712	0.0971882	-11.2193	down	0.00555879
CL6131.Contig3_All	1477	3.2	41.1	2.75463	38.499	3.80489	up	0.00556352
CL16819.Contig16_All	3045	20.8	5.6	19.761	5.36962	-1.87977	down	0.00556941
CL3887.Contig1_All	682	18.2	0.3	17.5158	0.295368	-5.89	down	0.00556953
CL8957.Contig4_All	2005	44.6	6.7	44.8291	6.55512	-2.77374	down	0.00557227
CL17360.Contig11_All	1714	52.7	149.7	50.3873	146.783	1.54255	up	0.00557816
Unigene22528_All	230	0	3	0.001	2.83322	11.4682	up	0.0055809
CL1443.Contig7_All	1352	31.5	2.3	29.6607	2.32148	-3.67543	down	0.00558725
Unigene11999_All	768	0.3	5.5	0.269713	5.1152	4.2453	up	0.00559948
Unigene13544_All	2208	0.1	28.1	0.0941756	26.6494	8.14453	up	0.00561174
CL249.Contig4_All	4368	1.5	9.6	1.46396	9.26267	2.66155	up	0.00562638
CL7032.Contig2_All	1348	46.2	13	45.2185	12.7685	-1.82432	down	0.0056339
CL5033.Contig2_All	1065	11.7	36.7	10.7423	36.6623	1.771	up	0.00563688
CL10747.Contig1_All	1480	2.3	45.3	2.28257	44.0981	4.27198	up	0.00564246
CL386.Contig17_All	2824	0	33.7	0.001	30.9725	14.9187	up	0.00564336
Unigene8272_All	1045	27.4	1.5	25.8547	1.35702	-4.25191	down	0.00564718
Unigene71814_All	300	0	21.4	0.001	21.9767	14.4237	up	0.0056557
CL1526.Contig4_All	728	5.8	0	5.31846	0.001	-12.3768	down	0.00565929
Unigene26420_All	315	3.1	14.1	2.85481	13.5224	2.24389	up	0.00566464
CL16849.Contig2_All	1012	8.6	0	7.72744	0.001	-12.9158	down	0.00566627
CL11154.Contig1_All	3573	187.7	63	175.779	61.1689	-1.52289	down	0.00567179
Unigene11534_All	1544	402.1	1.9	426.981	1.91347	-7.80184	down	0.00567281
Unigene50788_All	730	21	0	19.9864	0.001	-14.2867	down	0.00567297
Unigene19133_All	2474	2.8	20.6	2.7165	19.9543	2.87688	up	0.00568002
CL867.Contig42_All	3118	87	0.4	81.0537	0.373614	-7.76118	down	0.00568661
Unigene5580_All	452	0	21.2	0.001	21.7891	14.4113	up	0.00568966
Unigene29768_All	4460	20.4	115.1	18.0943	111.642	2.62527	up	0.00569574
Unigene40918_All	302	3.4	0.2	3.24499	0.192003	-4.07902	down	0.00570011
CL15352.Contig1_All	4591	9.8	37.8	8.82504	36.5298	2.0494	up	0.00570333
CL4917.Contig2_All	394	3.9	0.3	3.61057	0.27684	-3.7051	down	0.00571364
Unigene25451_All	2062	19.2	5.1	18.2836	5.05265	-1.85544	down	0.00573951
CL813.Contig3_All	1918	313	68.9	291.622	65.0075	-2.16542	down	0.00575344
CL66.Contig4_All	515	0	11.2	0.001	11.0223	13.4281	up	0.00575872
CL3576.Contig3_All	1092	20.6	5.6	20.1212	5.63651	-1.83584	down	0.00575971
Unigene40244_All	642	0.7	5.3	0.594501	5.05982	3.08934	up	0.00576197
Unigene50065_All	1086	0	46.7	0.001	49.6967	15.6009	up	0.00576212
CL10152.Contig2_All	728	0	24.9	0.001	25.2192	14.6222	up	0.00577586
CL867.Contig23_All	3281	63.3	0.3	61.4422	0.276296	-7.79687	down	0.00577946
CL4992.Contig4_All	1952	0	26.9	0.001	28.1284	14.7797	up	0.00578289
CL17051.Contig3_All	2202	0	24	0.001	22.6941	14.47	up	0.00579558
CL439.Contig12_All	1077	43.9	13.5	40.5391	12.8178	-1.66117	down	0.00580714
CL734.Contig5_All	1846	1102.4	76.6	1085.26	76.1584	-3.8329	down	0.00581007
Unigene61598_All	357	2.3	0	2.12188	0.001	-11.0511	down	0.0058164
CL16035.Contig3_All	553	11.3	2.5	10.8941	2.41992	-2.17052	down	0.00581889
CL16164.Contig4_All	1915	0	2.2	0.001	2.10689	11.0409	up	0.00582407
Unigene37749_All	454	26.9	0	24.2065	0.001	-14.5631	down	0.00583482
CL14151.Contig1_All	755	4.3	0.1	4.22752	0.0929742	-5.50684	down	0.00583745
CL17338.Contig56_All	1751	28.7	3.2	29.1169	3.03229	-3.26337	down	0.00584957
CL3388.Contig4_All	1103	61.6	19.7	59.1987	20.2817	-1.54539	down	0.00585257
CL3824.Contig2_All	754	7.2	0	6.44829	0.001	-12.6547	down	0.00585368
Unigene28668_All	2017	4.6	28.7	4.08449	28.2576	2.79041	up	0.00586899
Unigene11884_All	1003	18.3	4.8	17.35	4.42721	-1.97046	down	0.00588522
CL13133.Contig10_All	2159	47.7	0.1	42.1185	0.0938329	-8.81015	down	0.00589521
CL11616.Contig2_All	799	0	25.5	0.001	23.5229	14.5218	up	0.00589621
Unigene50448_All	1154	2.5	18.1	2.44254	16.942	2.79415	up	0.00589781
Unigene37234_All	451	3	0	2.64882	0.001	-11.3711	down	0.00589963
CL15201.Contig3_All	1497	2551.3	235.9	2378.64	214.222	-3.47295	down	0.0059007
CL11606.Contig1_All	579	20.9	0	19.6823	0.001	-14.2646	down	0.00592335
CL5030.Contig2_All	997	33.3	8.5	30.807	8.44378	-1.8673	down	0.00592776
CL16667.Contig1_All	1110	2.2	33.9	2.13691	34.9403	4.0313	up	0.00593233
Unigene52102_All	359	17.7	2.1	17.6325	2.03298	-3.11657	down	0.00593352
Unigene23497_All	830	43.8	136.6	38.9463	132.737	1.76902	up	0.00593537
CL17381.Contig14_All	4333	21.6	63.6	19.9278	62.1297	1.6405	up	0.00593553
Unigene3115_All	515	4.2	0	4.3066	0.001	-12.0723	down	0.00593656
CL7368.Contig1_All	360	5.2	0.5	4.76119	0.466588	-3.3511	down	0.00593953
Unigene34034_All	1471	12.5	39.4	11.9475	38.0555	1.6714	up	0.00594121
Unigene42367_All	1477	11.5	1.3	11.3886	1.3224	-3.10636	down	0.00594784
CL15129.Contig2_All	990	5.9	0.2	5.68284	0.20538	-4.79024	down	0.00595004
Unigene2475_All	646	0.6	6.2	0.518533	5.91388	3.5116	up	0.00595465
CL3322.Contig4_All	548	0	2.2	0.001	2.08427	11.0253	up	0.00596694
Unigene786_All	1519	23.4	0	20.599	0.001	-14.3303	down	0.00599579
CL12518.Contig1_All	528	15.4	1.6	14.1506	1.6312	-3.11686	down	0.00599902
CL11273.Contig3_All	2475	74.3	24.1	69.2379	22.9768	-1.59139	down	0.00600736
CL1024.Contig4_All	497	0	19.9	0.001	18.4978	14.1751	up	0.00601611
Unigene41291_All	1808	26	0	25.3704	0.001	-14.6309	down	0.0060403
Unigene69521_All	675	7.2	0	6.42361	0.001	-12.6492	down	0.00605474
CL3988.Contig2_All	1207	154.9	52.1	144.182	48.4087	-1.57455	down	0.00605525
CL867.Contig33_All	3185	7.4	0	6.88226	0.001	-12.7487	down	0.00605696
CL867.Contig19_All	3110	10.8	0	9.66844	0.001	-13.2391	down	0.0060588
Unigene7424_All	429	79.7	0.3	77.5398	0.284439	-8.09067	down	0.00606177
CL841.Contig59_All	1888	27	7.8	25.2762	7.87667	-1.68212	down	0.0060656
Unigene19356_All	1181	13.1	3.1	12.5214	2.89377	-2.11337	down	0.00607442
Unigene62730_All	540	24.2	0	23.5222	0.001	-14.5217	down	0.00608221
Unigene32873_All	218	3.3	0.1	3.44441	0.0929742	-5.21128	down	0.00608577
Unigene50447_All	1023	1.4	7.4	1.28957	7.36019	2.51285	up	0.00611991
Unigene29964_All	387	15.6	0	14.998	0.001	-13.8725	down	0.0061211
CL508.Contig23_All	2395	52.8	16.7	49.3249	15.6734	-1.65399	down	0.00612716
Unigene9814_All	1236	49.9	15.7	46.5461	14.9606	-1.63749	down	0.00613007
Unigene3893_All	1787	58.1	0	51.4948	0.001	-15.6521	down	0.00615422
CL5965.Contig22_All	1587	5	0.6	4.73188	0.596593	-2.9876	down	0.00617251
CL2519.Contig2_All	5802	263.6	90.3	255.224	90.2059	-1.50047	down	0.00617562
Unigene59724_All	694	28.2	97.5	25.1314	95.5797	1.92721	up	0.00618036
Unigene58864_All	3004	10.8	68.3	10.0284	64.4789	2.68474	up	0.00618149
CL15894.Contig1_All	674	20.3	0	17.8764	0.001	-14.1258	down	0.00618276
Unigene19618_All	2093	1.6	10.2	1.45446	9.72939	2.74186	up	0.00619144
CL2941.Contig3_All	1408	6.4	21.7	5.98086	21.2333	1.8279	up	0.00619494
CL11508.Contig1_All	1184	15.9	58.4	14.9662	57.1929	1.93413	up	0.00622485
CL968.Contig6_All	1959	74.2	19.5	71.2452	20.2552	-1.8145	down	0.0062333
CL5568.Contig2_All	799	13.5	2.3	13.3291	2.3111	-2.52793	down	0.00624509
Unigene12811_All	1738	29.5	0	26.0858	0.001	-14.671	down	0.00625412
CL13237.Contig2_All	499	0	13.4	0.001	13.5261	13.7235	up	0.00626807
Unigene19093_All	4340	5.2	36.6	4.91334	35.7683	2.86391	up	0.00628648
Unigene57459_All	559	0.9	7.6	0.816999	7.13874	3.12726	up	0.0062956
Unigene47260_All	1030	13.6	42.6	12.3447	41.2399	1.74015	up	0.00630505
CL13354.Contig2_All	1192	283.9	42.5	255.966	42.3915	-2.59411	down	0.00631098
CL16715.Contig1_All	591	97.7	0.6	86.4139	0.535875	-7.33322	down	0.00631297
Unigene35859_All	967	12.4	2.9	11.7038	2.97228	-1.97734	down	0.00631405
CL5801.Contig2_All	6566	34.1	10.3	32.1211	10.0212	-1.68046	down	0.00631645
CL14288.Contig1_All	2132	32.8	9	31.5411	9.00679	-1.80815	down	0.00631806
Unigene28734_All	1271	7.6	0	7.07337	0.001	-12.7882	down	0.00632014
CL867.Contig79_All	521	11.2	0	9.91921	0.001	-13.276	down	0.00632147
CL17181.Contig18_All	417	3.7	0	3.31014	0.001	-11.6927	down	0.00632223
Unigene33423_All	1262	179.2	0.4	162.503	0.373751	-8.76417	down	0.00633119
CL853.Contig14_All	796	5.2	0.2	4.74322	0.189067	-4.6489	down	0.00633355
Unigene45348_All	335	3.6	0	3.21541	0.001	-11.6508	down	0.00633383
CL14505.Contig1_All	550	1	9.9	1.03272	9.53401	3.20663	up	0.00633454
CL8538.Contig1_All	597	3.6	0.2	3.2441	0.229347	-3.82222	down	0.00633478
CL3146.Contig10_All	3474	21.5	62.8	19.8592	60.1697	1.59923	up	0.00633766
CL2830.Contig5_All	1549	9.2	1.8	8.61816	1.68359	-2.35584	down	0.00633834
CL9560.Contig1_All	533	22.5	0	24.6487	0.001	-14.5892	down	0.00633974
CL151.Contig1_All	808	3.7	0.2	3.63902	0.203986	-4.15701	down	0.00635479
CL17356.Contig8_All	2963	24.9	7.1	23.5925	7.02142	-1.74849	down	0.00636027
CL3918.Contig1_All	858	5.4	0.7	4.93289	0.68978	-2.83823	down	0.00636853
Unigene64083_All	586	26.7	0	23.5994	0.001	-14.5265	down	0.00637839
Unigene12033_All	3356	37	10.6	34.7354	10.004	-1.79584	down	0.00637887
CL16624.Contig40_All	1881	2.3	10.1	2.25091	9.60505	2.09328	up	0.00638401
Unigene62410_All	421	0.3	3.7	0.263811	3.43003	3.70064	up	0.0063902
CL15782.Contig7_All	813	12	2.8	11.8349	2.76935	-2.09542	down	0.00639677
Unigene16293_All	1565	19.5	62	18.9282	62.4559	1.7223	up	0.00639811
CL442.Contig1_All	1169	26.5	0	26.0143	0.001	-14.667	down	0.00640235
Unigene46016_All	650	19.6	0	21.0432	0.001	-14.3611	down	0.00640706
CL12913.Contig1_All	1628	6.7	1.1	6.49364	1.02278	-2.66652	down	0.00641582
CL14432.Contig2_All	548	5.1	0	4.92688	0.001	-12.2665	down	0.00641931
CL1517.Contig9_All	924	5.2	26.7	5.0078	26.4984	2.40366	up	0.00642175
CL3321.Contig6_All	824	5.4	0.7	4.93332	0.65819	-2.90598	down	0.00644308
CL2693.Contig1_All	819	20.5	0	20.0308	0.001	-14.2899	down	0.00644568
CL14432.Contig1_All	520	12.8	0	12.7727	0.001	-13.6408	down	0.00644879
CL5115.Contig1_All	854	0	18.8	0.001	19.1409	14.2244	up	0.00645751
Unigene22352_All	1108	56.2	156.3	50.0318	156.111	1.64165	up	0.00646706
Unigene52409_All	1247	30.9	0.4	31.0196	0.41737	-6.21571	down	0.00647764
CL5081.Contig2_All	1903	6.5	21.8	6.07247	21.8442	1.84689	up	0.00648438
CL12628.Contig1_All	432	2.8	0	2.5585	0.001	-11.3211	down	0.00648556
CL12174.Contig1_All	607	0	28.8	0.001	26.4786	14.6925	up	0.00649184
CL2164.Contig3_All	1210	0.4	6.1	0.34907	5.75934	4.04432	up	0.00649439
CL17312.Contig10_All	588	31.5	0	28.5086	0.001	-14.7991	down	0.00651378
CL8141.Contig3_All	1010	13.6	3.3	12.7667	3.11855	-2.03344	down	0.00652223
Unigene33463_All	249	0	19	0.001	17.6231	14.1052	up	0.00652508
Unigene17450_All	331	1.5	11.6	1.47232	10.9067	2.88905	up	0.00652967
CL13169.Contig6_All	1462	25.2	4.3	23.4445	4.00134	-2.55069	down	0.00653026
Unigene37055_All	365	0.2	3.3	0.208962	3.03418	3.85999	up	0.00653106
Unigene46040_All	1190	0	19.2	0.001	19.6415	14.2616	up	0.0065343
CL11632.Contig8_All	955	57.4	8.9	53.5166	8.53594	-2.64836	down	0.00653464
CL2052.Contig1_All	568	0	3.5	0.001	3.38299	11.7241	up	0.00653658
Unigene26750_All	853	2.2	10.3	1.97131	9.60939	2.28529	up	0.00654098
CL17373.Contig11_All	1483	601.2	208	585.076	206.403	-1.50316	down	0.00654771
Unigene3355_All	630	0	5	0.001	4.90573	12.2603	up	0.00655086
CL5565.Contig2_All	354	3.3	0.2	3.17905	0.194376	-4.03167	down	0.00657323
CL17001.Contig1_All	356	0.1	3.5	0.0892761	3.24954	5.18582	up	0.00657343
Unigene10426_All	1309	27.3	2.8	25.8375	2.69442	-3.26142	down	0.00657994
Unigene36024_All	244	2.5	0	2.39232	0.001	-11.2242	down	0.00659019
CL4556.Contig3_All	1036	21.7	0	21.2208	0.001	-14.3732	down	0.00660074
Unigene4495_All	833	3.5	13.4	3.48219	13.3414	1.93784	up	0.00660843
Unigene61088_All	700	6.7	1.1	6.36473	1.02634	-2.63259	down	0.00662476
CL508.Contig18_All	2363	26.6	4	25.1429	3.78073	-2.73341	down	0.00663004
Unigene9469_All	1986	161.6	36.2	152.634	37.7322	-2.01621	down	0.00663057
Unigene9576_All	846	729.2	18.6	654.983	18.0484	-5.18152	down	0.00665932
Unigene25462_All	636	17	0	18.5693	0.001	-14.1806	down	0.00667273
Unigene26483_All	446	0	20.3	0.001	20.3723	14.3143	up	0.00668936
Unigene59450_All	666	0.1	2.7	0.0892761	2.64295	4.88773	up	0.00669326
Unigene41908_All	1433	18.8	0	16.5675	0.001	-14.0161	down	0.00669689
Unigene74569_All	263	0	3.5	0.001	3.31634	11.6954	up	0.00669711
Unigene41783_All	1046	20	0	17.8978	0.001	-14.1275	down	0.006707
Unigene56676_All	371	5.4	0.6	4.80591	0.551627	-3.12305	down	0.0067071
CL16469.Contig10_All	3153	1609.4	562.2	1592.17	563.402	-1.49876	down	0.00670808
Unigene69939_All	235	2.2	0	2.09442	0.001	-11.0323	down	0.00671429
CL8879.Contig1_All	1630	12.1	0	10.7119	0.001	-13.3869	down	0.00671572
CL17240.Contig30_All	1190	4.2	0.4	3.87782	0.392412	-3.3048	down	0.0067237
CL7940.Contig3_All	1112	37.5	2.1	36.017	2.07426	-4.11801	down	0.00675191
CL7962.Contig1_All	2309	18.4	1.3	17.4317	1.28929	-3.75706	down	0.00675319
Unigene10982_All	351	0.3	3.8	0.264149	3.77726	3.83792	up	0.00675684
CL1842.Contig1_All	951	111	31	106.93	30.5961	-1.80525	down	0.00676596
Unigene19523_All	1401	6.1	0.6	5.47244	0.57995	-3.23818	down	0.00676755
Unigene31978_All	700	1.9	8.8	1.75327	8.68016	2.30767	up	0.00677889
Unigene41041_All	258	2.2	0	2.08519	0.001	-11.026	down	0.00678224
CL213.Contig2_All	1071	39.5	12.3	37.2926	11.7021	-1.67212	down	0.0067841
Unigene3522_All	1724	9.3	0	8.83248	0.001	-13.1086	down	0.00678505
CL3312.Contig1_All	295	0.1	4	0.0842042	3.83595	5.50955	up	0.00679009
Unigene42724_All	701	15.1	0.8	14.6104	0.785461	-4.21731	down	0.00679248
Unigene59190_All	1276	13.7	41.2	13.3123	40.0362	1.58854	up	0.00679848
Unigene54832_All	1619	14.4	50.5	12.9952	49.0015	1.91484	up	0.00681386
Unigene59274_All	306	2.8	0	2.52462	0.001	-11.3019	down	0.00682205
Unigene67329_All	563	0	2.5	0.001	2.35461	11.2013	up	0.00682494
CL12004.Contig2_All	546	2.6	13.4	2.51598	13.1368	2.38443	up	0.00684167
Unigene7590_All	963	0.6	8	0.55326	7.91846	3.83919	up	0.00684671
CL877.Contig67_All	3844	25.7	7.5	24.2838	7.2309	-1.74775	down	0.00685831
Unigene51079_All	280	2.3	0	2.27758	0.001	-11.1533	down	0.00689089
Unigene9942_All	4111	16.2	59.9	15.3792	56.3752	1.87407	up	0.00689713
CL5915.Contig2_All	2046	14.7	1.6	15.1861	1.60119	-3.24553	down	0.00689744
CL3690.Contig1_All	834	2.6	10.8	2.45013	10.6727	2.12299	up	0.00690072
CL8779.Contig1_All	992	1.5	7.6	1.49333	7.27125	2.28367	up	0.00692176
Unigene36466_All	1227	0	13.6	0.001	13.1352	13.6811	up	0.00692223
Unigene14921_All	2726	33.3	6.1	32.9957	6.19695	-2.41265	down	0.00692427
Unigene59568_All	1223	1.9	10.4	1.89807	10.5123	2.46948	up	0.00692573
CL3936.Contig3_All	1545	111.6	393	109.485	389.524	1.83098	up	0.00693192
CL14264.Contig1_All	695	0.9	6.5	0.81911	6.06917	2.88937	up	0.00694227
CL15586.Contig4_All	261	0	17.3	0.001	16.0969	13.9745	up	0.00694695
CL1526.Contig2_All	2703	96.6	0.6	85.535	0.6134	-7.12354	down	0.00695697
CL3730.Contig9_All	929	19	4.4	17.4997	4.49942	-1.95952	down	0.00696672
CL16146.Contig6_All	932	0.1	34.2	0.085259	32.7872	8.58707	up	0.00697858
Unigene57180_All	482	0.3	3.6	0.272521	3.44133	3.65853	up	0.00698256
CL6509.Contig7_All	2232	19.5	75.2	18.3991	75.0997	2.02917	up	0.00698475
Unigene32973_All	471	0	2.9	0.001	2.72339	11.4112	up	0.00699804
Unigene53562_All	417	0	3.3	0.001	3.31917	11.6966	up	0.00700935
Unigene4792_All	548	3.7	0	3.49874	0.001	-11.7726	down	0.0070192
Unigene67313_All	614	0	3.8	0.001	3.85677	11.9132	up	0.00702012
CL5487.Contig1_All	660	56.7	16.8	54.9934	15.652	-1.81291	down	0.0070265
CL13521.Contig1_All	505	24.5	0	21.512	0.001	-14.3929	down	0.00703185
Unigene31619_All	670	3.3	1372.9	3.19827	1285.83	8.6512	up	0.00703462
Unigene25736_All	1899	0.3	6.5	0.282527	6.0317	4.41611	up	0.00703535
Unigene28551_All	568	2.2	0	2.04967	0.001	-11.0012	down	0.00705304
CL15539.Contig3_All	1552	9.2	29	8.44483	28.7697	1.76841	up	0.00705419
CL14534.Contig1_All	287	6.4	0.8	6.32308	0.89342	-2.82322	down	0.00705654
Unigene72410_All	964	7.2	23.4	7.41009	23.2919	1.65227	up	0.00708519
Unigene48435_All	479	4.5	0.5	4.28043	0.507745	-3.07558	down	0.00709436
CL5484.Contig4_All	596	2.2	0	2.04307	0.001	-10.9965	down	0.00710508
Unigene52835_All	573	1.3	7.6	1.12867	7.34319	2.70179	up	0.00710648
Unigene70766_All	267	19.5	0	18.2606	0.001	-14.1564	down	0.00711012
CL150.Contig10_All	755	6.1	0.2	5.47786	0.21618	-4.66331	down	0.00711247
CL15753.Contig59_All	1272	0.9	161	0.844392	163.463	7.59683	up	0.00712233
Unigene58391_All	352	18.3	0	19.8384	0.001	-14.276	down	0.00714059
CL12834.Contig1_All	1017	62	20.4	59.6976	20.299	-1.55626	down	0.00714651
CL415.Contig5_All	1661	3	24.7	2.64356	24.313	3.20118	up	0.00715034
Unigene31434_All	607	9.1	1.9	8.82646	1.92262	-2.19876	down	0.00715538
Unigene40677_All	329	0	2.1	0.001	2.02635	10.9847	up	0.0071767
CL645.Contig27_All	1822	0.7	5	0.653664	4.92522	2.91357	up	0.00717793
Unigene33302_All	570	15.7	0	17.0494	0.001	-14.0574	down	0.00717833
CL15061.Contig3_All	2338	67.1	0.3	71.5193	0.267938	-8.06029	down	0.00718071
CL15750.Contig2_All	403	0	2.4	0.001	2.30661	11.1716	up	0.00718348
CL13080.Contig1_All	1357	34.4	10.6	31.5587	10.709	-1.55921	down	0.00718552
CL39.Contig14_All	985	2.7	60.3	2.36073	62.615	4.72921	up	0.00719371
CL8658.Contig2_All	416	26.7	75.6	23.705	74.2479	1.64716	up	0.00719379
Unigene47096_All	320	3.3	0.1	3.04699	0.0877734	-5.11746	down	0.00720945
CL14734.Contig2_All	1599	6.9	22.6	6.37882	22.2014	1.79929	up	0.0072129
Unigene23728_All	1136	10.5	0.1	9.47752	0.0893125	-6.7295	down	0.00722104
CL8357.Contig1_All	1264	0.2	49.7	0.188351	47.581	7.98082	up	0.00723157
Unigene22395_All	1594	40.5	8.8	40.2409	8.97339	-2.16494	down	0.00726786
CL5928.Contig4_All	1553	32.5	1.6	33.9981	1.56465	-4.44154	down	0.00730029
CL3639.Contig6_All	1326	1141.9	250.7	1067.25	246.618	-2.11354	down	0.00732462
Unigene13484_All	536	0.1	2.9	0.123348	2.80047	4.50486	up	0.00732689
CL848.Contig1_All	1197	171.4	0.9	150.83	0.848141	-7.47441	down	0.00733301
CL6304.Contig2_All	1088	526.7	186.3	513.323	181.343	-1.50115	down	0.00734938
CL1780.Contig12_All	477	18.5	0	16.3356	0.001	-13.9957	down	0.00735187
Unigene62732_All	482	0	16.7	0.001	17.1474	14.0657	up	0.00735206
Unigene49960_All	380	0	26.8	0.001	26.5583	14.6969	up	0.00735588
CL6728.Contig2_All	4551	183.2	53.5	169.365	50.6269	-1.74216	down	0.00736109
CL12889.Contig2_All	2620	0	18	0.001	18.8281	14.2006	up	0.00736593
Unigene32563_All	251	0.1	5.1	0.0948661	5.10385	5.74955	up	0.00739901
CL806.Contig9_All	1755	6.9	1.2	6.48778	1.22089	-2.40979	down	0.00740911
Unigene61576_All	475	17.7	0	15.6172	0.001	-13.9308	down	0.00740918
Unigene21715_All	1335	1.3	20.4	1.4705	19.7227	3.74548	up	0.00741296
CL17051.Contig13_All	2312	0	2.5	0.001	2.346	11.196	up	0.00741654
Unigene18896_All	1094	6.9	22.5	6.58359	22.0421	1.74331	up	0.00742091
Unigene8918_All	1104	0.9	9.7	0.903982	9.30919	3.36429	up	0.00742852
Unigene59732_All	1092	4	18.1	3.93022	17.0808	2.11969	up	0.00743242
Unigene9705_All	2552	7.3	27.8	6.9587	27.3507	1.97469	up	0.00743288
CL966.Contig3_All	868	73.4	24.5	67.8161	23.2475	-1.54455	down	0.00743319
Unigene16940_All	1403	15	1.1	13.3432	1.00012	-3.73785	down	0.00744254
Unigene63020_All	306	3.9	0	3.50713	0.001	-11.7761	down	0.00745965
Unigene54135_All	428	0.1	30.6	0.093631	31.3803	8.38866	up	0.00746342
CL66.Contig5_All	1125	0.4	53.7	0.391566	51.1789	7.03015	up	0.00747757
Unigene22455_All	5020	11.5	2.7	10.9721	2.62824	-2.06167	down	0.00749625
Unigene62677_All	301	4.5	0.5	4.1831	0.478742	-3.12725	down	0.00750547
CL1108.Contig1_All	567	23.6	0	23.1674	0.001	-14.4998	down	0.00750702
CL3749.Contig2_All	777	22.3	0	19.7085	0.001	-14.2665	down	0.00750976
CL508.Contig21_All	2265	27.5	4.6	25.8198	4.34238	-2.57192	down	0.00751363
CL58.Contig4_All	2923	130.5	29.7	123.241	28.6507	-2.10484	down	0.00754064
CL8694.Contig2_All	1352	50.3	204.1	43.1227	198.429	2.2021	up	0.00755077
Unigene31709_All	908	8.2	0.5	7.3433	0.517556	-3.82664	down	0.00756162
CL66.Contig6_All	668	1.5	41.6	1.28652	41.0786	4.99685	up	0.00756574
CL533.Contig6_All	1938	14.5	3.7	13.3723	3.60026	-1.89307	down	0.00757486
Unigene18123_All	552	5.7	26.4	5.1764	26.0534	2.33145	up	0.00758442
CL9846.Contig2_All	2099	34.5	100.8	32.1283	94.7662	1.56053	up	0.00758886
Unigene2219_All	621	5.2	0.7	4.88942	0.681072	-2.84378	down	0.00759629
CL5736.Contig1_All	411	2.7	0.1	2.64522	0.11349	-4.54275	down	0.00760352
Unigene32807_All	658	0.1	4.1	0.0842042	3.83062	5.50754	up	0.00761649
Unigene7635_All	594	0	27.2	0.001	25.5989	14.6438	up	0.00762925
CL11737.Contig8_All	228	1.1	17.9	0.926246	16.4318	4.14895	up	0.00763114
CL10621.Contig1_All	860	142.2	5.9	138.173	5.83134	-4.56651	down	0.00764092
Unigene32282_All	770	18	0	15.8301	0.001	-13.9504	down	0.00764145
CL2177.Contig3_All	719	10	2.2	9.55648	2.02291	-2.24005	down	0.00764675
Unigene54380_All	509	0	3.5	0.001	3.60661	11.8164	up	0.00764969
Unigene54161_All	522	63.6	0.3	68.4229	0.275813	-7.95464	down	0.007652
CL8319.Contig2_All	1096	9.4	2	8.77793	1.94533	-2.17387	down	0.00765318
CL867.Contig46_All	3224	30.2	0.2	27.7935	0.229347	-6.92107	down	0.00765585
Unigene58175_All	563	17.2	0	15.3706	0.001	-13.9079	down	0.00765835
CL4148.Contig1_All	275	2.2	0	1.98354	0.001	-10.9539	down	0.00765863
Unigene3435_All	2226	0.1	48.9	0.0941756	46.1599	8.93707	up	0.00766252
CL4397.Contig9_All	2057	45.5	129.1	41.2459	124.896	1.59841	up	0.00769
Unigene59350_All	2030	543.3	149.8	502.308	140.733	-1.83561	down	0.0076949
Unigene49083_All	1054	0	9.8	0.001	10.1346	13.307	up	0.00769907
Unigene53782_All	408	0	2.6	0.001	2.54511	11.3135	up	0.00770336
CL1951.Contig19_All	3361	1.9	76.7	1.93106	80.1883	5.37593	up	0.00770399
Unigene37348_All	1553	0	22.9	0.001	21.0669	14.3627	up	0.00770583
Unigene53724_All	805	42.7	0.2	38.0931	0.207323	-7.52151	down	0.00770837
Unigene15469_All	2135	5.8	28	5.55157	26.8484	2.27387	up	0.00771232
Unigene11432_All	345	26.3	0	24.1478	0.001	-14.5596	down	0.00772319
Unigene54252_All	901	17.7	0	19.2977	0.001	-14.2361	down	0.00774084
Unigene7099_All	2135	7.9	29.7	7.42001	29.4821	1.99035	up	0.00775206
Unigene40090_All	375	7.9	64.4	7.5551	64.9309	3.10338	up	0.00775662
CL16164.Contig1_All	1959	0.2	7.1	0.180125	6.8028	5.23906	up	0.00776084
Unigene49526_All	334	0.1	2.6	0.101304	2.59022	4.6763	up	0.00776216
Unigene45912_All	392	0	15.7	0.001	16.0741	13.9724	up	0.00777679
CL1969.Contig3_All	874	1.5	28.5	1.42324	27.4998	4.27217	up	0.00778585
CL1037.Contig16_All	1271	9.4	2	8.69426	1.91545	-2.18238	down	0.0077869
CL1743.Contig2_All	461	0.7	4.9	0.746089	4.85107	2.70088	up	0.00778702
Unigene9978_All	559	1.2	6.5	1.24018	6.4092	2.3696	up	0.0077886
Unigene22997_All	541	15.5	4.1	14.9217	4.0031	-1.89822	down	0.00779902
Unigene5968_All	1586	19.9	0	20.7866	0.001	-14.3434	down	0.0078022
CL4152.Contig1_All	1176	0.7	5	0.698707	5.1531	2.88268	up	0.00780233
Unigene4868_All	1084	0.1	83	0.123348	81.1736	9.36214	up	0.00781256
CL13653.Contig1_All	1858	122.4	36.5	115.168	35.8845	-1.68231	down	0.00784293
CL11930.Contig4_All	2157	15.6	2.6	14.8843	2.47743	-2.58687	down	0.00788588
CL777.Contig16_All	787	3103.9	8157.9	2889.54	7865.2	1.44465	up	0.00789286
Unigene57754_All	1080	11.3	0	10.1102	0.001	-13.3035	down	0.00789428
CL1411.Contig1_All	520	99	25.5	92.4798	24.8453	-1.89617	down	0.00789518
Unigene35949_All	837	43.8	4.8	39.5702	4.85827	-3.0259	down	0.00790185
CL301.Contig19_All	882	0.2	3.1	0.186563	2.96733	3.99143	up	0.00790972
Unigene6783_All	2500	16.4	4.4	15.3026	4.28103	-1.83775	down	0.00792318
CL14472.Contig7_All	1116	19.8	5.1	19.1918	4.97998	-1.94628	down	0.00792679
CL8462.Contig1_All	974	0	15.5	0.001	15.9404	13.9604	up	0.00792752
Unigene37367_All	301	5.8	0.2	5.63236	0.193037	-4.86679	down	0.00794041
CL5472.Contig2_All	696	73	17.7	68.8438	17.6977	-1.95976	down	0.00795076
CL6005.Contig10_All	1373	1.8	9	1.66781	8.8908	2.41436	up	0.00798627
Unigene63343_All	327	2.1	0	2.04162	0.001	-10.9955	down	0.007987
CL7749.Contig2_All	2170	18.5	0	16.6148	0.001	-14.0202	down	0.00799434
CL11834.Contig1_All	2653	505.3	132.8	470.544	139.804	-1.75092	down	0.00800879
CL8462.Contig4_All	871	0	17.2	0.001	17.4731	14.0928	up	0.00801684
Unigene54841_All	428	4.1	0.4	3.72594	0.373002	-3.32035	down	0.00802633
CL2701.Contig4_All	1368	1.2	13.9	1.08968	13.3748	3.61754	up	0.00803242
CL233.Contig10_All	2284	35.5	4.6	37.102	4.49071	-3.04648	down	0.00804393
CL867.Contig29_All	3164	9.6	0	8.41905	0.001	-13.0394	down	0.00804444
CL3774.Contig5_All	929	4.7	691.6	4.51308	714.418	7.30651	up	0.00805135
CL16477.Contig2_All	1528	15.8	0	15.3769	0.001	-13.9085	down	0.00805452
CL15694.Contig9_All	964	46.2	13	44.1896	12.3202	-1.84268	down	0.00805762
Unigene41807_All	845	0	22.4	0.001	21.1086	14.3655	up	0.00807652
Unigene17597_All	5694	55	12.7	51.1103	12.1561	-2.07194	down	0.00808884
CL315.Contig9_All	863	3.7	13.6	3.72106	13.1015	1.81595	up	0.00810468
CL915.Contig4_All	2899	1401.1	1.8	1225.46	1.79285	-9.41685	down	0.00811352
Unigene13533_All	375	5.5	0.8	5.13926	0.771185	-2.73641	down	0.00811901
CL5943.Contig1_All	675	15	0	13.2335	0.001	-13.6919	down	0.00812415
Unigene19580_All	1045	7.1	22.8	6.56089	21.78	1.73104	up	0.00812891
CL957.Contig5_All	3665	43.8	8.7	40.3412	8.75706	-2.20373	down	0.00813029
CL2895.Contig2_All	512	89.5	238.8	81.4413	233.393	1.51893	up	0.00813397
CL3724.Contig1_All	829	0	15.3	0.001	14.287	13.8024	up	0.00814003
Unigene48267_All	758	7.6	1.1	7.0375	0.990313	-2.82911	down	0.00814035
Unigene36937_All	706	0.5	30.8	0.440419	29.5962	6.07039	up	0.00814682
Unigene66242_All	419	0	2.3	0.001	2.21087	11.1104	up	0.00814797
CL17213.Contig2_All	413	5.2	30.2	5.02228	30.8222	2.61755	up	0.00815293
CL1248.Contig8_All	1589	8.6	1.4	8.00432	1.33399	-2.58503	down	0.00815293
CL12201.Contig13_All	532	6.6	26.7	5.81175	24.9978	2.10476	up	0.00816243
CL1037.Contig15_All	1474	8.7	1.8	8.1237	1.73349	-2.22846	down	0.00817239
CL10006.Contig1_All	399	38.3	0	36.6023	0.001	-15.1596	down	0.00817821
Unigene13155_All	1592	14.9	3.2	13.8413	3.26457	-2.08401	down	0.00819519
CL15791.Contig17_All	2527	7.9	25.9	7.12156	25.6243	1.84725	up	0.00821066
CL3823.Contig1_All	558	1.1	6.2	1.06729	5.9166	2.47081	up	0.00821354
Unigene48522_All	641	7	0.8	6.32936	0.725564	-3.12488	down	0.00822623
CL3072.Contig5_All	900	20	0	18.5301	0.001	-14.1776	down	0.00822847
CL6419.Contig1_All	705	132.8	0.8	143.287	0.773961	-7.53243	down	0.00823634
Unigene52610_All	2323	83.5	28.6	81.4618	27.4764	-1.56793	down	0.00824182
Unigene23951_All	458	18.3	0	19.1548	0.001	-14.2254	down	0.00824401
Unigene36025_All	333	2.4	0	2.24548	0.001	-11.1328	down	0.00825269
Unigene15370_All	2807	145.2	17.6	137.071	16.5603	-3.04913	down	0.00825883
Unigene37739_All	448	24.3	0	21.9872	0.001	-14.4244	down	0.00826901
CL13790.Contig1_All	413	2.9	0	2.97784	0.001	-11.5401	down	0.00827812
Unigene18693_All	1290	63.5	15.4	61.9575	15.0495	-2.04156	down	0.00827912
CL15066.Contig5_All	492	0	4.7	0.001	4.81668	12.2338	up	0.00828619
CL17166.Contig7_All	3855	141.7	49.7	137.851	47.8165	-1.52753	down	0.00828875
Unigene18432_All	2187	15.8	3.1	15.0001	3.04564	-2.30016	down	0.00830001
CL2624.Contig1_All	1219	0.1	7.2	0.093631	6.83057	6.18888	up	0.00830022
CL11746.Contig2_All	956	82.3	0.4	72.3624	0.373732	-7.59709	down	0.0083176
CL6519.Contig1_All	458	16.8	0	16.2595	0.001	-13.989	down	0.00832441
Unigene4899_All	1853	0.3	6.4	0.282527	5.94509	4.39524	up	0.00832552
CL9171.Contig3_All	708	11	0	9.91468	0.001	-13.2753	down	0.00832823
CL4725.Contig3_All	2331	110.1	26.6	101.174	25.6067	-1.98224	down	0.00834168
[truncated: 4,645 more rows]

## Sheet: X vs. P
GeneID	length	ReadsMeanX	ReadsMeanP	baseMeanX	baseMeanP	log2FC(P/X)	Up-Down-Regulation(P/X)	P-value
Unigene24738_All	2048	4.3	338.8	4.13322	313.107	6.24325	up	2.91538e-21
CL841.Contig23_All	1958	4.5	291.6	4.34712	267.531	5.9435	up	6.96136e-20
Unigene28359_All	1962	3.2	203	3.05714	189.895	5.95688	up	4.10404e-19
CL841.Contig31_All	2086	5.8	305.9	5.54054	289.901	5.70939	up	8.73086e-19
CL841.Contig67_All	1978	0.7	98.1	0.675465	89.6452	7.0522	up	3.37101e-18
CL841.Contig64_All	2085	0.6	92.1	0.572774	83.8787	7.19419	up	7.48355e-18
Unigene34272_All	3428	1714.8	53.2	1736.15	47.5807	-5.18937	down	4.99087e-17
CL841.Contig36_All	2055	1.7	195.7	1.64257	178.189	6.76131	up	8.7225e-17
CL16959.Contig1_All	2099	1498.4	50.9	1505.36	45.6441	-5.04353	down	1.1251e-16
Unigene55411_All	2331	1829.3	48.6	1851.97	43.4021	-5.41515	down	1.57339e-16
Unigene34781_All	609	2577.8	66.5	2629.61	59.6526	-5.46212	down	3.895e-16
Unigene34274_All	4058	4800.1	150.1	4877.7	134.876	-5.1765	down	7.31038e-16
CL78.Contig7_All	1011	3.7	144.2	3.53801	134.5	5.24853	up	7.96656e-16
CL16913.Contig9_All	3138	86.7	2.1	87.7329	1.91182	-5.5201	down	1.44286e-15
CL14230.Contig2_All	2304	241.9	8.4	244.498	7.53023	-5.02098	down	1.48765e-15
CL841.Contig51_All	1199	0.9	59.7	0.863718	55.0345	5.99363	up	1.87349e-15
CL6842.Contig3_All	3711	1241	40	1259.6	36.7539	-5.09892	down	2.09886e-15
Unigene55404_All	2577	2155.2	89.6	2185.86	80.748	-4.75863	down	2.1819e-15
Unigene54723_All	2254	3124.8	84.7	3149.73	76.3191	-5.36704	down	2.37248e-15
Unigene33854_All	4230	2.8	199.7	2.71947	192.497	6.14537	up	4.02417e-15
Unigene1033_All	2103	2513.6	105	2537.69	94.5612	-4.74613	down	5.54385e-15
CL841.Contig17_All	1940	1.8	79.7	1.71454	74.4826	5.44101	up	5.8216e-15
Unigene34275_All	3739	6021.4	185.2	6138.18	166.543	-5.20384	down	6.5879e-15
CL841.Contig19_All	1948	0.3	37.5	0.274615	34.9478	6.99165	up	7.75251e-15
CL841.Contig1_All	1935	0.6	46	0.557045	42.7415	6.2617	up	9.44642e-15
CL841.Contig8_All	1377	0.7	48.3	0.661121	44.8752	6.08486	up	1.12906e-14
Unigene45224_All	204	0.3	36.2	0.289547	34.2947	6.88804	up	1.29933e-14
CL7993.Contig2_All	1164	1.7	86.9	1.67083	79.961	5.58066	up	1.58553e-14
Unigene1013_All	1879	920	42.9	928.478	38.4548	-4.59363	down	2.57856e-14
Unigene47637_All	1048	1484.8	50.7	1494.09	45.7667	-5.02883	down	2.59294e-14
CL10850.Contig2_All	884	1476	50.7	1498.53	45.2919	-5.04815	down	3.29738e-14
Unigene43082_All	2591	719.9	35.5	723.874	31.79	-4.5091	down	4.69203e-14
Unigene796_All	2550	3436	159.9	3474.27	143.815	-4.59443	down	4.70871e-14
CL5381.Contig2_All	1988	3739.2	181.2	3787.42	165.586	-4.51556	down	8.03357e-14
Unigene35425_All	829	6461.5	252.3	6581.98	226.771	-4.85921	down	9.80934e-14
CL841.Contig37_All	1950	2.6	206	2.40734	187.855	6.28604	up	1.13833e-13
CL3986.Contig3_All	3052	127.7	5.1	128.962	4.65223	-4.79288	down	1.56542e-13
Unigene1822_All	259	233.1	7.7	238.72	6.90212	-5.11214	down	1.66722e-13
CL2559.Contig1_All	2024	224.4	6.8	228.898	6.16566	-5.2143	down	1.99236e-13
CL7787.Contig2_All	2114	900.5	50	898.083	44.8754	-4.32285	down	2.32609e-13
CL841.Contig65_All	1914	0.1	24.9	0.0869495	23.2152	8.06067	up	2.79122e-13
CL1500.Contig3_All	3968	2763.6	95.8	2813.74	86.4352	-5.02473	down	2.92804e-13
Unigene34271_All	2354	555.5	18.7	563.231	16.8207	-5.06541	down	3.62546e-13
CL3986.Contig2_All	2868	191.9	6.9	194.932	6.22786	-4.96809	down	3.65057e-13
CL841.Contig78_All	1884	0.6	36.8	0.559214	34.2487	5.9365	up	4.22479e-13
Unigene1594_All	2061	189.8	7.8	191.062	7.08299	-4.75354	down	4.30507e-13
Unigene23442_All	2162	3830.9	123.8	3892.62	111.063	-5.13129	down	4.79167e-13
Unigene1902_All	464	157.7	5	158.118	4.43982	-5.15436	down	5.26539e-13
Unigene52155_All	388	136.9	6.6	138.524	5.93716	-4.54422	down	5.40062e-13
CL4758.Contig3_All	696	371	21	368.533	19.3282	-4.25302	down	6.31496e-13
CL636.Contig8_All	1955	165.7	7.9	166.826	7.06551	-4.56141	down	6.75839e-13
CL78.Contig4_All	1351	1.7	57	1.65565	53.4547	5.01285	up	8.81459e-13
Unigene43157_All	1891	2110.5	133.3	2131.31	123.486	-4.10932	down	1.17278e-12
Unigene55889_All	458	3808.2	143.6	3880.82	129.488	-4.90547	down	1.19665e-12
CL1500.Contig4_All	4172	1861.5	63.7	1881.8	57.8441	-5.0238	down	1.21322e-12
CL3968.Contig2_All	2232	697.4	24.1	713.728	21.8073	-5.03249	down	1.27232e-12
CL8172.Contig2_All	2661	1368.9	80.9	1388.91	73.6892	-4.23636	down	1.33533e-12
CL841.Contig76_All	1942	0.8	38.4	0.751829	35.6592	5.56773	up	1.37891e-12
CL71.Contig3_All	578	416.5	17.4	419.66	15.8594	-4.72581	down	1.57693e-12
Unigene39911_All	876	148.9	6.2	150.081	5.70048	-4.71851	down	1.62307e-12
CL6372.Contig1_All	1272	169.6	6.5	173.885	5.72297	-4.92523	down	1.7752e-12
Unigene55572_All	1410	359.1	22	356.891	19.8119	-4.17104	down	1.98807e-12
Unigene52234_All	412	109.9	5.4	111.194	4.86412	-4.51476	down	2.04585e-12
Unigene26140_All	1311	1524.2	54.2	1559.16	48.1022	-5.01853	down	2.36692e-12
Unigene34081_All	1289	648.1	36.8	650.035	33.3702	-4.28388	down	2.44523e-12
CL15332.Contig2_All	1821	33.8	0.8	34.2672	0.701812	-5.6096	down	2.4488e-12
Unigene47988_All	915	418.5	11.6	424.308	10.4425	-5.34457	down	3.46783e-12
CL13184.Contig3_All	2216	63.6	2.4	64.7565	2.26907	-4.83485	down	3.59774e-12
Unigene51333_All	1405	718	30.1	729.31	27.0554	-4.75255	down	4.14267e-12
CL841.Contig22_All	1984	1.6	50.3	1.58131	46.3413	4.87311	up	4.15895e-12
Unigene56010_All	966	428.7	22.6	436.357	20.5738	-4.40663	down	4.54746e-12
CL5200.Contig2_All	1860	343.6	21.9	346.358	19.8507	-4.125	down	4.71001e-12
CL3934.Contig3_All	995	1.1	40.3	1.08503	38.2047	5.13795	up	5.81994e-12
CL13184.Contig1_All	1039	67.1	3.1	68.3758	2.72609	-4.64858	down	5.86702e-12
CL447.Contig2_All	1163	36.9	0.7	37.5626	0.628815	-5.90052	down	6.12626e-12
Unigene43329_All	1631	909	55.6	915.254	50.4741	-4.18056	down	6.17351e-12
CL11974.Contig2_All	2299	623.9	43	631.527	39.2286	-4.00886	down	6.57523e-12
Unigene33847_All	3455	5.8	134	5.78413	128.831	4.47723	up	6.6239e-12
CL4753.Contig5_All	958	410.1	21.2	412.873	19.1791	-4.42809	down	7.3118e-12
CL7593.Contig14_All	1045	30	0.7	29.8836	0.622358	-5.58546	down	7.58641e-12
Unigene60035_All	1637	1791.6	81.8	1828.84	73.7924	-4.63131	down	9.68313e-12
CL905.Contig3_All	903	588.3	17.4	604.724	15.3775	-5.29738	down	9.95499e-12
Unigene34083_All	1383	704	43.6	710.146	39.1788	-4.17997	down	1.07337e-11
Unigene13471_All	1948	47.4	1.9	47.7016	1.6594	-4.84531	down	1.13131e-11
CL4753.Contig7_All	1529	141.3	8.1	141.817	7.22917	-4.29406	down	1.18531e-11
Unigene47229_All	997	224.9	5.2	228.278	4.70736	-5.59973	down	1.24023e-11
Unigene33903_All	4750	4.8	211.3	4.696	209.713	5.48084	up	1.32019e-11
Unigene60659_All	710	122.1	5.5	122.615	4.86404	-4.65584	down	1.57556e-11
Unigene59639_All	2740	50.3	749.4	49.0687	708.945	3.8528	up	1.68433e-11
Unigene42569_All	507	156.9	6.7	157.37	5.96771	-4.72084	down	1.85411e-11
Unigene30283_All	1194	529.5	20.7	526.553	18.4001	-4.8388	down	2.1001e-11
CL1905.Contig3_All	807	67.7	3.6	67.5284	3.19816	-4.40018	down	2.62575e-11
CL9282.Contig3_All	724	203.9	9.5	204.242	8.54888	-4.5784	down	2.79023e-11
Unigene35652_All	1127	234.5	12.4	236.003	11.3286	-4.38077	down	2.82881e-11
CL1803.Contig1_All	933	270	9.9	272.756	8.82251	-4.95028	down	2.87359e-11
CL841.Contig35_All	2062	1	34.6	1.02878	33.1093	5.00822	up	3.08932e-11
CL4346.Contig1_All	1028	610.1	16.2	627.165	14.5724	-5.42754	down	3.24631e-11
Unigene17852_All	2180	1597	99.2	1601.36	88.7427	-4.17353	down	3.45424e-11
CL636.Contig2_All	2264	80.2	2.4	82.2595	2.15984	-5.25118	down	3.46709e-11
CL15500.Contig1_All	897	46.9	1.3	47.1864	1.19291	-5.30582	down	3.47528e-11
Unigene58742_All	1224	3.7	119.2	3.47127	108.285	4.96323	up	3.54951e-11
CL905.Contig17_All	824	364.2	11.1	373.665	9.98573	-5.22573	down	3.73641e-11
Unigene38786_All	1652	998.6	79	1009.12	72.6991	-3.79501	down	3.73984e-11
CL4006.Contig2_All	864	2866.1	70.2	2932.22	63.6826	-5.52495	down	3.85932e-11
Unigene30820_All	1701	177.8	8.3	180.18	7.51559	-4.58341	down	3.9745e-11
CL1441.Contig2_All	730	409.7	20.1	416.099	18.163	-4.51785	down	4.61698e-11
Unigene1936_All	543	64.6	2.7	64.8168	2.42125	-4.74255	down	4.79271e-11
Unigene13929_All	2193	396.1	30.8	402	28.0995	-3.83858	down	4.95271e-11
CL841.Contig30_All	1724	1.4	155.7	1.36796	140.887	6.68637	up	5.25088e-11
Unigene34273_All	3754	566.1	20.4	578.844	18.1782	-4.99289	down	5.47958e-11
Unigene33848_All	4252	12.9	286.9	12.6282	276.704	4.45363	up	5.9185e-11
Unigene961_All	1297	1401.9	50.6	1438.4	45.6892	-4.97647	down	5.9887e-11
CL841.Contig52_All	1300	0.7	29	0.677531	26.2967	5.27845	up	6.00859e-11
CL11320.Contig2_All	2835	1776.8	148.1	1796.05	135.695	-3.72639	down	6.75998e-11
Unigene29927_All	1587	59.9	2.5	60.4988	2.28364	-4.7275	down	7.14321e-11
Unigene47952_All	1029	159	7.1	161.635	6.30617	-4.67984	down	7.8091e-11
Unigene31151_All	1375	5616.5	483.5	5701.35	446.379	-3.67496	down	9.45266e-11
Unigene22903_All	1718	579.3	32.9	586.145	29.758	-4.29991	down	9.4944e-11
CL15146.Contig6_All	2542	3349.7	70.8	3423.82	64.2536	-5.73569	down	9.51607e-11
Unigene1793_All	2459	129.2	5.8	132.092	5.21765	-4.662	down	9.60343e-11
CL841.Contig25_All	1871	1.4	156.1	1.36796	141.115	6.6887	up	9.72852e-11
CL5658.Contig2_All	2509	99.2	3.2	102.071	2.84815	-5.16341	down	9.79957e-11
Unigene55378_All	1358	984.3	83.4	985.639	76.6992	-3.68378	down	9.8486e-11
CL659.Contig24_All	1512	10.9	165.7	10.512	149.811	3.83304	up	1.031e-10
CL1512.Contig10_All	914	2.3	81.5	2.30193	73.5528	4.99786	up	1.05184e-10
CL1821.Contig2_All	965	50.6	1.5	50.3887	1.37882	-5.19159	down	1.17806e-10
CL905.Contig11_All	852	1486.6	49.4	1520.67	44.6737	-5.08914	down	1.21358e-10
Unigene43127_All	1803	448.2	19.9	447.784	17.9164	-4.64345	down	1.23033e-10
CL2581.Contig1_All	989	1136.8	53.1	1159.59	47.2659	-4.61667	down	1.28461e-10
CL803.Contig1_All	1021	23.5	0.6	23.9608	0.525837	-5.50992	down	1.30715e-10
CL495.Contig2_All	1336	551.3	46.8	555.275	42.4528	-3.70927	down	1.31188e-10
Unigene55273_All	3215	64.3	3.9	63.8838	3.55874	-4.16601	down	1.36519e-10
Unigene34993_All	1180	304.9	25.1	301.395	23.2404	-3.69695	down	1.36658e-10
Unigene52472_All	228	1	31.4	1.01802	30.132	4.88746	up	1.38748e-10
Unigene33853_All	4151	5	145.7	4.87004	140.559	4.8511	up	1.38841e-10
Unigene34072_All	1154	435.2	30.8	435.725	27.9935	-3.96026	down	1.42389e-10
Unigene35026_All	1301	5723.7	194	5862.63	174.024	-5.07419	down	1.52664e-10
Unigene55785_All	1647	140.6	10.7	138.788	9.93224	-3.80461	down	1.61152e-10
Unigene43229_All	1828	1023.6	89.9	1035.37	80.8214	-3.67927	down	1.61701e-10
Unigene35166_All	1268	142.8	10	143.553	9.14569	-3.97234	down	1.63138e-10
CL803.Contig2_All	955	305.3	10	314.328	8.99828	-5.12648	down	1.68912e-10
CL636.Contig3_All	2152	188.4	5.8	193.821	5.27851	-5.19845	down	1.78876e-10
CL4006.Contig1_All	833	1048.3	34.3	1053.83	30.3021	-5.12008	down	2.02213e-10
Unigene35188_All	899	356.7	31.1	360.203	28.4446	-3.66258	down	2.5699e-10
Unigene23954_All	3651	5.8	90.6	5.59978	85.7672	3.93699	up	2.5779e-10
Unigene31574_All	2175	96.4	7.1	96.6626	6.41408	-3.91364	down	2.77433e-10
CL841.Contig39_All	1948	2	283.1	1.93211	255.415	7.04653	up	2.87778e-10
Unigene52198_All	1178	16.2	0.2	16.6256	0.178589	-6.54063	down	3.395e-10
CL6777.Contig6_All	1705	660	54.8	674.258	50.1603	-3.74868	down	3.56493e-10
Unigene34055_All	984	2.4	93.6	2.40325	86.3445	5.16704	up	3.57941e-10
CL14771.Contig2_All	999	276.1	24	278.154	21.9389	-3.66432	down	3.61685e-10
Unigene31118_All	1937	4159.7	393.6	4191.56	363.547	-3.52727	down	3.65719e-10
CL841.Contig75_All	1928	0.4	22.4	0.397194	20.1741	5.66652	up	3.75798e-10
CL1058.Contig6_All	1357	117.3	5.2	119.365	4.59328	-4.69971	down	3.76328e-10
Unigene55871_All	598	2060.1	195.6	2088.86	177.117	-3.55994	down	4.1425e-10
Unigene15238_All	1943	253.9	22.4	253.188	21.7997	-3.53783	down	4.19961e-10
Unigene47650_All	1308	2.3	46.1	2.29337	42.6769	4.21791	up	4.27179e-10
Unigene29930_All	1887	36.4	1.3	36.8846	1.20526	-4.9356	down	4.36258e-10
CL841.Contig7_All	1419	0.6	72.8	0.588505	66.1647	6.81286	up	4.56968e-10
CL1905.Contig4_All	499	72.8	5.2	73.8129	4.69493	-3.9747	down	4.80633e-10
CL16030.Contig2_All	1084	367.4	26	371.367	23.7082	-3.96939	down	4.92282e-10
CL7443.Contig7_All	1452	490.3	14.5	502.001	13.207	-5.24831	down	4.93012e-10
CL11836.Contig1_All	639	604.1	23.6	614.855	21.1202	-4.86355	down	5.00116e-10
Unigene44045_All	688	32.6	1.5	32.2719	1.3992	-4.5276	down	5.06595e-10
CL15143.Contig1_All	461	318.2	18	320.259	16.2653	-4.29937	down	5.12785e-10
CL16776.Contig6_All	329	2.3	45.4	2.22598	42.4104	4.2519	up	5.22822e-10
Unigene28984_All	1410	165.2	10.5	163.783	9.34909	-4.13082	down	5.33554e-10
CL11729.Contig2_All	1102	3549.8	135.4	3503.9	122.568	-4.83731	down	5.43839e-10
Unigene36070_All	291	30	1.3	30.129	1.2263	-4.61876	down	5.54019e-10
CL71.Contig4_All	309	441.3	19.4	444.287	17.7236	-4.64775	down	5.77862e-10
Unigene56243_All	455	46.4	1.2	45.9592	1.06247	-5.43486	down	5.92036e-10
Unigene30677_All	1329	3184.9	106.1	3252.01	95.9869	-5.08235	down	5.97656e-10
Unigene2005_All	509	30.9	1.4	31.4414	1.28782	-4.60966	down	6.04493e-10
CL4102.Contig11_All	1667	50.8	2.8	50.9974	2.46483	-4.37086	down	6.05081e-10
CL4753.Contig9_All	772	396	24.2	396.238	21.8358	-4.1816	down	6.29813e-10
CL12068.Contig1_All	870	524.4	20.1	538.83	17.9948	-4.90418	down	6.3811e-10
CL564.Contig4_All	2190	1.3	32.9	1.26181	29.4968	4.54699	up	6.4413e-10
Unigene52486_All	533	59.4	1.3	61.279	1.15395	-5.73074	down	7.43851e-10
CL4753.Contig2_All	2267	231.3	12.2	234.209	10.9384	-4.42032	down	7.901e-10
CL6895.Contig2_All	1347	364.2	34.6	366.249	31.6105	-3.53435	down	7.98683e-10
CL705.Contig4_All	842	83.2	6.5	83.9031	6.02811	-3.79895	down	8.49145e-10
Unigene59782_All	2097	427.2	34	425.683	30.7732	-3.79003	down	8.66005e-10
Unigene42995_All	2532	350.3	32.4	343.582	29.4173	-3.54592	down	8.99204e-10
CL940.Contig6_All	1474	59.4	2.2	59.9536	2.08849	-4.84332	down	9.0219e-10
Unigene46706_All	2661	1142	113.9	1143.32	105.802	-3.43379	down	9.11243e-10
CL10850.Contig1_All	802	182.6	6.6	183.992	5.96087	-4.94798	down	9.62857e-10
CL13309.Contig2_All	2516	11.7	147.5	11.3845	138.302	3.60268	up	9.77695e-10
Unigene54725_All	2140	261.7	10.4	264.012	9.42808	-4.8075	down	9.91633e-10
CL4090.Contig2_All	1237	16.7	0.3	16.5709	0.283082	-5.87129	down	1.00563e-09
CL9085.Contig2_All	1939	225.3	21.1	226.194	19.9292	-3.5046	down	1.05372e-09
Unigene9885_All	1897	770.7	77	781.107	70.7919	-3.46386	down	1.05671e-09
Unigene48475_All	870	0.7	23.9	0.658937	22.014	5.06214	up	1.07102e-09
CL841.Contig77_All	1845	2.6	46.7	2.52447	43.6359	4.11146	up	1.07365e-09
CL5219.Contig8_All	1662	1.2	29.9	1.13613	28.6496	4.65631	up	1.10645e-09
Unigene39966_All	1144	67.8	3.9	67.7492	3.45507	-4.29342	down	1.12503e-09
Unigene56237_All	1348	184.9	10.6	186.372	9.40227	-4.30903	down	1.153e-09
Unigene250_All	1363	161	3.4	160.584	3.06333	-5.71209	down	1.16262e-09
CL4753.Contig4_All	743	233.9	13.5	235.643	12.2296	-4.26815	down	1.18719e-09
CL841.Contig56_All	1908	2.1	148.2	1.94805	134.966	6.11442	up	1.21351e-09
CL5408.Contig1_All	2215	52.8	1.9	53.3321	1.74088	-4.93712	down	1.2346e-09
CL16077.Contig2_All	2561	128	4.5	127.731	4.0132	-4.99221	down	1.24328e-09
CL7075.Contig2_All	2307	1.8	38.4	1.77431	34.83	4.295	up	1.2756e-09
Unigene56242_All	1670	117.6	6	118.397	5.3516	-4.46751	down	1.27956e-09
Unigene55689_All	1918	2955.7	305.9	2987.83	283.989	-3.39519	down	1.31388e-09
CL841.Contig47_All	1961	0.3	17.6	0.28844	16.8989	5.87251	up	1.35154e-09
Unigene50778_All	2141	65.6	1.5	67.6228	1.34559	-5.6512	down	1.3944e-09
Unigene2188_All	482	28.5	1.1	27.9522	0.984928	-4.8268	down	1.46819e-09
CL905.Contig13_All	899	2091.9	69.8	2132.07	63.3287	-5.07325	down	1.49569e-09
Unigene43947_All	1784	141.1	6.9	141.745	6.27636	-4.49723	down	1.55484e-09
Unigene47955_All	706	49.3	3	49.6563	2.68025	-4.21154	down	1.57698e-09
CL10369.Contig1_All	1040	25.9	1.1	26.5009	0.978224	-4.75973	down	1.61207e-09
Unigene30346_All	2132	471.1	47.8	468.131	44.2657	-3.40265	down	1.61556e-09
Unigene52505_All	630	36.6	1.8	36.2218	1.59234	-4.50764	down	1.63352e-09
CL3934.Contig2_All	1081	0	12.2	0.001	11.7066	13.515	up	1.63751e-09
CL11987.Contig2_All	317	63	4.2	64.2157	3.74005	-4.1018	down	1.669e-09
CL338.Contig6_All	1012	68.4	4.9	68.3421	4.39368	-3.95927	down	1.72291e-09
Unigene24409_All	665	65.8	5.1	65.1417	4.63657	-3.81245	down	1.7463e-09
Unigene33886_All	4755	7.9	142.1	7.63527	136.989	4.16523	up	1.89526e-09
Unigene247_All	1183	756.5	19.4	754.073	17.4041	-5.4372	down	1.90529e-09
CL10772.Contig2_All	839	261.6	8.5	264.237	7.6309	-5.11384	down	1.99071e-09
Unigene34743_All	806	250.3	22.6	254.282	20.6957	-3.61903	down	1.99213e-09
Unigene61215_All	395	22.1	0.6	21.8488	0.566855	-5.26843	down	2.06864e-09
Unigene34863_All	1616	702.7	73.6	714.254	67.2185	-3.40951	down	2.07566e-09
Unigene1198_All	1043	75.9	793.3	75.32	750.579	3.3169	up	2.2749e-09
Unigene51835_All	847	1394.9	60	1424.04	53.9082	-4.72334	down	2.30987e-09
CL7236.Contig4_All	3395	89.2	2.9	89.9896	2.54391	-5.14464	down	2.43497e-09
Unigene7674_All	2044	4.6	153.5	4.59242	139.301	4.92281	up	2.44813e-09
Unigene54722_All	2147	141.6	4.3	143.156	3.84252	-5.21939	down	2.48356e-09
Unigene6704_All	847	28.5	1.2	28.8083	1.10326	-4.70664	down	2.88577e-09
Unigene1101_All	1644	1190.7	84.6	1218.7	77.3521	-3.97776	down	2.90242e-09
Unigene54726_All	775	48.5	1.4	49.2431	1.24166	-5.30958	down	2.9145e-09
CL4421.Contig4_All	1323	87	6.7	87.6993	6.03662	-3.86075	down	2.94698e-09
CL2393.Contig9_All	2397	109.2	10.1	108.206	9.31585	-3.53794	down	3.02341e-09
Unigene7289_All	1078	6	91.5	5.84628	81.1438	3.79489	up	3.09138e-09
Unigene30284_All	1215	209.3	10.4	210.351	9.32507	-4.49554	down	3.11623e-09
Unigene42549_All	1867	328.1	24.8	326.46	22.4223	-3.8639	down	3.21178e-09
CL841.Contig55_All	1929	1.3	29.2	1.29854	27.0056	4.37829	up	3.25815e-09
CL7183.Contig6_All	1121	1638.4	133.8	1655.5	120.993	-3.77427	down	3.26306e-09
CL7443.Contig6_All	1566	150.8	12	149.639	10.8381	-3.7873	down	3.27033e-09
CL15687.Contig2_All	1175	863.8	72.7	872.36	67.1793	-3.69883	down	3.28513e-09
CL16776.Contig11_All	1155	16	178.1	15.6221	163.776	3.39007	up	3.44689e-09
CL495.Contig1_All	1221	60.7	4.9	61.2217	4.47346	-3.77458	down	3.52981e-09
CL2623.Contig32_All	811	15.7	0.3	15.2082	0.258291	-5.8797	down	3.53109e-09
CL13952.Contig2_All	1608	9	267.6	8.77432	256.362	4.86875	up	3.53863e-09
Unigene27721_All	2248	314.2	31	319.345	29.4402	-3.43926	down	3.57614e-09
CL8866.Contig2_All	1764	35.4	2.2	34.7603	2.07368	-4.06717	down	3.73359e-09
CL5219.Contig7_All	2316	0.5	19.4	0.464843	17.8409	5.2623	up	3.79326e-09
CL5711.Contig2_All	2137	85.1	1.9	87.3128	1.71069	-5.67355	down	3.86971e-09
CL4753.Contig3_All	1251	594.4	32.2	598.959	29.0372	-4.36648	down	3.90039e-09
Unigene25177_All	1788	4.1	58	4.11425	54.6234	3.73082	up	3.95123e-09
CL4753.Contig6_All	2246	314.4	19.6	318.31	17.7722	-4.16274	down	4.00011e-09
Unigene34730_All	3340	86.8	3.4	83.6686	3.32997	-4.65111	down	4.02745e-09
CL5802.Contig7_All	1341	3.8	55.1	3.73153	50.0661	3.74599	up	4.24615e-09
Unigene47344_All	942	208.7	21.7	210.677	20.0146	-3.39591	down	4.40704e-09
CL2393.Contig4_All	3147	329.9	29.7	327.112	26.7778	-3.61067	down	4.44946e-09
Unigene251_All	657	285.1	7.9	284.63	7.00846	-5.34385	down	4.68566e-09
Unigene35363_All	551	863.4	97	862.069	91.6191	-3.23408	down	4.93675e-09
CL4753.Contig11_All	1390	534	39.4	539.308	35.6382	-3.91961	down	5.07263e-09
CL382.Contig23_All	1874	8.1	95.8	7.80436	91.7438	3.55526	up	5.28791e-09
Unigene51136_All	1478	12	0.1	12.0528	0.0893125	-7.07629	down	5.50733e-09
Unigene31249_All	1548	1739.8	199.4	1738.73	183.718	-3.24247	down	5.5758e-09
CL8121.Contig3_All	1857	3.5	50.6	3.39191	47.4016	3.80476	up	5.7983e-09
CL7075.Contig4_All	2467	3.2	58.7	3.09549	52.9019	4.09508	up	5.91652e-09
Unigene25689_All	3373	96.3	9.2	93.7291	8.86871	-3.4017	down	5.94959e-09
Unigene60364_All	1358	5.4	69.3	5.18429	64.0064	3.626	up	6.02136e-09
CL13421.Contig3_All	773	165.2	17.2	167.312	15.4733	-3.43468	down	6.0501e-09
CL4318.Contig4_All	3882	96.6	9.3	96.1256	9.09437	-3.40188	down	6.3619e-09
CL841.Contig80_All	1662	2.2	143.2	2.05872	130.112	5.98186	up	6.55842e-09
Unigene39732_All	480	1.1	32.2	1.05163	29.3654	4.80342	up	6.61297e-09
Unigene60577_All	934	190.8	20.3	187.71	18.0856	-3.37559	down	6.77525e-09
CL6268.Contig11_All	226	72.6	702.4	71.8983	645.142	3.16559	up	6.9022e-09
Unigene38580_All	1316	81.4	7.6	80.2764	7.41629	-3.43621	down	6.94664e-09
Unigene47228_All	671	128	6.6	129.64	5.87917	-4.46276	down	7.00377e-09
Unigene511_All	531	743.3	85.7	744.104	81.0592	-3.19846	down	7.31314e-09
Unigene52137_All	1042	1.7	31.7	1.74179	29.6793	4.09082	up	7.34515e-09
Unigene35264_All	2190	121.1	9.6	122.631	8.85023	-3.79246	down	7.81706e-09
Unigene39148_All	1765	44.4	1.6	43.839	1.4635	-4.90472	down	7.82553e-09
CL324.Contig1_All	800	604.3	9256.9	603.102	8557.64	3.82674	up	7.83683e-09
Unigene1865_All	1483	0.4	16.9	0.383649	15.9469	5.37735	up	8.45729e-09
Unigene24083_All	1253	13.1	211.6	12.9834	195.927	3.91558	up	8.68411e-09
Unigene35507_All	2100	5788	690.1	5867.92	630.454	-3.21839	down	8.68646e-09
Unigene33863_All	4500	11.7	138.2	11.325	133.645	3.56082	up	8.68732e-09
CL17116.Contig15_All	3455	186.4	20.3	188.916	18.6557	-3.34006	down	9.02954e-09
CL1489.Contig2_All	1949	199.3	21.9	199.651	20.5582	-3.2797	down	9.32606e-09
Unigene24129_All	1272	22.9	288.1	22.128	264.74	3.58063	up	9.39893e-09
CL10359.Contig1_All	2166	14508.6	1744.2	14728.2	1628.04	-3.17737	down	9.49558e-09
CL4318.Contig1_All	3697	51.2	4.2	52.3655	3.78077	-3.79186	down	9.63883e-09
CL7236.Contig2_All	1781	207.3	5.5	209.523	4.88614	-5.42227	down	9.69375e-09
CL1091.Contig19_All	1382	30.7	299.7	29.8378	280.59	3.23325	up	9.85638e-09
CL223.Contig2_All	1828	326.2	37.3	328.901	33.7263	-3.28571	down	9.86835e-09
Unigene44107_All	274	3190.8	384.9	3221.62	349.492	-3.20445	down	1.04714e-08
CL7289.Contig2_All	645	59	3.1	59.9083	2.81697	-4.41054	down	1.11571e-08
CL3329.Contig3_All	2602	185.8	20.6	187.141	19.0493	-3.29631	down	1.13275e-08
CL2244.Contig11_All	961	3.4	49.9	3.18025	45.1244	3.82669	up	1.1418e-08
CL16776.Contig13_All	2515	7.9	89.3	7.70631	82.0413	3.41224	up	1.15345e-08
Unigene40125_All	625	47.9	2.5	47.3025	2.22303	-4.41132	down	1.20997e-08
CL841.Contig29_All	1863	0.3	60	0.298159	53.9036	7.49816	up	1.21699e-08
Unigene39123_All	1048	106.1	11	106.842	10.0663	-3.40787	down	1.2264e-08
Unigene2057_All	331	0.3	15	0.282532	14.5366	5.68513	up	1.23973e-08
CL2853.Contig6_All	2309	887.3	107.1	896.921	98.612	-3.18515	down	1.27898e-08
Unigene38512_All	1414	9	98.3	8.82262	91.7803	3.37891	up	1.30103e-08
Unigene34127_All	1690	0.8	20.8	0.784343	20.2348	4.68921	up	1.32816e-08
Unigene39095_All	1827	61.9	5.1	62.0986	4.65679	-3.73715	down	1.34392e-08
Unigene39987_All	479	104.2	6.4	106.605	5.52751	-4.2695	down	1.35058e-08
Unigene36249_All	624	25.1	1.4	24.8028	1.26873	-4.28904	down	1.36687e-08
CL9708.Contig2_All	790	123.2	10.1	122.998	9.07722	-3.76024	down	1.38158e-08
Unigene23969_All	1957	0.3	15.1	0.295912	14.0259	5.56678	up	1.41367e-08
CL1596.Contig3_All	4222	203.6	7.5	209.39	6.58582	-4.99069	down	1.47181e-08
CL16808.Contig12_All	2314	3.3	127.5	3.1191	125.524	5.33069	up	1.50455e-08
CL8707.Contig1_All	901	272.6	14.4	273.459	13.3024	-4.36156	down	1.54416e-08
CL841.Contig74_All	1937	4.6	177.8	4.59242	161.237	5.13379	up	1.65957e-08
Unigene35929_All	924	19	0.8	19.0235	0.696266	-4.772	down	1.6816e-08
CL11987.Contig1_All	638	41.9	3.4	41.9238	3.02102	-3.79466	down	1.71167e-08
CL14230.Contig1_All	1609	92.5	7.6	93.4823	7.00758	-3.7377	down	1.78274e-08
CL888.Contig6_All	2450	125.7	9	124.177	8.07418	-3.94294	down	1.82687e-08
Unigene34077_All	776	153.8	11.9	155.887	10.919	-3.83559	down	1.8392e-08
CL1689.Contig3_All	1783	192.9	17.6	192.908	15.7877	-3.61104	down	1.84331e-08
Unigene27255_All	2513	10.6	109.8	10.2137	99.3229	3.28163	up	2.0016e-08
CL15500.Contig2_All	751	31.7	1.7	31.9616	1.56985	-4.34765	down	2.02885e-08
CL16776.Contig14_All	2449	12.5	125.6	12.3812	118.173	3.25468	up	2.04796e-08
Unigene43241_All	1462	1584.2	200.1	1605.92	182.269	-3.13927	down	2.08334e-08
CL5328.Contig2_All	3035	67.7	6.7	67.0969	6.39519	-3.39119	down	2.21281e-08
CL8672.Contig2_All	3715	60.2	5.8	60.8129	5.17418	-3.55497	down	2.34881e-08
CL958.Contig5_All	1026	36	1	35.3673	0.89137	-5.31025	down	2.37977e-08
CL15250.Contig2_All	930	141.6	8.8	141.846	8.28838	-4.09709	down	2.40133e-08
CL1169.Contig2_All	497	89.7	3.5	90.4652	3.11268	-4.86113	down	2.5101e-08
Unigene43137_All	1702	13662.3	1766.3	13864.9	1651.96	-3.06919	down	2.51146e-08
Unigene34076_All	306	51.2	1.7	52.5497	1.53656	-5.0959	down	2.58535e-08
CL2302.Contig2_All	3363	1063.5	136	1072.47	127.661	-3.07055	down	2.62068e-08
Unigene60063_All	1023	81.7	8.3	83.1238	7.54761	-3.46117	down	2.62209e-08
CL2902.Contig1_All	1458	48.4	3.5	48.3418	3.1722	-3.92971	down	2.66742e-08
Unigene27184_All	2685	10.7	107.9	10.2949	99.9005	3.27856	up	2.71353e-08
CL4615.Contig3_All	1905	80.7	8.5	79.3725	7.79374	-3.34825	down	2.75585e-08
Unigene48086_All	866	10.2	0	10.4433	0.001	-13.3503	down	2.75756e-08
Unigene795_All	2492	122.3	13.9	122.564	13.1043	-3.22542	down	2.90095e-08
Unigene38846_All	1891	4.2	51.2	4.17567	47.9014	3.51999	up	2.94739e-08
Unigene56376_All	569	51.9	4.3	51.693	3.85469	-3.74528	down	2.94776e-08
Unigene42545_All	1957	26.8	243.2	26.2009	227.441	3.1178	up	2.99149e-08
Unigene39733_All	312	0.1	12.1	0.101293	10.8334	6.7408	up	3.04217e-08
Unigene60282_All	1456	9255.9	1214.8	9272.48	1141.5	-3.02202	down	3.06305e-08
Unigene33852_All	4237	11.9	135.9	11.5916	130.066	3.48809	up	3.08784e-08
CL3986.Contig1_All	3236	316.4	14.8	320.563	13.2694	-4.59444	down	3.10888e-08
CL841.Contig79_All	1948	2.7	278.6	2.60735	251.569	6.59223	up	3.11088e-08
CL17292.Contig8_All	1711	4.8	80	4.6137	72.7652	3.97925	up	3.1314e-08
CL5200.Contig3_All	1875	311.1	14.6	315.719	13.0913	-4.59196	down	3.47403e-08
CL841.Contig66_All	1756	0.3	60.7	0.298159	54.5257	7.51471	up	3.50206e-08
CL1821.Contig3_All	1271	66.1	5.3	64.5791	5.48325	-3.55796	down	3.58706e-08
CL6268.Contig2_All	1753	66	565.7	65.0447	522.506	3.00594	up	3.65552e-08
CL841.Contig71_All	1936	0.2	12.7	0.194608	11.9536	5.94073	up	3.74262e-08
Unigene52078_All	1335	28.3	1.5	28.417	1.3342	-4.41271	down	3.74526e-08
CL11018.Contig2_All	1119	305.3	8.2	302.739	7.12307	-5.40943	down	3.78785e-08
CL338.Contig1_All	2455	11053.3	1475.5	11001.2	1377.88	-2.99714	down	3.7964e-08
Unigene51234_All	2453	988.5	129.9	1006.02	121.371	-3.05116	down	3.81517e-08
Unigene12968_All	2006	65.1	555.8	64.444	511.643	2.98902	up	3.88321e-08
CL9480.Contig2_All	922	15.6	145.6	15.5141	136.081	3.13282	up	3.90415e-08
CL7236.Contig5_All	743	23.2	0.6	23.5826	0.531822	-5.47064	down	3.91505e-08
Unigene26932_All	1681	8.4	91	8.04062	81.5181	3.34174	up	4.03728e-08
Unigene28527_All	691	313.9	26.1	321.721	23.8602	-3.75313	down	4.03996e-08
Unigene1828_All	990	25.6	1.7	25.6562	1.58947	-4.01269	down	4.18014e-08
Unigene48142_All	734	15.6	0.4	15.6536	0.351153	-5.47825	down	4.20269e-08
Unigene36158_All	788	33.4	1.6	34.3948	1.50664	-4.51279	down	4.25786e-08
CL4753.Contig8_All	2141	415.2	23.1	418.886	20.7385	-4.33617	down	4.32429e-08
Unigene56270_All	1016	268.8	13	272.961	11.77	-4.53552	down	4.33314e-08
CL6268.Contig34_All	1938	68.5	577.9	68.007	531.951	2.96754	up	4.45494e-08
Unigene452_All	1838	3.6	44.3	3.52397	42.5217	3.59293	up	4.49651e-08
CL6252.Contig2_All	2686	51.5	1018.9	50.5721	928.245	4.19809	up	4.60069e-08
CL6268.Contig25_All	1653	65.6	552.6	64.8814	510.233	2.97528	up	4.61314e-08
CL841.Contig13_All	1990	2.7	36.7	2.60498	34.2457	3.71658	up	4.66501e-08
Unigene38578_All	1264	92.4	10.5	92.8738	9.55442	-3.28103	down	4.69123e-08
CL6457.Contig1_All	847	8.7	0	8.7325	0.001	-13.0922	down	4.72944e-08
CL11320.Contig1_All	525	40	2.2	39.4301	2.07872	-4.24553	down	4.80386e-08
Unigene51047_All	1401	4.7	53.9	4.67452	48.7884	3.38365	up	4.86393e-08
CL6268.Contig14_All	1797	65.7	551.2	65.1941	507.541	2.96071	up	4.87537e-08
Unigene48256_All	428	0.3	24	0.328284	21.8544	6.05684	up	4.97851e-08
Unigene40239_All	548	0.3	13.7	0.289558	12.8446	5.47116	up	4.98951e-08
Unigene43887_All	621	324.4	38.7	326.467	35.0603	-3.21903	down	5.02525e-08
Unigene52312_All	613	85.4	8.3	86.0902	7.58099	-3.50539	down	5.11935e-08
CL1169.Contig1_All	489	117.2	4.3	118.185	3.90305	-4.9203	down	5.14994e-08
Unigene254_All	771	357.6	10.3	358.432	9.20906	-5.2825	down	5.15009e-08
CL16735.Contig6_All	2717	24.8	222.4	23.1036	203.611	3.13962	up	5.15856e-08
Unigene25394_All	2038	133.7	16.2	134.977	14.5783	-3.21082	down	5.16144e-08
CL5889.Contig4_All	2185	306.5	39.8	305.216	36.2481	-3.07385	down	5.16822e-08
CL6268.Contig15_All	1682	66	551.2	65.4872	507.446	2.95397	up	5.16943e-08
CL12700.Contig7_All	946	1567.1	212.5	1556.61	210.45	-2.88686	down	5.25254e-08
CL6268.Contig35_All	1823	66.3	552.7	65.7889	508.974	2.95168	up	5.28388e-08
CL5802.Contig1_All	273	0.1	13.4	0.107658	11.9326	6.79231	up	5.53663e-08
CL16776.Contig1_All	2590	3.5	42.9	3.47022	40.397	3.54115	up	5.62356e-08
CL705.Contig8_All	3124	140.8	12.6	141.915	11.8772	-3.57876	down	5.70578e-08
Unigene40164_All	667	30.6	2.4	30.8539	2.1103	-3.86993	down	5.70786e-08
CL2246.Contig3_All	1469	77.4	3.3	76.6743	2.92667	-4.71141	down	5.70921e-08
CL7828.Contig3_All	1622	28.3	2.1	28.0926	1.88603	-3.89677	down	5.71531e-08
Unigene50776_All	1986	137.2	3.4	140.002	3.13151	-5.48245	down	5.81419e-08
Unigene50832_All	1433	0.7	33.8	0.675475	32.3832	5.5832	up	5.85346e-08
Unigene865_All	3383	1937.4	265.5	1939.8	245.456	-2.98237	down	5.87013e-08
CL3282.Contig6_All	801	74.5	5.8	73.3791	5.17017	-3.82709	down	5.91765e-08
Unigene44334_All	710	15.6	0.2	15.7602	0.178552	-6.46379	down	5.94239e-08
Unigene60734_All	835	19.1	0.3	18.9281	0.257237	-6.20129	down	6.06906e-08
CL3160.Contig4_All	2161	24.9	215.9	24.257	196.964	3.02146	up	6.0812e-08
Unigene60735_All	1111	26.5	1.4	25.9227	1.25325	-4.37046	down	6.1477e-08
Unigene48257_All	1487	72.7	1.4	75.1714	1.24985	-5.91036	down	6.20405e-08
CL6268.Contig6_All	1865	61.2	502	60.727	462.394	2.92871	up	6.76099e-08
CL11729.Contig1_All	1110	3216.2	115	3339.33	102.186	-5.03029	down	6.8423e-08
Unigene39039_All	1003	766.1	105	770.847	97.4186	-2.98418	down	6.92713e-08
Unigene40287_All	239	15.3	0.6	15.2433	0.531785	-4.84119	down	6.99846e-08
Unigene30238_All	4123	10.9	102.1	10.4956	93.9628	3.16231	up	7.12577e-08
Unigene51224_All	1343	124.6	15.4	124.405	14.3913	-3.11178	down	7.25086e-08
CL6268.Contig18_All	1922	75.7	613.6	74.7423	565.987	2.92077	up	7.26422e-08
CL10208.Contig1_All	1927	14.9	135.4	14.5307	129.78	3.1589	up	7.26735e-08
CL1758.Contig5_All	2239	28.4	2.2	28.8411	2.01737	-3.83758	down	7.46086e-08
Unigene56669_All	376	30.7	2.5	31.108	2.32699	-3.74075	down	7.52968e-08
Unigene31768_All	601	43.5	2	43.3141	1.83474	-4.56119	down	7.64974e-08
Unigene25546_All	2857	142.6	18	143.329	16.4625	-3.12207	down	7.66197e-08
CL5952.Contig6_All	1572	2.7	35.5	2.56732	32.4241	3.65873	up	7.87424e-08
CL1415.Contig1_All	1069	1667.7	78.7	1725.18	71.5823	-4.591	down	7.92781e-08
CL5219.Contig1_All	2415	1.9	28.3	1.8324	26.9695	3.87952	up	8.03557e-08
CL9946.Contig1_All	860	3.8	63.3	3.53601	59.8646	4.08151	up	8.03855e-08
CL4102.Contig7_All	4741	34.6	1.1	35.9093	0.978078	-5.19826	down	8.04602e-08
Unigene56621_All	1007	61.8	2	60.8392	1.76799	-5.10482	down	8.07018e-08
Unigene47502_All	866	380.8	51.8	383.313	46.8013	-3.0339	down	8.17547e-08
Unigene60717_All	718	48.3	4.2	49.302	3.77964	-3.70533	down	8.24746e-08
CL3119.Contig1_All	1129	26.7	2	26.7782	1.79973	-3.89521	down	8.29141e-08
CL11911.Contig1_All	1034	18.6	0.6	18.0959	0.519588	-5.12215	down	8.60348e-08
CL15980.Contig3_All	1424	322.1	28.4	322.618	26.7015	-3.59483	down	8.99601e-08
Unigene60081_All	1176	3.2	39.1	3.1201	36.366	3.54292	up	8.99859e-08
CL11239.Contig2_All	1056	93.4	8.1	94.2574	7.8794	-3.58045	down	9.32864e-08
CL12700.Contig11_All	669	297.8	40.5	293.245	39.8787	-2.87842	down	9.36798e-08
CL11322.Contig3_All	526	16.7	0.8	16.7366	0.839644	-4.31708	down	9.37011e-08
Unigene35193_All	1464	9070.1	1299.8	8940.11	1246.9	-2.84194	down	9.58318e-08
CL1286.Contig2_All	1184	40.6	1.3	41.1412	1.16038	-5.14792	down	9.81008e-08
CL2393.Contig8_All	2535	56.3	6.1	56.0086	5.55721	-3.33322	down	9.93249e-08
Unigene39454_All	801	438.9	61	443.564	55.9667	-2.9865	down	1.00294e-07
CL5219.Contig4_All	2443	6.7	66.8	6.63589	60.898	3.19803	up	1.00452e-07
CL10369.Contig2_All	1150	62.3	5.5	62.5412	4.90024	-3.67388	down	1.02113e-07
CL4121.Contig1_All	1197	6976.9	1006.9	7041.74	926.655	-2.92583	down	1.06935e-07
CL750.Contig9_All	2119	36.7	2.9	37.7016	2.74955	-3.77736	down	1.08167e-07
CL9147.Contig2_All	1036	417.9	14.9	418.226	13.2679	-4.97827	down	1.09056e-07
CL4753.Contig10_All	2235	350	17.4	355.336	15.7795	-4.49306	down	1.12115e-07
Unigene55507_All	1384	68.5	690.3	65.1166	659.729	3.34077	up	1.13159e-07
CL2246.Contig4_All	1721	89.9	3.8	89.1863	3.36513	-4.72809	down	1.13576e-07
Unigene26610_All	2622	8.6	97	8.24383	86.9121	3.39817	up	1.13944e-07
CL3687.Contig7_All	3015	47	2.6	48.1149	2.32684	-4.37004	down	1.15574e-07
Unigene48365_All	916	39.2	1.9	39.7856	1.71045	-4.5398	down	1.15832e-07
CL1091.Contig1_All	1272	15.1	129.8	14.9994	123.93	3.04655	up	1.18349e-07
CL9366.Contig3_All	1041	2.4	42.4	2.33899	40.3301	4.1079	up	1.28341e-07
CL12070.Contig2_All	764	12.4	108.5	11.9439	104.218	3.12527	up	1.28373e-07
CL998.Contig4_All	2501	367.8	51.8	371.463	47.5914	-2.96444	down	1.28678e-07
CL4246.Contig2_All	1021	20.1	0.8	19.7477	0.70234	-4.81337	down	1.29095e-07
CL5653.Contig2_All	1037	7.4	71.1	7.06884	63.9393	3.17716	up	1.29832e-07
Unigene51137_All	843	189.1	11.9	193.804	10.6707	-4.18287	down	1.30435e-07
Unigene55116_All	1987	2.5	32.6	2.4188	29.4959	3.60815	up	1.31833e-07
CL841.Contig6_All	1938	0.7	16.9	0.704669	15.6251	4.47078	up	1.32041e-07
CL17101.Contig5_All	3154	6.4	83.1	6.29657	79.8505	3.66466	up	1.32248e-07
Unigene31600_All	861	9.4	0.1	9.45522	0.0893125	-6.72611	down	1.32934e-07
CL13952.Contig1_All	1704	2.3	40.3	2.22818	37.8566	4.0866	up	1.3313e-07
Unigene27942_All	935	7.6	72.5	7.36804	65.025	3.14164	up	1.33389e-07
Unigene33885_All	651	0.4	22.3	0.369476	21.6699	5.87407	up	1.3374e-07
CL16145.Contig1_All	1883	40.9	4.1	41.2544	3.71325	-3.47379	down	1.36044e-07
CL9085.Contig1_All	2184	61.8	7.1	61.7292	6.56176	-3.2338	down	1.38454e-07
Unigene44404_All	590	0.1	10.3	0.0938329	9.43081	6.65114	up	1.38778e-07
CL841.Contig3_All	1665	63.9	4.1	63.5932	3.84908	-4.04629	down	1.39518e-07
Unigene24392_All	943	9.6	0.1	9.85728	0.0893125	-6.78618	down	1.41631e-07
CL3909.Contig2_All	1610	3.5	39.9	3.36327	38.1909	3.50529	up	1.4261e-07
CL7210.Contig1_All	632	9.3	0.1	9.47122	0.0893125	-6.72854	down	1.43075e-07
CL16776.Contig15_All	2314	12.6	130.1	12.1654	117.909	3.27682	up	1.52474e-07
Unigene59720_All	1107	11.5	0.3	11.6704	0.262308	-5.47545	down	1.52895e-07
CL11387.Contig2_All	1846	171.6	23.4	170.698	21.6053	-2.98199	down	1.53875e-07
CL4753.Contig13_All	2215	200.6	13.3	203.102	12.0969	-4.06949	down	1.55156e-07
CL9282.Contig2_All	700	135.6	5.4	133.376	4.81537	-4.79171	down	1.55414e-07
CL379.Contig10_All	2009	15	126.1	14.8068	120.925	3.02978	up	1.59085e-07
CL6268.Contig19_All	1787	86.8	659	85.5331	607.549	2.82845	up	1.62832e-07
CL1415.Contig2_All	1108	2064.3	101.7	2065.93	90.7031	-4.5095	down	1.7151e-07
Unigene44194_All	549	11.4	0.3	11.504	0.258291	-5.47699	down	1.75232e-07
CL10686.Contig1_All	1745	40.1	4.1	40.541	3.75753	-3.43153	down	1.75478e-07
Unigene21177_All	1198	8.5	77.2	8.24321	72.4668	3.13604	up	1.76147e-07
CL15257.Contig1_All	2711	71.7	670.9	70.6594	612.899	3.11669	up	1.76933e-07
Unigene60635_All	276	42.1	4.4	42.4862	3.99317	-3.41139	down	1.80565e-07
Unigene59507_All	685	9.1	0.1	9.32502	0.0877734	-6.73118	down	1.81539e-07
Unigene50648_All	1282	1038.9	148.9	1048.68	137.764	-2.9283	down	1.82905e-07
Unigene47251_All	1325	167.7	23.2	168.023	21.359	-2.97574	down	1.87115e-07
Unigene22216_All	810	3.5	39.4	3.39371	36.2884	3.41857	up	1.87462e-07
Unigene31668_All	371	15	0.7	15.0541	0.619031	-4.604	down	1.91263e-07
CL15913.Contig4_All	1341	358.6	11.5	360.422	10.1798	-5.14591	down	1.94482e-07
CL841.Contig4_All	1720	50.2	3.6	49.8117	3.19809	-3.96121	down	1.95413e-07
CL7564.Contig2_All	3691	207.9	28.9	208.554	28.7164	-2.86047	down	2.0067e-07
CL1736.Contig5_All	1094	198.8	26.8	200.618	24.9024	-3.01009	down	2.01867e-07
CL9480.Contig1_All	909	10.4	90.5	10.4897	83.7246	2.99667	up	2.02311e-07
Unigene59819_All	1908	493	72.8	491.31	69.1875	-2.82805	down	2.03244e-07
CL7236.Contig3_All	1754	72.3	3.2	72.7348	2.77693	-4.71108	down	2.03972e-07
CL7443.Contig5_All	1582	82.1	5	81.7094	4.52762	-4.17368	down	2.04091e-07
CL13040.Contig2_All	1454	40.5	2.2	40.0708	2.0048	-4.32102	down	2.04963e-07
Unigene497_All	382	3.2	36.8	3.24567	33.7926	3.38012	up	2.06253e-07
CL4492.Contig2_All	1790	1621.3	244.7	1623.64	229.186	-2.82464	down	2.06609e-07
CL473.Contig3_All	1335	3.1	37.2	2.98823	33.535	3.4883	up	2.09412e-07
CL402.Contig4_All	1093	27.5	290.7	26.0195	278.532	3.42018	up	2.11104e-07
CL12700.Contig10_All	1176	1389.2	209.9	1363.7	210.446	-2.69601	down	2.12268e-07
CL6815.Contig2_All	807	18.4	0.8	18.2075	0.740693	-4.61951	down	2.12573e-07
CL659.Contig21_All	779	9.4	83.2	8.96731	74.9276	3.06275	up	2.13182e-07
CL2481.Contig4_All	926	7.8	71.2	7.62031	65.098	3.09469	up	2.13359e-07
Unigene42447_All	1898	94.9	12.4	95.0967	11.3447	-3.06737	down	2.14333e-07
CL564.Contig5_All	2072	2.2	28.9	2.15633	26.6418	3.62704	up	2.14453e-07
CL6586.Contig2_All	1147	2.4	31.4	2.30179	28.4891	3.62958	up	2.16202e-07
Unigene60226_All	2999	12182.8	1862.9	12261.7	1724.07	-2.83027	down	2.21447e-07
CL750.Contig10_All	1543	12.6	0.2	13.1131	0.178625	-6.19794	down	2.21646e-07
Unigene34979_All	935	1	18.9	0.986945	17.5486	4.15224	up	2.22875e-07
Unigene51510_All	2666	5852.1	894.8	5901.63	826.389	-2.83622	down	2.25145e-07
CL4492.Contig1_All	3738	10474	1604.9	10431.4	1493.59	-2.80407	down	2.26417e-07
Unigene59659_All	3444	799.1	120.5	793.682	111.916	-2.82615	down	2.28327e-07
Unigene42550_All	1953	50.8	5.8	50.6804	5.36554	-3.23963	down	2.29264e-07
Unigene59424_All	1061	16.4	0.6	16.6112	0.547443	-4.92331	down	2.34456e-07
CL4753.Contig12_All	2231	177.5	12.4	178.52	11.1821	-3.99682	down	2.36671e-07
Unigene30256_All	1161	10.8	92	10.4724	87.1819	3.05744	up	2.39557e-07
CL5802.Contig6_All	1655	1	40.3	0.997501	38.1084	5.25565	up	2.45672e-07
CL12797.Contig2_All	654	0	8.3	0.001	7.62507	12.8965	up	2.48648e-07
CL17116.Contig13_All	4429	281.1	41.3	283.78	38.5528	-2.87987	down	2.52134e-07
CL7755.Contig8_All	1196	90.2	11.9	90.6127	10.7327	-3.0777	down	2.61308e-07
Unigene36315_All	583	1.4	23.1	1.31978	20.5859	3.96328	up	2.62502e-07
CL3347.Contig1_All	516	1019.5	130	1019.42	123.862	-3.04095	down	2.65821e-07
Unigene51699_All	2322	1952.5	301.4	1958.95	279.993	-2.80662	down	2.69499e-07
CL9739.Contig3_All	3592	67.4	5.6	69.0149	5.04801	-3.77312	down	2.69845e-07
CL2281.Contig2_All	493	16.3	0.6	15.9879	0.573426	-4.80123	down	2.70847e-07
CL16261.Contig2_All	384	149.4	21.1	148.125	19.871	-2.89809	down	2.70923e-07
Unigene43113_All	2042	43.6	3.3	42.6747	3.00331	-3.82876	down	2.73257e-07
Unigene35613_All	1625	60.7	5.9	59.3109	5.36652	-3.46624	down	2.74086e-07
CL7765.Contig2_All	1054	30.5	2.8	30.1837	2.48138	-3.60456	down	2.75962e-07
CL9325.Contig7_All	3544	308.8	26.7	312.382	23.9624	-3.70447	down	2.77423e-07
Unigene23961_All	1753	20.9	305.2	20.3774	278.729	3.77383	up	2.78463e-07
CL4602.Contig3_All	1816	62.6	5	62.507	4.89467	-3.67473	down	2.82401e-07
CL1609.Contig11_All	1897	12.1	100.5	11.6276	92.1041	2.98571	up	2.84822e-07
Unigene1660_All	2177	302.5	12.7	305.125	11.5124	-4.72814	down	2.86339e-07
CL6158.Contig2_All	1998	74.7	9.6	73.1259	9.26533	-2.98047	down	2.88832e-07
CL1058.Contig8_All	1296	25.2	0.3	25.397	0.267938	-6.56662	down	2.90435e-07
Unigene43533_All	1955	808.3	124.3	802.266	115.278	-2.79897	down	2.90798e-07
Unigene38581_All	1223	34	3.4	33.3617	3.08484	-3.43492	down	2.93377e-07
Unigene52178_All	1276	51	1.7	51.307	1.54181	-5.05646	down	2.95541e-07
CL14593.Contig4_All	1018	432.3	11.9	443.698	10.6941	-5.37469	down	3.0147e-07
CL636.Contig9_All	628	18.3	0.5	18.7748	0.448068	-5.38894	down	3.03011e-07
Unigene24299_All	2022	3.6	38.4	3.60985	36.6216	3.34268	up	3.0323e-07
CL2263.Contig2_All	2039	80.6	582.5	78.8123	559.301	2.82713	up	3.03319e-07
Unigene257_All	1794	96.5	1913.2	94.4234	1814.25	4.26408	up	3.04325e-07
Unigene12492_All	1575	364.2	55.1	367.871	52.1642	-2.81807	down	3.12925e-07
Unigene51011_All	3085	77.1	555.9	75.6285	532.599	2.81605	up	3.17563e-07
CL12193.Contig2_All	1002	133.2	4.4	137.157	3.93012	-5.12511	down	3.22635e-07
CL540.Contig6_All	929	63.5	8	63.6191	7.53201	-3.07835	down	3.35563e-07
Unigene15117_All	696	12.7	103.7	12.2677	93.0459	2.92307	up	3.36745e-07
CL5733.Contig1_All	2189	3403.6	536.6	3401.55	498.532	-2.77044	down	3.37181e-07
Unigene51241_All	1480	35.1	260.1	34.5428	244.471	2.8232	up	3.37982e-07
Unigene35338_All	576	0.7	15.8	0.706657	15.1123	4.41857	up	3.40139e-07
CL841.Contig38_All	1931	0.1	9.6	0.101304	8.69539	6.42348	up	3.43068e-07
CL5802.Contig16_All	1787	0.3	21.6	0.28243	19.6282	6.1189	up	3.50606e-07
CL6268.Contig31_All	1748	68.3	491.2	67.8038	453.381	2.74129	up	3.53133e-07
Unigene39977_All	554	10.8	0.3	10.8286	0.257237	-5.39561	down	3.53297e-07
CL15648.Contig2_All	766	247.6	8.9	252.953	7.97172	-4.98784	down	3.54437e-07
CL6268.Contig4_All	1756	87.7	625.9	88.4322	573.236	2.69649	up	3.59065e-07
CL6268.Contig16_All	1936	76.4	546.7	75.7711	503.842	2.73325	up	3.6188e-07
CL6296.Contig4_All	3727	123.8	17.6	123.37	15.9277	-2.95337	down	3.68765e-07
Unigene30263_All	1016	58.1	1.1	58.3761	0.959795	-5.92651	down	3.71688e-07
Unigene8895_All	1995	43	4.9	43.7779	4.62019	-3.24418	down	3.73476e-07
Unigene51410_All	1335	264.8	40.1	269.145	36.3319	-2.88908	down	3.77574e-07
CL382.Contig26_All	660	1	18.2	0.876721	16.8072	4.26082	up	3.79836e-07
CL6268.Contig23_All	1959	96	680.4	93.6895	628.925	2.74693	up	3.80596e-07
CL11458.Contig2_All	2034	10.3	85.3	10.1336	79.9581	2.98009	up	3.83769e-07
CL841.Contig10_All	1155	0.2	10.6	0.196866	9.83198	5.6422	up	3.93859e-07
Unigene30633_All	951	149.4	21.8	149.582	19.772	-2.91941	down	3.95763e-07
CL5348.Contig3_All	1784	2.4	29	2.32413	26.9411	3.53505	up	3.99193e-07
CL6268.Contig38_All	1671	53.6	384.4	53.0553	355.346	2.74365	up	4.05713e-07
CL15913.Contig3_All	1385	441.9	16	438.487	14.0848	-4.96033	down	4.05737e-07
Unigene794_All	2531	1540.7	187.1	1537.34	175.17	-3.13361	down	4.21047e-07
CL14857.Contig2_All	1111	430.4	67.2	429.022	62.0603	-2.78931	down	4.24707e-07
CL10589.Contig3_All	974	363.4	56.4	363.975	51.9753	-2.80794	down	4.25428e-07
CL5526.Contig2_All	1486	26.9	2.5	26.9872	2.36543	-3.5121	down	4.33932e-07
CL636.Contig7_All	608	43.8	4.4	44.0863	3.93633	-3.48541	down	4.35035e-07
CL11929.Contig1_All	2254	50.9	6.2	50.1941	5.66273	-3.14795	down	4.38649e-07
Unigene1086_All	1851	958.4	32.3	955.137	28.4951	-5.06692	down	4.46508e-07
CL1822.Contig1_All	1363	2955.1	476.5	2942.46	432.484	-2.7663	down	4.48574e-07
Unigene34918_All	1024	76.5	10.3	75.6492	9.38036	-3.01161	down	4.51157e-07
Unigene9886_All	934	168.5	22.3	168.412	20.5234	-3.03665	down	4.56587e-07
CL10589.Contig10_All	944	211.3	32.1	210.706	30.96	-2.76676	down	4.58929e-07
CL12187.Contig4_All	1123	77.6	10.5	76.9322	9.97523	-2.94717	down	4.60195e-07
Unigene40264_All	717	14.7	0.2	15.0782	0.170518	-6.46639	down	4.60195e-07
CL744.Contig8_All	279	47.5	5.7	47.1563	5.30175	-3.15291	down	4.61192e-07
Unigene1679_All	744	115.4	16.6	115.762	14.9409	-2.95382	down	4.63087e-07
Unigene51109_All	1778	46.5	375	44.5063	355.417	2.99743	up	4.63479e-07
CL9624.Contig1_All	1186	363.5	24	374.109	21.6457	-4.1113	down	4.74036e-07
CL15177.Contig2_All	2480	39.9	329.5	38.5899	298.367	2.95079	up	4.74649e-07
CL9568.Contig1_All	1795	432.5	68.2	428.834	64.0305	-2.74359	down	4.77681e-07
Unigene5342_All	1997	33.1	239.8	32.4771	221.598	2.77045	up	4.78463e-07
CL6529.Contig8_All	1764	3.8	39.8	3.86288	35.709	3.20854	up	4.79846e-07
CL6268.Contig29_All	1752	92.4	643.1	90.3462	594.019	2.71697	up	4.84048e-07
CL12739.Contig1_All	774	0.5	13.6	0.48102	12.2407	4.66945	up	4.87194e-07
CL11512.Contig2_All	2100	91.5	12.8	90.4487	11.5827	-2.96513	down	4.8827e-07
CL16077.Contig1_All	3189	23.1	0.5	23.1058	0.444506	-5.69991	down	4.89931e-07
CL10589.Contig8_All	1014	119.6	17.4	120.651	16.0605	-2.90925	down	5.00578e-07
CL17292.Contig6_All	2745	7.8	90	7.50521	80.8018	3.42842	up	5.04082e-07
CL6268.Contig33_All	1563	77.9	542.3	76.3763	500.463	2.71207	up	5.09159e-07
CL1609.Contig12_All	1573	2.5	29.1	2.49077	27.1913	3.44848	up	5.14868e-07
CL5802.Contig3_All	1698	2.4	28.3	2.34549	26.5497	3.50073	up	5.26997e-07
Unigene6522_All	2851	7	61	6.77738	54.9147	3.01839	up	5.29541e-07
CL6806.Contig3_All	1285	132.9	19.7	132.937	17.8725	-2.89494	down	5.42552e-07
CL9015.Contig3_All	1683	23.1	2	23.2437	1.80939	-3.68326	down	5.43305e-07
Unigene46678_All	1178	9.2	75.8	8.88227	69.3091	2.96404	up	5.43575e-07
Unigene9631_All	1809	8.1	85.7	7.76532	76.4171	3.29878	up	5.43839e-07
CL1500.Contig1_All	347	23.7	0.7	24.6916	0.634129	-5.2831	down	5.56057e-07
CL3186.Contig13_All	2596	9.8	149.6	9.84413	149.641	3.9261	up	5.7133e-07
Unigene249_All	1188	1956	61.4	1943.93	54.264	-5.16284	down	5.76615e-07
Unigene38585_All	924	26	2.2	25.8894	1.95959	-3.72374	down	5.90535e-07
Unigene43560_All	1189	1651.2	271.2	1658.8	246.282	-2.75175	down	5.93385e-07
Unigene52287_All	691	140.6	5.1	141.796	4.61594	-4.94105	down	6.11499e-07
CL14373.Contig2_All	2219	23.4	1.7	22.5035	1.60076	-3.81332	down	6.17298e-07
CL2266.Contig13_All	1264	224.3	33.1	223.764	29.633	-2.9167	down	6.28869e-07
Unigene51430_All	1372	86	12.2	85.9726	11.1743	-2.94369	down	6.3006e-07
CL5244.Contig4_All	622	18.7	0.5	19.001	0.474561	-5.32334	down	6.33973e-07
CL8184.Contig1_All	857	1.5	21.4	1.4451	19.6152	3.76273	up	6.3431e-07
CL522.Contig2_All	1112	71.4	9.8	70.9269	8.71305	-3.02508	down	6.37019e-07
CL16313.Contig2_All	1080	34.5	3.6	34.6167	3.39197	-3.35127	down	6.45605e-07
Unigene34604_All	1827	30.9	1.7	31.8449	1.50138	-4.4067	down	6.48849e-07
CL6602.Contig2_All	1000	0.7	14.9	0.688767	13.7865	4.32309	up	6.52422e-07
CL7350.Contig2_All	2981	75.2	8.9	75.5031	8.01431	-3.23589	down	6.52527e-07
Unigene59803_All	1901	943.4	155.3	946.247	143.477	-2.7214	down	6.58414e-07
Unigene60950_All	674	19.2	1.4	19.2531	1.24123	-3.95525	down	6.65267e-07
CL16667.Contig2_All	2187	597.7	97.7	597.164	89.3534	-2.74053	down	6.66296e-07
Unigene1774_All	850	59.5	7.9	59.9033	7.27249	-3.04212	down	6.72882e-07
Unigene35606_All	1438	1125.3	186	1128.75	172.95	-2.7063	down	6.7329e-07
CL10771.Contig3_All	877	2.7	30.2	2.66851	27.0195	3.33989	up	6.84135e-07
Unigene4785_All	970	98.6	12.1	99.3352	11.2311	-3.1448	down	6.84197e-07
CL4214.Contig2_All	996	92	1.4	92.5594	1.22368	-6.24108	down	6.88377e-07
Unigene31552_All	1733	29	0.4	28.891	0.351922	-6.35922	down	6.92517e-07
CL841.Contig21_All	1419	0.4	15.7	0.385892	14.0905	5.19039	up	7.02633e-07
CL473.Contig2_All	1100	7	59.4	6.75073	54.7821	3.02059	up	7.05883e-07
Unigene34126_All	803	0.9	17.2	0.904556	16.4835	4.18767	up	7.07591e-07
CL4102.Contig8_All	4496	53.5	1.5	56.0431	1.37822	-5.34566	down	7.07621e-07
CL13276.Contig2_All	3070	189.2	29.6	189.238	27.1817	-2.79949	down	7.08e-07
Unigene51944_All	322	112.1	16.7	111.622	15.6286	-2.83637	down	7.13862e-07
CL11284.Contig4_All	749	4.8	44.1	4.75272	42.0719	3.14603	up	7.22365e-07
CL6268.Contig22_All	1706	70.1	475.9	69.4773	438.539	2.65809	up	7.23734e-07
CL2546.Contig27_All	2588	2.8	42.7	2.83463	38.4304	3.76101	up	7.25813e-07
CL11043.Contig2_All	8128	343.4	55.7	342.72	51.7964	-2.72611	down	7.42751e-07
CL9015.Contig4_All	1643	30.8	3.3	31.3035	2.96074	-3.40229	down	7.52187e-07
Unigene1792_All	435	33.3	3.5	32.3832	3.14919	-3.36219	down	7.57875e-07
Unigene43323_All	1262	718.6	119.2	724.305	108.943	-2.73302	down	7.64296e-07
Unigene31289_All	481	175	27.4	176.257	25.5867	-2.78422	down	7.65084e-07
Unigene39919_All	1141	54	2.2	55.8478	1.98444	-4.8147	down	7.79199e-07
CL3623.Contig1_All	471	5.3	47.1	5.25119	45.471	3.11423	up	7.80504e-07
CL1609.Contig10_All	2012	6.2	53.5	6.11709	49.2644	3.00963	up	7.91869e-07
CL855.Contig4_All	1181	357.7	9.9	357.625	8.76629	-5.35034	down	7.94012e-07
CL8961.Contig6_All	2326	1246.1	193.6	1268.81	181.369	-2.80648	down	8.02096e-07
CL1131.Contig4_All	1155	5390.1	913.1	5397.38	846.942	-2.67192	down	8.1117e-07
CL2546.Contig20_All	2252	6.5	67.6	6.26487	60.2438	3.26546	up	8.20436e-07
Unigene15158_All	1745	5.1	73.3	4.92624	67.3968	3.77412	up	8.2888e-07
CL2799.Contig17_All	890	17.2	0.9	17.5917	0.808379	-4.44372	down	8.35569e-07
Unigene30568_All	1220	23.2	167.9	22.6738	157.374	2.7951	up	8.37093e-07
CL12700.Contig19_All	293	431.5	62.6	426.562	61.6564	-2.79043	down	8.39359e-07
Unigene1140_All	1760	628.4	104.8	630.473	97.3659	-2.69495	down	8.41688e-07
Unigene6508_All	1572	425.5	11.9	421.957	10.588	-5.31659	down	8.43112e-07
Unigene55539_All	1203	673	22.2	693.183	19.7432	-5.13381	down	8.49306e-07
CL4152.Contig5_All	1359	18.6	1	18.6852	0.984463	-4.24642	down	8.55063e-07
Unigene34983_All	1273	300.2	49	300.703	44.5407	-2.75514	down	8.55862e-07
Unigene14397_All	1774	6.5	55.4	6.35038	49.9664	2.97605	up	8.61511e-07
CL9440.Contig3_All	1349	115.7	17.6	115.897	16.699	-2.79501	down	8.62666e-07
Unigene38694_All	771	46.4	5.9	46.2613	5.35141	-3.11181	down	8.62992e-07
Unigene36078_All	363	1.4	37.2	1.32478	36.708	4.79228	up	8.68688e-07
Unigene39944_All	301	2.6	28.5	2.54629	27.1251	3.41316	up	8.6879e-07
Unigene58743_All	690	14.7	109.1	14.1387	99.4264	2.81398	up	8.70904e-07
CL841.Contig68_All	1708	0.1	9.1	0.101304	8.19145	6.33735	up	8.73214e-07
CL1812.Contig8_All	2451	44.5	4.8	45.3842	4.44365	-3.35237	down	8.75572e-07
CL7993.Contig4_All	969	0.7	19.7	0.708396	18.2885	4.69024	up	8.75784e-07
CL13184.Contig2_All	2240	26	1.7	26.2016	1.53553	-4.09284	down	8.77044e-07
CL13466.Contig2_All	658	4.7	43	4.54206	39.9102	3.13534	up	8.77649e-07
CL78.Contig5_All	1421	4.1	41.9	4.05169	39.5163	3.28586	up	8.86622e-07
Unigene1178_All	1172	491.6	82	493.609	75.3582	-2.71153	down	9.0477e-07
CL875.Contig7_All	1078	6.7	243.3	6.72519	229.52	5.0929	up	9.08944e-07
CL13991.Contig2_All	1026	6.1	52.3	5.89004	47.9851	3.02624	up	9.10895e-07
CL1609.Contig5_All	1723	0	7.3	0.001	6.88205	12.7486	up	9.18339e-07
CL13872.Contig3_All	1813	1262.1	202.6	1280.37	182.055	-2.81412	down	9.21896e-07
CL2481.Contig2_All	819	8.4	67.5	8.36742	62.2755	2.89581	up	9.2212e-07
Unigene50963_All	939	6.7	0	6.79888	0.001	-12.7311	down	9.30222e-07
Unigene42430_All	1951	246.3	40.1	246.992	36.7773	-2.74758	down	9.31636e-07
Unigene482_All	647	3.6	48.5	3.52005	44.5286	3.66106	up	9.32974e-07
CL1209.Contig2_All	1828	1.2	24.3	1.26793	21.6636	4.09472	up	9.43745e-07
CL1131.Contig1_All	1141	22368.3	3852.3	22405.1	3589.02	-2.64217	down	9.72296e-07
CL3981.Contig5_All	2738	62.6	3.1	62.5567	2.79744	-4.48298	down	9.7264e-07
Unigene56173_All	1001	70.7	10.1	71.3263	9.27659	-2.94277	down	9.7675e-07
Unigene47992_All	495	1.3	20.4	1.23018	19.1574	3.96096	up	9.83015e-07
CL8039.Contig3_All	3083	120.3	18.6	120.695	17.0179	-2.82624	down	9.84907e-07
CL11104.Contig2_All	1790	139.5	21.9	139.219	20.1081	-2.7915	down	9.85007e-07
CL6577.Contig2_All	2066	3	40.3	3.00624	36.0393	3.58354	up	9.88023e-07
Unigene35593_All	1441	3141.1	540	3139.06	499.322	-2.65229	down	9.91639e-07
CL1373.Contig30_All	393	21.8	1.6	22.2002	1.43684	-3.9496	down	1.00308e-06
Unigene47943_All	648	122.3	19	121.225	17.3385	-2.80564	down	1.01943e-06
CL2118.Contig1_All	742	12.4	0.6	12.2532	0.564994	-4.43878	down	1.02415e-06
Unigene52392_All	502	31.1	3.2	30.8089	2.83172	-3.4436	down	1.0257e-06
CL905.Contig22_All	973	738	125.9	736.255	115.147	-2.67673	down	1.06234e-06
Unigene52106_All	755	12.3	280.3	11.999	281.437	4.55182	up	1.06306e-06
CL13372.Contig2_All	2347	202.1	32.9	204.738	30.8871	-2.7287	down	1.06909e-06
Unigene30615_All	1300	1274.9	122.7	1286.61	110.85	-3.5369	down	1.07416e-06
CL7236.Contig1_All	1820	25.4	0.6	25.7122	0.53614	-5.5837	down	1.09509e-06
Unigene60051_All	1870	6103.6	1060.2	6068.48	991.302	-2.61394	down	1.09598e-06
Unigene36594_All	504	7.9	0.1	7.82974	0.0929742	-6.39599	down	1.10594e-06
CL8251.Contig1_All	959	337.1	56.5	338.126	53.1392	-2.66971	down	1.10951e-06
Unigene5707_All	1316	44.7	3.8	44.76	3.71783	-3.58968	down	1.1135e-06
CL9739.Contig2_All	2063	41.8	1.4	42.8962	1.29542	-5.04935	down	1.11665e-06
CL17116.Contig1_All	3438	338.8	50.5	342.931	46.6299	-2.87859	down	1.12836e-06
Unigene51262_All	1813	72.2	10.5	72.6894	9.46141	-2.94162	down	1.13184e-06
CL1058.Contig5_All	1342	95.6	3.1	98.31	2.84157	-5.11258	down	1.14817e-06
Unigene47135_All	1949	7	57.2	6.78408	52.3503	2.94797	up	1.14835e-06
CL10788.Contig1_All	504	38.8	1.3	39.1811	1.16216	-5.07528	down	1.15596e-06
Unigene52310_All	1529	24.4	0.6	24.2337	0.534853	-5.50173	down	1.16185e-06
Unigene47001_All	1941	59.6	2.8	58.0407	2.46624	-4.55668	down	1.16197e-06
CL10678.Contig1_All	975	735.7	126.4	735.993	119.002	-2.62871	down	1.16233e-06
Unigene55587_All	1134	62.7	8.9	63.7502	8.11769	-2.97329	down	1.17034e-06
Unigene55919_All	921	22.4	155.3	21.5674	143.995	2.73909	up	1.17098e-06
Unigene52076_All	525	18.6	1	18.9715	0.925249	-4.35785	down	1.1738e-06
CL7183.Contig1_All	1107	34	1.7	34.2151	1.55306	-4.46145	down	1.18151e-06
CL3143.Contig2_All	4397	39.3	4.9	39.5387	4.57103	-3.11268	down	1.18168e-06
CL6268.Contig7_All	1796	57.4	376.4	56.6354	347.706	2.61809	up	1.20447e-06
CL17204.Contig4_All	2453	12	88.9	11.8539	81.7652	2.78612	up	1.21095e-06
CL17297.Contig5_All	965	30.6	1.4	30.641	1.26371	-4.59972	down	1.21662e-06
Unigene34160_All	1465	5.5	46.8	5.3279	44.6562	3.06722	up	1.23938e-06
CL15046.Contig1_All	872	7824.7	1372.7	7909.24	1295.62	-2.6099	down	1.24414e-06
CL8707.Contig2_All	921	178.1	9.5	180.991	8.48577	-4.41473	down	1.26058e-06
Unigene60681_All	1225	15.1	1	14.7832	0.998741	-3.8877	down	1.26699e-06
Unigene39151_All	899	16.3	115.6	16.2187	107.788	2.73246	up	1.27212e-06
Unigene35025_All	1246	130.9	20.9	129.272	19.5178	-2.72755	down	1.27786e-06
Unigene48092_All	1359	112.4	4.4	116.228	3.92909	-4.88661	down	1.28604e-06
CL13716.Contig2_All	1867	160.1	3.7	157.008	3.26592	-5.5872	down	1.29177e-06
CL5161.Contig3_All	950	5.7	48.4	5.67715	43.5636	2.93988	up	1.29242e-06
CL14809.Contig1_All	232	26.7	1.6	26.7647	1.43974	-4.21645	down	1.29981e-06
CL8304.Contig5_All	1700	41.9	5.4	42.188	4.92057	-3.09993	down	1.31382e-06
Unigene20182_All	1727	16.4	115.7	15.8531	110.167	2.79685	up	1.31645e-06
CL4028.Contig8_All	1579	33	3.9	33.5602	3.60594	-3.2183	down	1.32391e-06
CL8951.Contig5_All	1183	81.6	12.3	80.8156	11.2387	-2.84615	down	1.32748e-06
Unigene29583_All	1781	22.2	1.7	22.0796	1.46166	-3.91704	down	1.33901e-06
Unigene19214_All	2419	40.7	5.2	40.2905	4.68075	-3.10563	down	1.3572e-06
CL13628.Contig2_All	1896	91.7	14.1	90.6309	12.7168	-2.83327	down	1.35743e-06
Unigene10425_All	992	279.5	47.3	279.183	43.1989	-2.69214	down	1.3603e-06
Unigene59660_All	1911	165.3	27.1	164.38	25.4966	-2.68866	down	1.3631e-06
CL6268.Contig12_All	1831	338	2125.9	334.639	1961.13	2.55101	up	1.38259e-06
Unigene33871_All	4219	8.3	230.5	8.00483	225.032	4.81312	up	1.38455e-06
CL2481.Contig5_All	932	33	219.8	32.4309	199.639	2.62195	up	1.39214e-06
Unigene256_All	1174	625	16.6	624.821	14.6697	-5.41254	down	1.40874e-06
Unigene17719_All	679	20.9	0.5	20.7409	0.435437	-5.57387	down	1.40881e-06
CL13322.Contig2_All	4228	726.7	126.9	722.318	116.149	-2.63666	down	1.4093e-06
Unigene1431_All	842	345.2	59.1	346.294	55.0678	-2.65272	down	1.4106e-06
CL16560.Contig1_All	1946	5.5	156.5	5.51091	148.223	4.74934	up	1.41734e-06
CL17108.Contig2_All	1179	17.4	152.2	16.6368	145.512	3.12869	up	1.42869e-06
Unigene58744_All	1093	1.9	22.8	1.81571	20.9921	3.53124	up	1.45553e-06
Unigene31693_All	658	24.5	2.5	24.1062	2.34962	-3.35891	down	1.45967e-06
CL2703.Contig2_All	799	11.9	0.6	12.2143	0.541752	-4.4948	down	1.46764e-06
CL17116.Contig6_All	3421	229.5	38.7	232.203	35.3736	-2.71464	down	1.47077e-06
Unigene14334_All	1177	580.1	89.3	575.038	85.0348	-2.75753	down	1.47156e-06
Unigene260_All	1313	60.8	6.3	60.1768	5.7564	-3.38597	down	1.48615e-06
CL1609.Contig16_All	1686	2.2	24.7	2.21418	22.9456	3.37337	up	1.51111e-06
CL11361.Contig2_All	2597	13.7	97.7	13.3278	91.2109	2.77477	up	1.53086e-06
Unigene13603_All	1159	40.1	261.2	39.4323	248.556	2.65612	up	1.53409e-06
CL6944.Contig7_All	4465	220.8	37.3	220.06	34.6724	-2.66604	down	1.53577e-06
CL10115.Contig3_All	995	1516.2	269.1	1505.73	249.792	-2.59166	down	1.53657e-06
CL14199.Contig1_All	1305	16.3	1	16.5467	0.851774	-4.27993	down	1.53853e-06
Unigene56714_All	786	6.4	0	6.47871	0.001	-12.6615	down	1.5387e-06
CL5509.Contig6_All	1300	192	32.1	190.091	30.3544	-2.64671	down	1.56857e-06
CL2546.Contig4_All	2376	0.2	9.7	0.173899	8.69037	5.6431	up	1.58748e-06
CL13276.Contig1_All	3037	147.6	24.3	147.813	22.1119	-2.74088	down	1.589e-06
CL10974.Contig2_All	1475	23.2	1845.5	22.6491	1685.59	6.21766	up	1.62376e-06
CL2246.Contig6_All	3489	84	7.4	83.1704	6.67356	-3.63954	down	1.63536e-06
CL5802.Contig15_All	1632	7.5	58.6	7.36548	54.2445	2.88063	up	1.63884e-06
Unigene47881_All	773	29	3.3	28.9797	2.93284	-3.30467	down	1.63989e-06
Unigene42575_All	882	76.8	8.7	76.7837	8.04499	-3.25464	down	1.66118e-06
CL8977.Contig3_All	1533	16190.6	2915.2	16204.2	2713.26	-2.57827	down	1.67792e-06
Unigene24870_All	1612	1.8	28.8	1.7373	26.6955	3.94167	up	1.67931e-06
CL1099.Contig2_All	2537	165.8	27.7	163.494	25.927	-2.65671	down	1.68281e-06
CL16862.Contig2_All	1037	2829.1	507.8	2816.06	480.258	-2.55179	down	1.68563e-06
Unigene19397_All	2533	101.1	12.7	96.7558	11.7483	-3.0419	down	1.69239e-06
Unigene12549_All	2067	45.6	6.2	45.7248	5.66581	-3.01262	down	1.70425e-06
CL3574.Contig3_All	973	2.3	25.2	2.2448	23.1804	3.36825	up	1.71411e-06
Unigene55799_All	1120	187.5	23.3	190.088	21.3861	-3.15192	down	1.72892e-06
CL12171.Contig2_All	756	383.8	67.2	381.741	61.8928	-2.62475	down	1.75239e-06
CL11512.Contig3_All	2177	74.7	11.4	75.3383	10.3315	-2.86634	down	1.75346e-06
Unigene34079_All	413	45.4	2.8	45.6544	2.48664	-4.19848	down	1.75603e-06
Unigene2340_All	346	8	0.1	8.09166	0.0892761	-6.50202	down	1.77394e-06
CL841.Contig40_All	1715	0.3	17.4	0.298861	15.7395	5.71878	up	1.77522e-06
Unigene255_All	1178	424.9	15.8	419.798	14.1676	-4.88903	down	1.77814e-06
CL14681.Contig3_All	1547	27	3	26.8089	2.76881	-3.27538	down	1.82126e-06
Unigene34977_All	761	0.2	19.6	0.202609	17.5442	6.43615	up	1.83035e-06
Unigene12188_All	552	1.9	32.3	1.87908	29.4983	3.97253	up	1.83796e-06
CL5219.Contig10_All	2844	0.3	24	0.275203	21.2562	6.27124	up	1.8467e-06
Unigene1777_All	565	0.7	17.5	0.775114	16.032	4.3704	up	1.85205e-06
CL2310.Contig7_All	2289	9.9	72.7	9.89409	68.3348	2.78798	up	1.85261e-06
CL855.Contig6_All	1031	701.5	25.4	701.042	22.3235	-4.97286	down	1.85476e-06
Unigene58738_All	808	5.4	44.9	5.09233	41.6856	3.03315	up	1.86169e-06
CL5607.Contig3_All	1050	36.9	3	36.8872	2.67942	-3.78313	down	1.88596e-06
Unigene43326_All	1208	8.6	64.5	8.34457	61.3403	2.87792	up	1.88839e-06
CL8951.Contig3_All	1170	111.9	18.2	110.515	16.464	-2.74686	down	1.88928e-06
CL13972.Contig2_All	1364	422.2	74.6	422.616	70.5631	-2.58236	down	1.89198e-06
Unigene39097_All	2435	1028.8	185	1030.8	170.693	-2.59429	down	1.89337e-06
CL4277.Contig8_All	1176	14.4	0.5	13.7417	0.471778	-4.86431	down	1.89691e-06
CL2653.Contig2_All	3707	352.4	62	356.544	57.2047	-2.63988	down	1.93131e-06
Unigene4996_All	1700	1955.2	354.4	1965.5	315.11	-2.64097	down	1.94236e-06
CL5785.Contig2_All	1169	1.9	38.1	1.79701	36.5211	4.34506	up	1.94456e-06
Unigene39050_All	1400	1723.7	312.5	1735.23	287.442	-2.59378	down	1.97481e-06
Unigene44068_All	952	0.5	12	0.479573	10.9581	4.51411	up	2.03845e-06
CL16082.Contig4_All	2856	0	6.8	0.001	6.35138	12.6329	up	2.04948e-06
CL2242.Contig4_All	1633	4.8	56.9	4.68888	53.6117	3.51523	up	2.05019e-06
CL17031.Contig5_All	657	14.8	0.9	15.2594	0.775046	-4.29927	down	2.05172e-06
Unigene33865_All	1369	8.1	61.1	7.83432	57.4386	2.87414	up	2.05375e-06
CL10701.Contig2_All	1643	220.2	38.2	221.836	35.3519	-2.64963	down	2.09328e-06
Unigene54607_All	1349	29.6	190.8	28.904	184.715	2.67596	up	2.11539e-06
CL309.Contig2_All	1277	136.5	22.9	133.709	22.5876	-2.56549	down	2.12048e-06
CL3839.Contig1_All	3517	17783.1	3264	17952.2	3034.25	-2.56475	down	2.12575e-06
Unigene11239_All	1932	593.3	106.9	591.459	96.9815	-2.6085	down	2.14534e-06
CL15376.Contig1_All	2443	245.7	43	244.233	39.331	-2.63452	down	2.15677e-06
Unigene267_All	1079	147.7	13.8	149.044	12.4859	-3.57737	down	2.17965e-06
CL15175.Contig2_All	894	66.6	6.5	68.0658	5.83742	-3.54353	down	2.18028e-06
Unigene1867_All	1488	59.7	2.4	59.7135	2.12162	-4.81482	down	2.19945e-06
CL958.Contig2_All	1295	298.1	13.3	307.883	12.0546	-4.67472	down	2.22102e-06
CL2211.Contig8_All	1824	2.5	51.3	2.41611	48.3041	4.32139	up	2.22145e-06
CL2918.Contig10_All	1221	43.9	276.8	41.961	256.062	2.60937	up	2.23158e-06
Unigene39354_All	1738	1262.2	230.9	1263.82	213.855	-2.56308	down	2.26382e-06
Unigene14854_All	1080	670.3	25.7	671.678	23.0278	-4.86632	down	2.27359e-06
Unigene38795_All	2918	755.1	137.3	758.021	126.057	-2.58816	down	2.27754e-06
Unigene47154_All	1522	522.4	20.7	537.893	18.4485	-4.86574	down	2.29893e-06
CL10148.Contig5_All	3228	130	21.9	128.586	20.6348	-2.63959	down	2.33572e-06
Unigene34074_All	627	61.9	5.7	62.9653	5.06475	-3.63599	down	2.35855e-06
CL15331.Contig1_All	1004	109.3	18.1	109.643	16.8	-2.70629	down	2.36062e-06
CL17297.Contig6_All	287	21.7	1.3	21.618	1.19415	-4.17817	down	2.36068e-06
CL2310.Contig6_All	2063	4.1	35.8	4.06247	33.7894	3.05614	up	2.36445e-06
Unigene34605_All	1980	159	27.3	157.703	24.5432	-2.68382	down	2.37481e-06
Unigene11328_All	889	12.1	90.5	11.8224	81.5806	2.7867	up	2.37866e-06
CL8039.Contig4_All	3247	92.4	15	93.1423	14.0439	-2.7295	down	2.38251e-06
CL17292.Contig7_All	2622	8	81.7	7.70005	73.128	3.24749	up	2.38848e-06
CL855.Contig3_All	1110	384.9	10.7	385.206	9.43639	-5.35125	down	2.40683e-06
CL2266.Contig12_All	1303	219	37.1	219.447	33.4853	-2.71227	down	2.42547e-06
Unigene54963_All	730	33.2	4.2	32.9803	3.79789	-3.11833	down	2.4268e-06
CL5822.Contig1_All	975	466	4458	444.504	3958.45	3.15467	up	2.42946e-06
CL9536.Contig3_All	635	143.6	24.5	142.465	22.4412	-2.66639	down	2.43063e-06
Unigene34689_All	3229	239.5	42.3	239.082	39.7733	-2.58763	down	2.43754e-06
CL7565.Contig4_All	997	58.7	3.5	60.1779	3.18175	-4.24134	down	2.46941e-06
CL163.Contig4_All	1150	52.5	5.6	52.3184	5.35897	-3.28729	down	2.5019e-06
Unigene36100_All	982	17	0.8	16.8709	0.714281	-4.5619	down	2.51851e-06
CL841.Contig15_All	1955	3.6	36.6	3.61957	34.2133	3.24067	up	2.51987e-06
Unigene60648_All	761	2.9	42.6	2.86852	39.6598	3.7893	up	2.52022e-06
Unigene51666_All	1150	17098	3187.5	17143	2917.63	-2.55475	down	2.54972e-06
CL11420.Contig2_All	749	19.2	0.1	19.4143	0.093631	-7.69592	down	2.55304e-06
CL14115.Contig2_All	925	2.7	34.9	2.52916	31.3278	3.63071	up	2.55488e-06
Unigene48642_All	814	8.6	0	9.00337	0.001	-13.1362	down	2.55778e-06
Unigene35075_All	1908	3	28.9	3.04353	26.2462	3.1083	up	2.58565e-06
Unigene47343_All	1113	52.3	7.7	51.5535	7.04663	-2.87106	down	2.60701e-06
CL659.Contig14_All	808	3	50.9	2.84006	46.3213	4.02769	up	2.62508e-06
Unigene39081_All	1622	111	18.6	111.3	18.0664	-2.62307	down	2.63134e-06
CL6917.Contig4_All	934	1164.1	109.8	1159.74	99.9031	-3.53712	down	2.65359e-06
Unigene28306_All	1714	115.2	19.4	116.647	18.636	-2.64598	down	2.65633e-06
CL1091.Contig16_All	1392	20.7	224	20.2692	204.185	3.33251	up	2.67024e-06
CL5684.Contig1_All	1717	520.3	95.2	520.191	89.4519	-2.53986	down	2.67169e-06
Unigene55189_All	1123	2175.1	405.2	2169.75	382.542	-2.50384	down	2.6792e-06
Unigene2012_All	990	11.4	0.5	11.3887	0.434366	-4.71255	down	2.68401e-06
CL3968.Contig1_All	434	28.5	1.3	29.3511	1.25182	-4.55131	down	2.68803e-06
Unigene38790_All	3300	432.1	78.8	432.412	71.907	-2.5882	down	2.7123e-06
Unigene16607_All	1802	1011.1	187.6	1002.06	170.463	-2.55543	down	2.7361e-06
CL841.Contig50_All	1300	0.3	20.2	0.291026	18.0797	5.95708	up	2.75608e-06
CL17116.Contig4_All	3656	291.8	52.6	294.742	49.3162	-2.57932	down	2.78521e-06
Unigene33879_All	4197	38.4	260.3	37.8573	254.817	2.75082	up	2.81913e-06
Unigene11906_All	1238	0.7	13.2	0.713244	12.1194	4.08678	up	2.83557e-06
CL15913.Contig2_All	1233	401	13.3	395.162	11.8019	-5.06535	down	2.85685e-06
CL154.Contig7_All	2065	10.6	0.5	10.5746	0.47921	-4.4638	down	2.85749e-06
Unigene36507_All	573	8.2	0.2	8.14399	0.182944	-5.47627	down	2.85993e-06
Unigene30739_All	956	62.6	9.7	62.4276	8.95093	-2.80207	down	2.88259e-06
CL564.Contig6_All	1281	124	21.2	122.665	19.5604	-2.64872	down	2.89011e-06
Unigene54616_All	929	5.4	206.4	5.21916	202.969	5.2813	up	2.91698e-06
CL1131.Contig2_All	1142	1985.4	328.4	1989.95	313.83	-2.66467	down	2.92031e-06
Unigene17448_All	2169	17.8	134.5	17.7276	130.467	2.87961	up	2.95685e-06
CL13.Contig15_All	1602	52.7	7.9	53.1466	7.26982	-2.86999	down	2.99225e-06
CL2239.Contig2_All	3763	88	14.5	88.4911	13.3661	-2.72695	down	2.99877e-06
Unigene35900_All	917	21	0.7	21.1997	0.628236	-5.0766	down	3.01451e-06
CL13309.Contig1_All	2999	0.7	16.4	0.707047	14.9322	4.40048	up	3.03091e-06
CL1812.Contig4_All	2230	62.9	6.7	62.6687	5.96679	-3.39272	down	3.10354e-06
CL11091.Contig2_All	1091	54.7	8.3	54.403	7.69081	-2.82248	down	3.12473e-06
Unigene39599_All	1771	1331.3	250.4	1330.72	232.667	-2.51587	down	3.12909e-06
Unigene30484_All	2076	458.2	84.7	461.086	78.888	-2.54716	down	3.13048e-06
Unigene56544_All	529	9.8	0.4	9.67948	0.355767	-4.76593	down	3.14891e-06
Unigene56135_All	1226	932.6	174.9	933.397	164.257	-2.50654	down	3.16858e-06
Unigene19062_All	1523	17.1	111.9	16.755	104.93	2.64676	up	3.17193e-06
CL3687.Contig5_All	2535	55	3.5	56.1184	3.10307	-4.17671	down	3.17684e-06
Unigene34129_All	1593	1.3	17.2	1.30033	16.2841	3.64651	up	3.18316e-06
CL12245.Contig1_All	1295	35.2	4.7	34.7173	4.51599	-2.94254	down	3.18374e-06
CL14174.Contig2_All	1515	146.1	25.6	148.205	24.5779	-2.59216	down	3.21879e-06
CL13753.Contig2_All	1596	538.5	73.3	536.447	66.684	-3.00802	down	3.23564e-06
Unigene51606_All	1401	208.1	5.1	211.894	4.72807	-5.48595	down	3.24099e-06
Unigene36322_All	329	5.9	0	6.10194	0.001	-12.5751	down	3.26093e-06
CL16563.Contig6_All	2197	117.8	11.9	117.899	10.8311	-3.4443	down	3.31356e-06
CL14512.Contig2_All	947	15.1	1.2	15.223	1.08062	-3.81633	down	3.33844e-06
CL3719.Contig3_All	1026	62.9	5.7	62.4129	5.10074	-3.61307	down	3.34245e-06
CL9953.Contig2_All	1949	79.2	13	79.4229	11.8406	-2.74581	down	3.39164e-06
Unigene35534_All	577	204.9	23.7	205.293	21.5945	-3.24894	down	3.42954e-06
Unigene54591_All	700	3.9	127.6	3.73739	125.342	5.06769	up	3.43068e-06
CL12875.Contig1_All	3147	5589.4	1068	5584.33	984.308	-2.5042	down	3.47638e-06
CL12187.Contig5_All	2224	34.4	4.6	34.0207	4.19571	-3.01943	down	3.49348e-06
CL239.Contig28_All	376	1.4	41.9	1.36503	40.6577	4.89652	up	3.52574e-06
CL855.Contig11_All	495	308.6	13.2	310.886	11.8109	-4.71819	down	3.52953e-06
Unigene56442_All	671	8.8	0.3	8.99742	0.272256	-5.04648	down	3.53723e-06
CL9325.Contig5_All	3125	223.4	24.6	226.287	22.3287	-3.34118	down	3.53837e-06
Unigene61006_All	592	8	0.2	8.06368	0.174572	-5.52955	down	3.54255e-06
Unigene48623_All	299	6	0	5.84736	0.001	-12.5136	down	3.5556e-06
CL11512.Contig4_All	2210	145.4	25.7	146.036	23.9282	-2.60954	down	3.55592e-06
CL4882.Contig4_All	2050	497.6	93.2	504.445	84.8891	-2.57105	down	3.56754e-06
CL17253.Contig1_All	1473	233.8	22.3	237.651	20.2114	-3.5556	down	3.57398e-06
CL6457.Contig2_All	890	27	0.2	27.4624	0.18225	-7.23539	down	3.57858e-06
CL2918.Contig6_All	1048	25.2	158	23.9949	145.357	2.59879	up	3.59033e-06
Unigene59781_All	1847	97.7	16.6	97.1216	15.6471	-2.6339	down	3.59361e-06
Unigene48215_All	558	14.4	1.1	14.3735	1.03256	-3.79911	down	3.60939e-06
CL1609.Contig8_All	1201	4.6	37.8	4.61656	34.4694	2.90043	up	3.61173e-06
CL8302.Contig2_All	1389	1718.7	328.3	1692.23	306.584	-2.46457	down	3.63944e-06
CL12323.Contig3_All	521	12.7	99.6	12.565	96.8513	2.94636	up	3.64301e-06
CL5576.Contig2_All	878	96.5	16.4	97.3029	14.7677	-2.72004	down	3.65699e-06
CL4214.Contig4_All	891	144.1	5.6	145.749	4.94324	-4.88189	down	3.67776e-06
CL3271.Contig3_All	3606	48.6	7.3	48.8828	6.69209	-2.8688	down	3.70498e-06
CL11512.Contig1_All	1489	42.1	5.9	42.5212	5.44201	-2.96597	down	3.72331e-06
CL16563.Contig5_All	1941	59.7	9.4	59.3305	8.66304	-2.77583	down	3.73042e-06
Unigene58994_All	920	8.9	0.3	8.69318	0.27006	-5.00853	down	3.7349e-06
Unigene47207_All	1940	49.2	918.5	47.2599	904.44	4.25834	up	3.74195e-06
Unigene51091_All	2820	165	29.6	165.807	27.4527	-2.59449	down	3.76179e-06
Unigene44310_All	359	8.8	0.3	8.8563	0.26332	-5.07181	down	3.77541e-06
Unigene30548_All	963	15.2	99.2	14.8526	92.976	2.64614	up	3.82989e-06
CL8175.Contig5_All	1818	892.7	160.8	905.766	149.127	-2.60259	down	3.85073e-06
CL3382.Contig7_All	1363	187.4	34	184.37	30.9984	-2.57233	down	3.86e-06
CL12605.Contig2_All	824	19.1	1.6	18.9755	1.38931	-3.77169	down	3.87171e-06
CL2449.Contig1_All	2091	4455.6	859.9	4459.1	792.86	-2.49161	down	3.94229e-06
CL15823.Contig1_All	3074	123.4	21.7	124.462	19.8629	-2.64756	down	3.94543e-06
CL9793.Contig2_All	1445	342.8	64.1	345.674	61.3561	-2.49413	down	3.96345e-06
CL2546.Contig9_All	2411	0.2	10.2	0.173899	9.11216	5.71147	up	3.97719e-06
CL16325.Contig4_All	583	2.9	31.6	2.82635	29.1983	3.36887	up	3.98454e-06
CL7834.Contig2_All	2806	917.8	95.4	932.309	90.1452	-3.37049	down	4.00258e-06
CL2211.Contig10_All	2229	7	66.1	6.35657	60.8385	3.25866	up	4.00261e-06
CL473.Contig1_All	1295	12.6	121.1	12.5695	109.487	3.12275	up	4.00639e-06
CL1467.Contig2_All	2493	360.9	67.7	361.356	62.7515	-2.5257	down	4.01227e-06
Unigene22209_All	2176	65.5	10.6	65.8079	9.9322	-2.72808	down	4.0621e-06
Unigene15246_All	1950	46.6	7	47.1763	6.69509	-2.81689	down	4.06428e-06
CL17116.Contig18_All	3323	314.7	58.8	319.214	53.9725	-2.56423	down	4.06585e-06
CL5062.Contig2_All	2127	5.6	43.3	5.40915	39.8683	2.88177	up	4.07047e-06
CL12323.Contig2_All	741	59	394.5	58.3004	371.709	2.6726	up	4.07137e-06
CL2462.Contig2_All	1639	779.1	149.2	779.122	141.202	-2.46409	down	4.17112e-06
Unigene55622_All	914	1797.5	347.5	1796.62	319.805	-2.49002	down	4.20731e-06
Unigene51737_All	520	114.4	20.1	115.708	18.7203	-2.62781	down	4.23994e-06
CL75.Contig2_All	872	109	17.5	110.983	16.4866	-2.75097	down	4.24351e-06
CL11091.Contig5_All	1091	176.6	32.2	176.536	28.975	-2.60708	down	4.27019e-06
CL14112.Contig6_All	2937	231.6	42.9	231.071	41.6674	-2.47134	down	4.27862e-06
CL2743.Contig3_All	900	66.8	10.9	66.6008	9.83401	-2.75969	down	4.28589e-06
CL1881.Contig2_All	1406	207	24.1	203.585	21.8079	-3.22271	down	4.30741e-06
CL14593.Contig3_All	1027	419.2	14.9	429.608	13.4951	-4.99252	down	4.32548e-06
Unigene1712_All	1877	31.6	2.2	31.4787	1.9793	-3.99132	down	4.35852e-06
Unigene48110_All	639	12.9	0.9	12.9409	0.787526	-4.03847	down	4.37779e-06
CL1609.Contig13_All	1690	11.6	149.1	12.1967	140.718	3.52825	up	4.43352e-06
Unigene30763_All	920	131.8	19.9	131.234	18.1383	-2.85503	down	4.43674e-06
CL11456.Contig1_All	250	6.9	0	6.87502	0.001	-12.7471	down	4.50229e-06
CL3129.Contig1_All	472	10.2	0.5	10.1327	0.446828	-4.50316	down	4.52858e-06
Unigene38635_All	953	103	18	102.129	16.9838	-2.58816	down	4.53301e-06
CL10305.Contig3_All	423	28.9	2.9	29.6498	2.77085	-3.41962	down	4.5787e-06
CL1714.Contig12_All	1754	868.7	168	871.898	152.544	-2.51493	down	4.58563e-06
Unigene38386_All	4691	2747.4	536.6	2730.72	492.849	-2.47007	down	4.60649e-06
Unigene34400_All	1648	45.5	3.1	43.9424	2.77753	-3.98374	down	4.60865e-06
CL9708.Contig1_All	512	17.7	1.2	17.8676	1.07353	-4.05692	down	4.62857e-06
CL8121.Contig4_All	1836	8.1	57.5	7.76413	51.7063	2.73544	up	4.6356e-06
CL1081.Contig4_All	1774	309.9	58.6	306.725	55.2409	-2.47314	down	4.65974e-06
CL1836.Contig9_All	345	78.2	13.1	77.6602	12.4368	-2.64256	down	4.67752e-06
Unigene60411_All	268	120.6	21.5	122.788	20.2949	-2.59698	down	4.68435e-06
CL10287.Contig5_All	3188	112.4	19.9	113.613	18.6731	-2.60509	down	4.69339e-06
CL1609.Contig1_All	1707	2.1	21.8	2.11149	20.3988	3.27215	up	4.69984e-06
Unigene35776_All	596	19.8	0.5	19.6685	0.447598	-5.45754	down	4.70204e-06
CL4214.Contig3_All	1119	101.6	2.4	100.906	2.11529	-5.57602	down	4.73041e-06
Unigene59815_All	2261	180.5	14.5	180.311	13.0605	-3.7872	down	4.77482e-06
CL3819.Contig8_All	1324	7.2	51.9	7.12598	47.891	2.7486	up	4.79833e-06
CL875.Contig8_All	1090	12.7	870	12.6295	822.091	6.02443	up	4.87485e-06
Unigene59717_All	2767	1790.2	350.4	1791.79	327.768	-2.45066	down	4.87883e-06
Unigene58741_All	294	0.5	11	0.468992	10.3215	4.45995	up	4.88746e-06
Unigene51300_All	1669	25.2	153.6	24.6778	144.259	2.54737	up	4.8891e-06
CL163.Contig3_All	3708	158.3	29	158.608	26.5698	-2.5776	down	4.90184e-06
CL522.Contig3_All	1633	328.4	62.5	328.667	57.0106	-2.52732	down	4.90484e-06
Unigene10124_All	1480	447	85.9	448.198	77.6243	-2.52956	down	4.92442e-06
CL12070.Contig1_All	643	6.3	79.5	5.95505	77.4176	3.70048	up	4.95739e-06
Unigene60981_All	440	1	18.6	0.955355	17.4854	4.19397	up	4.97081e-06
Unigene33889_All	1268	0.7	12.4	0.684234	11.8413	4.11319	up	4.98024e-06
CL16455.Contig22_All	997	16.3	1.4	16.3194	1.27903	-3.67346	down	4.9811e-06
Unigene178_All	2887	72.6	12.2	71.8325	11.526	-2.63974	down	4.99022e-06
Unigene55551_All	1368	45.2	265.5	44.6305	251.308	2.49335	up	5.0055e-06
CL7443.Contig8_All	511	19.7	0.9	19.2508	0.804738	-4.58026	down	5.06873e-06
CL9027.Contig2_All	1612	149.2	27.3	148.553	25.8399	-2.52331	down	5.08144e-06
CL4102.Contig6_All	2195	12	0.8	12.3648	0.698551	-4.14573	down	5.0837e-06
CL511.Contig4_All	1546	57.6	9.3	58.0596	8.41173	-2.78706	down	5.0994e-06
CL5509.Contig7_All	668	570.4	110.6	562.455	104.645	-2.42623	down	5.09984e-06
CL8664.Contig3_All	900	76	12.9	76.8476	11.71	-2.71426	down	5.1001e-06
Unigene16819_All	945	77	13.1	77.3875	12.1719	-2.66855	down	5.12031e-06
Unigene19282_All	1580	19.4	174.4	18.7706	156.735	3.06178	up	5.16526e-06
Unigene39122_All	665	8.5	0.3	8.64967	0.305634	-4.82277	down	5.18698e-06
Unigene56408_All	681	83.9	2.5	82.1091	2.42562	-5.08112	down	5.20461e-06
CL3748.Contig2_All	996	47.6	278.6	47.6882	255.846	2.42357	up	5.20811e-06
CL12113.Contig2_All	3392	281.5	1584.9	273.846	1483.42	2.43749	up	5.28632e-06
Unigene1263_All	2651	4543.5	899.1	4534.89	837.517	-2.43688	down	5.28975e-06
Unigene27985_All	2222	332.2	63.7	329.75	58.3046	-2.49969	down	5.30395e-06
CL615.Contig5_All	587	15.6	453.8	14.92	449.117	4.91178	up	5.30699e-06
Unigene51384_All	1520	332.3	63.7	333.16	59.1399	-2.49401	down	5.30908e-06
Unigene26451_All	534	1.1	15.2	0.990211	14.3055	3.85269	up	5.31345e-06
CL6268.Contig37_All	1889	89.3	510.8	88.0159	470.347	2.41789	up	5.37114e-06
CL14864.Contig2_All	2837	4.8	56.3	4.68442	50.5989	3.43316	up	5.43175e-06
CL8701.Contig1_All	1140	28.9	3.8	28.7134	3.47834	-3.04526	down	5.45352e-06
Unigene38759_All	1767	527.3	102.6	534.228	93.1598	-2.51967	down	5.45887e-06
CL4234.Contig3_All	1674	63.4	10.5	62.9077	9.66453	-2.70247	down	5.47818e-06
Unigene7426_All	1392	26.6	3.4	27.1946	3.39963	-2.99987	down	5.51196e-06
Unigene59573_All	2690	101.3	18	101.009	16.8829	-2.58085	down	5.51422e-06
CL10259.Contig1_All	458	25.7	3.2	25.3556	2.93344	-3.11164	down	5.53024e-06
Unigene50746_All	1085	44.8	260.8	43.9604	248.734	2.50033	up	5.56027e-06
Unigene10271_All	1378	9	122.3	8.895	109.272	3.61879	up	5.59152e-06
CL15332.Contig3_All	653	9.9	0.4	9.96091	0.354231	-4.81351	down	5.62007e-06
CL14520.Contig2_All	2331	4.9	40.2	4.72637	36.1358	2.93462	up	5.64425e-06
Unigene39807_All	753	90.6	5.5	89.8194	5.18883	-4.11355	down	5.6456e-06
Unigene1078_All	1163	69.8	11.8	69.287	11.3128	-2.61464	down	5.65114e-06
Unigene56487_All	803	19.5	0.3	19.3179	0.255777	-6.23891	down	5.68242e-06
CL4103.Contig1_All	807	2894.8	575.9	2863.43	531.157	-2.43053	down	5.68968e-06
Unigene11064_All	2360	1	14.5	0.978089	13.3654	3.77239	up	5.71984e-06
Unigene39176_All	1518	102.5	18.3	101.525	17.0779	-2.57163	down	5.72185e-06
Unigene58740_All	1438	5.9	88.7	5.75614	79.1772	3.78191	up	5.72896e-06
Unigene52606_All	484	13.2	1	13.3092	0.87773	-3.9225	down	5.73763e-06
CL4602.Contig4_All	1753	33.4	3.7	33.598	3.72932	-3.17139	down	5.79235e-06
CL4028.Contig6_All	1637	58.4	9.3	59.9876	8.56806	-2.80762	down	5.8044e-06
CL17167.Contig33_All	2129	90.6	513.7	88.254	485.098	2.45854	up	5.83297e-06
Unigene46462_All	554	646.6	127	656.13	119.748	-2.45398	down	5.83328e-06
CL12904.Contig2_All	2835	88.2	15.5	88.2638	14.65	-2.59092	down	5.86623e-06
CL7372.Contig2_All	2009	53.4	8.6	54.3925	8.06766	-2.75318	down	5.87381e-06
Unigene59509_All	1125	21.2	2.4	21.156	2.1555	-3.29497	down	5.93494e-06
CL1504.Contig1_All	974	22.1	1	22.5895	0.889438	-4.66661	down	5.96655e-06
CL3658.Contig3_All	1460	69	11.7	67.9991	10.9339	-2.63671	down	5.97017e-06
CL905.Contig23_All	909	405.9	79.2	408.158	72.2917	-2.49722	down	6.05196e-06
CL5214.Contig5_All	1159	208.1	10.4	216.463	9.64513	-4.48818	down	6.06768e-06
Unigene44138_All	533	26.5	3.4	26.5607	3.06257	-3.11648	down	6.07764e-06
Unigene43380_All	988	80.4	14	80.8033	12.8934	-2.64778	down	6.08614e-06
Unigene10126_All	1595	4.4	41.4	4.21051	36.9989	3.13541	up	6.1105e-06
CL5655.Contig2_All	1970	65.4	373.4	64.2129	340.17	2.40532	up	6.13053e-06
CL2481.Contig3_All	626	17.8	110.1	17.4179	99.97	2.52093	up	6.14634e-06
CL7897.Contig2_All	1278	49.6	7.9	49.4267	7.2269	-2.77384	down	6.20636e-06
Unigene55630_All	1345	372.5	72.7	369.878	68.2634	-2.43787	down	6.22559e-06
Unigene55937_All	1214	941.2	187.1	941.853	170.87	-2.4626	down	6.23256e-06
CL9642.Contig2_All	3171	361.6	70.5	362.51	65.0526	-2.47834	down	6.23286e-06
Unigene35757_All	572	34.2	4.9	34.52	4.50316	-2.93842	down	6.28406e-06
CL629.Contig5_All	1762	47.2	345.5	44.7764	336.14	2.90825	up	6.30052e-06
Unigene14741_All	650	8.9	63.7	8.62843	57.3827	2.73345	up	6.35894e-06
Unigene43274_All	618	7.8	0.2	7.92495	0.174572	-5.50451	down	6.36173e-06
CL9282.Contig1_All	402	19.4	2.1	19.5825	1.83019	-3.4195	down	6.36323e-06
Unigene9451_All	1272	7.4	54.5	7.1543	49.1427	2.78009	up	6.37497e-06
CL2918.Contig8_All	659	40.3	318.6	38.5796	288.878	2.90455	up	6.39712e-06
CL855.Contig7_All	1087	1237.4	41.7	1241.73	36.775	-5.07748	down	6.40009e-06
Unigene24104_All	1744	17.1	136.4	17.0393	125.825	2.88448	up	6.43054e-06
Unigene30394_All	775	11.2	0.5	11.2872	0.455126	-4.63227	down	6.4542e-06
Unigene40028_All	711	10.6	0.6	10.4092	0.52873	-4.29918	down	6.46858e-06
CL13050.Contig3_All	1876	150.9	25.2	149.696	24.6828	-2.60046	down	6.50532e-06
Unigene47476_All	1286	989.5	197.7	991.094	183.474	-2.43345	down	6.57681e-06
CL7456.Contig1_All	1195	111.7	20.4	112.513	19.1063	-2.55797	down	6.58455e-06
CL6746.Contig1_All	2602	511.8	101.3	517.503	91.9722	-2.4923	down	6.68444e-06
CL13160.Contig1_All	1202	217.9	41.9	218.156	38.3283	-2.50887	down	6.72358e-06
CL11284.Contig6_All	803	20.9	204	20.6952	191.885	3.21287	up	6.72546e-06
CL6496.Contig5_All	2584	40.7	4.1	41.1413	3.59992	-3.51455	down	6.8191e-06
Unigene7031_All	788	95.8	11.3	96.2221	10.5137	-3.1941	down	6.88908e-06
Unigene19059_All	1700	6.1	113.6	5.86988	105.887	4.17306	up	6.90719e-06
CL615.Contig22_All	1074	181.8	1004.1	179.263	944.48	2.39744	up	6.92683e-06
CL744.Contig9_All	1990	165.5	31.4	163.515	28.3509	-2.52796	down	6.93724e-06
Unigene28993_All	1183	21.4	128.9	20.6545	115.525	2.48367	up	6.95601e-06
CL11458.Contig8_All	1693	16.5	101.3	16.0014	95.6747	2.57994	up	7.02552e-06
Unigene30662_All	1368	3.5	74.1	3.41347	69.6423	4.35065	up	7.04912e-06
Unigene39030_All	1127	1.6	20.1	1.64997	18.1237	3.45737	up	7.08312e-06
CL4272.Contig5_All	2149	2793.5	88.5	2911.37	79.868	-5.18794	down	7.09718e-06
CL14820.Contig9_All	1171	16.8	104	16.6352	95.0332	2.51419	up	7.12914e-06
Unigene34742_All	1339	21.4	1.4	21.5105	1.31177	-4.03546	down	7.1331e-06
CL2246.Contig2_All	3285	71.5	5.7	70.3135	5.1681	-3.7661	down	7.16506e-06
CL855.Contig9_All	1140	1055.3	34.7	1057.59	30.5813	-5.11198	down	7.22225e-06
CL17167.Contig42_All	2182	83.3	465	82.1291	428.931	2.38478	up	7.28838e-06
Unigene1031_All	789	209.6	21.4	210.518	19.4564	-3.43563	down	7.3132e-06
Unigene31288_All	634	81.6	14.5	82.5226	13.3417	-2.62884	down	7.31911e-06
CL8251.Contig2_All	944	77.1	13.6	77.2092	13.0747	-2.56199	down	7.38355e-06
Unigene34123_All	1879	1	14.1	0.957023	13.22	3.78802	up	7.40013e-06
Unigene16270_All	1020	484.5	96.7	483.253	90.6562	-2.4143	down	7.43086e-06
CL10801.Contig2_All	2222	49.8	8.1	50.115	7.48348	-2.74346	down	7.43451e-06
CL1.Contig2_All	980	14.5	0.6	14.6949	0.539537	-4.76745	down	7.50784e-06
CL905.Contig21_All	894	343.1	67.9	342.91	62.6105	-2.45335	down	7.5137e-06
CL4872.Contig2_All	1487	51.8	8.5	50.3188	8.41839	-2.57948	down	7.55109e-06
CL3028.Contig4_All	3119	420.7	83.8	420.858	78.5745	-2.4212	down	7.56841e-06
CL16776.Contig16_All	2498	9.7	63.8	9.48586	58.2778	2.6191	up	7.57657e-06
CL6392.Contig1_All	683	32.1	1.7	32.6947	1.5018	-4.44429	down	7.5889e-06
CL615.Contig31_All	989	37.2	212.8	36.425	202.143	2.47237	up	7.62446e-06
Unigene42991_All	1509	168.6	32.3	169.58	30.3452	-2.48242	down	7.63521e-06
Unigene13235_All	761	25.4	149.5	24.4249	135.379	2.47058	up	7.64538e-06
Unigene11276_All	2003	35	200.7	33.9295	189.632	2.48259	up	7.75661e-06
CL163.Contig10_All	3839	267.9	42.2	267.107	38.7862	-2.7838	down	7.75973e-06
CL173.Contig2_All	2386	472.9	94.7	475.084	87.2111	-2.4456	down	7.78057e-06
CL4214.Contig5_All	1152	259.2	10.2	259.598	9.17945	-4.82173	down	7.81595e-06
CL1591.Contig11_All	5223	651	131.3	648.302	122.249	-2.40685	down	7.82129e-06
CL2918.Contig3_All	910	80.4	446.5	76.0147	414.817	2.44813	up	7.82889e-06
CL4691.Contig4_All	832	158.2	9.8	161.296	8.91498	-4.17733	down	7.84558e-06
CL9246.Contig1_All	2206	123.2	23.1	123.256	22.4325	-2.458	down	7.87987e-06
Unigene39070_All	2207	323	10.6	318.094	9.36846	-5.0855	down	7.88015e-06
CL4406.Contig2_All	1536	2309.7	471.9	2324.38	432.758	-2.42522	down	7.91574e-06
CL2440.Contig2_All	2004	2.2	44.4	2.20822	40.2256	4.18716	up	7.92631e-06
CL875.Contig6_All	1139	2.1	42.7	2.13722	39.1835	4.19644	up	7.9463e-06
Unigene22576_All	2343	44.1	7	43.529	6.33204	-2.78124	down	8.00112e-06
CL16776.Contig17_All	2540	0	14.5	0.001	13.1255	13.6801	up	8.00834e-06
CL154.Contig3_All	2796	7.4	0.2	7.46635	0.186605	-5.32234	down	8.03311e-06
Unigene43695_All	801	563.4	113.6	564.634	103.44	-2.44852	down	8.04382e-06
Unigene52112_All	590	243.2	47.8	240.653	44.0114	-2.45101	down	8.05577e-06
Unigene3083_All	269	0	6	0.001	5.47026	12.4174	up	8.0793e-06
CL11284.Contig2_All	704	9.4	70.6	9.36684	68.8182	2.87716	up	8.2702e-06
CL4073.Contig3_All	3775	2	28.7	2.0078	26.753	3.73601	up	8.28808e-06
Unigene48208_All	550	50.4	1.4	51.0383	1.25257	-5.34862	down	8.32234e-06
Unigene27118_All	1513	3.9	62.7	3.5843	57.0014	3.99124	up	8.32453e-06
CL6268.Contig1_All	1790	27.7	160.4	27.2374	148.635	2.44812	up	8.34911e-06
CL2951.Contig1_All	1362	14.5	1.3	14.5069	1.30073	-3.47934	down	8.40475e-06
Unigene54651_All	1320	25.2	3.3	25.5211	3.01089	-3.08342	down	8.43633e-06
Unigene59943_All	2187	651.9	132.3	660.378	120.92	-2.44923	down	8.44719e-06
CL1203.Contig6_All	629	32.9	1.3	32.9847	1.13674	-4.85882	down	8.4701e-06
Unigene59633_All	2039	32.9	188.3	32.8409	172.517	2.39318	up	8.47155e-06
Unigene9777_All	2805	137	26.1	136.528	24.7057	-2.46628	down	8.47226e-06
CL4234.Contig6_All	1720	64.9	11.3	64.1044	10.62	-2.59364	down	8.62008e-06
CL615.Contig17_All	983	6.5	45.5	6.41162	42.1447	2.71659	up	8.63401e-06
CL8161.Contig2_All	937	20.5	2.4	20.4077	2.26256	-3.17309	down	8.67871e-06
CL5518.Contig2_All	2020	5807.9	1199.8	5816.91	1106.72	-2.39396	down	8.6824e-06
Unigene956_All	2296	763.2	155.7	768.526	144.455	-2.41147	down	8.70634e-06
Unigene39775_All	507	42.7	6.8	43.3611	5.98888	-2.85604	down	8.72486e-06
Unigene982_All	1795	5.2	38.2	4.97135	35.978	2.85541	up	8.76388e-06
CL8916.Contig1_All	1590	30.7	4.4	30.8615	4.21261	-2.87302	down	8.81214e-06
Unigene11062_All	1222	10.6	67.5	10.1754	64.3445	2.66073	up	8.81384e-06
CL9927.Contig4_All	2578	290.6	7.7	293.046	6.75156	-5.43976	down	8.85597e-06
CL7794.Contig2_All	1320	27.7	3.8	27.57	3.44039	-3.00246	down	8.91103e-06
CL13254.Contig1_All	690	30.9	4	31.0168	3.59358	-3.10956	down	8.91269e-06
Unigene55374_All	2504	743.4	152	738.175	144.015	-2.35774	down	8.92746e-06
CL6917.Contig3_All	777	122.6	5.7	126.821	5.05733	-4.64827	down	8.96576e-06
Unigene48384_All	716	17.7	0.6	18.4719	0.52796	-5.12876	down	9.04718e-06
CL16246.Contig4_All	1087	0.1	7	0.0948661	6.59328	6.11896	up	9.04839e-06
CL855.Contig5_All	1159	1685.3	55.8	1691.48	49.0542	-5.10776	down	9.08833e-06
Unigene47192_All	2533	1330.5	170.6	1353.11	153.718	-3.13792	down	9.13989e-06
CL1330.Contig8_All	1109	37.6	5.8	37.6746	5.36238	-2.81265	down	9.17126e-06
Unigene24381_All	1090	27.1	3.7	27.1248	3.33324	-3.02462	down	9.19009e-06
CL1091.Contig10_All	1423	28.9	165.3	28.106	155.419	2.46722	up	9.19913e-06
CL6268.Contig24_All	712	263.7	1416.5	261.247	1305.12	2.32069	up	9.29547e-06
CL13853.Contig3_All	1101	30.6	174.4	29.7592	161.421	2.43942	up	9.3251e-06
Unigene40204_All	253	7.3	0.2	7.3487	0.183322	-5.32504	down	9.34479e-06
CL17297.Contig7_All	646	7.5	0.2	7.72908	0.170518	-5.5023	down	9.40364e-06
CL615.Contig24_All	853	5.5	39.7	5.41577	36.7727	2.7634	up	9.40724e-06
CL13917.Contig2_All	1510	172.5	32.9	173.312	30.1476	-2.52326	down	9.41014e-06
CL8716.Contig1_All	2632	14811.3	3086.4	14720.3	2870.99	-2.35819	down	9.43904e-06
CL10139.Contig2_All	1257	9034.3	1881.5	9034.66	1734.51	-2.38094	down	9.45207e-06
CL1.Contig1_All	1064	32.7	3.9	32.9489	3.56814	-3.20699	down	9.45605e-06
CL601.Contig2_All	1333	30.5	4.4	30.887	3.99861	-2.94943	down	9.49334e-06
Unigene46747_All	1144	42.1	5.7	41.9335	5.83509	-2.84528	down	9.51477e-06
Unigene55368_All	1517	189.3	37.3	188.524	34.4803	-2.45091	down	9.57446e-06
Unigene51516_All	1125	42.4	6.8	42.2674	6.1201	-2.78792	down	9.59882e-06
CL2125.Contig7_All	928	166.2	32.5	167.647	30.1787	-2.47383	down	9.64407e-06
CL7075.Contig3_All	2563	10.8	259.8	10.3279	230.924	4.48279	up	9.65887e-06
Unigene26782_All	1296	16.2	97.3	15.7007	88.8545	2.50062	up	9.69044e-06
Unigene58713_All	1398	23.1	139.2	21.9475	127.489	2.53824	up	9.69062e-06
Unigene30795_All	612	141.6	27.4	140.39	25.3395	-2.46997	down	9.72792e-06
Unigene11811_All	2424	72.9	13.1	72.4058	11.8886	-2.60653	down	9.75166e-06
CL6963.Contig4_All	1559	61.3	10.7	60.3988	10.1449	-2.57376	down	9.77546e-06
CL12981.Contig3_All	2395	41.8	6.7	41.8799	6.34847	-2.72178	down	9.77746e-06
Unigene51489_All	2842	9818.6	2051	9840.98	1902.84	-2.37064	down	9.79437e-06
CL708.Contig2_All	2376	46.7	7.7	46.3419	7.30104	-2.66614	down	9.82037e-06
CL311.Contig3_All	870	0.2	13	0.173899	11.9547	6.10318	up	9.83327e-06
Unigene55464_All	1626	70.4	12.6	70.3624	11.6055	-2.59999	down	9.86168e-06
Unigene34434_All	2261	70.4	12.6	70.1309	11.7175	-2.58139	down	9.868e-06
CL7564.Contig1_All	3731	243.5	35.3	243.143	31.8265	-2.93351	down	9.91879e-06
Unigene54615_All	1798	39.5	300.8	38.873	278.353	2.84007	up	9.92456e-06
Unigene60707_All	1520	170.4	4.5	174.731	4.06852	-5.42449	down	9.92502e-06
Unigene44218_All	646	29.9	1.6	29.1934	1.45563	-4.32592	down	9.94793e-06
CL16005.Contig2_All	2605	864.6	178.9	865.886	163.845	-2.40185	down	9.99892e-06
Unigene50919_All	3643	378.2	69.5	379.826	63.7865	-2.57402	down	1.00318e-05
CL9015.Contig2_All	1574	42.2	6.8	42.1928	6.26671	-2.75121	down	1.00761e-05
Unigene1905_All	1539	123.5	4.2	122.208	3.63626	-5.07074	down	1.01648e-05
CL15020.Contig1_All	1805	439	90	432.212	84.3076	-2.35801	down	1.02811e-05
Unigene28481_All	2916	77.8	14.2	77.8889	13.241	-2.55641	down	1.03091e-05
CL15262.Contig1_All	3062	65.8	11.7	65.2556	11.118	-2.55321	down	1.03287e-05
Unigene50527_All	1595	27.3	1.6	26.0798	1.41241	-4.2067	down	1.03384e-05
Unigene1290_All	904	96.9	18.2	96.178	16.7313	-2.52316	down	1.03931e-05
CL17116.Contig19_All	2345	2989.5	626.1	3015	575.83	-2.38845	down	1.04142e-05
CL17204.Contig2_All	1717	1.7	18.1	1.66244	16.5791	3.31799	up	1.04466e-05
CL1490.Contig2_All	2971	82.9	15.3	82.4674	14.6521	-2.49272	down	1.05638e-05
Unigene47039_All	1825	270.4	54.7	270.58	50.3084	-2.42719	down	1.05774e-05
CL6572.Contig2_All	1959	167.8	895.2	163.787	825.316	2.33313	up	1.06428e-05
CL8171.Contig2_All	4104	514.1	106.1	516.026	96.9717	-2.41181	down	1.07052e-05
CL15435.Contig1_All	425	7.5	0	7.6388	0.001	-12.8991	down	1.07367e-05
CL8637.Contig1_All	1328	267.2	54.1	266.91	50.9586	-2.38895	down	1.07464e-05
CL940.Contig4_All	1182	14.7	0.7	14.5831	0.735305	-4.30981	down	1.08452e-05
Unigene39394_All	1354	558.6	115.7	560.247	107.418	-2.38283	down	1.09516e-05
CL6437.Contig3_All	1479	108.8	20.8	109.055	19.4141	-2.48988	down	1.09666e-05
Unigene42553_All	1671	10.9	68	10.7163	63.1539	2.55906	up	1.10049e-05
CL14740.Contig1_All	665	35.5	3.2	34.8969	2.94333	-3.56758	down	1.10317e-05
Unigene38843_All	630	81.6	850.7	80.3159	763.758	3.24936	up	1.1078e-05
CL10992.Contig4_All	1912	163.2	32.3	162.341	29.383	-2.46597	down	1.11004e-05
CL15939.Contig1_All	2772	25.3	143.6	24.6262	136.306	2.46858	up	1.11023e-05
Unigene46853_All	771	1.4	16.3	1.33234	14.6428	3.45815	up	1.11116e-05
CL6842.Contig2_All	1617	138.3	4.2	144.836	3.72007	-5.28295	down	1.113e-05
CL5889.Contig2_All	1674	197.8	27.5	201.56	24.9334	-3.01506	down	1.11627e-05
Unigene29941_All	1463	168.2	22.7	167.236	20.6735	-3.01603	down	1.11837e-05
CL289.Contig5_All	2064	86.3	16.1	85.3568	15.2355	-2.48607	down	1.1194e-05
Unigene40381_All	591	26.2	1.1	25.5367	0.982365	-4.70017	down	1.1263e-05
CL9969.Contig2_All	3556	92.4	17.4	92.1133	16.0975	-2.51657	down	1.12937e-05
CL4753.Contig1_All	375	11.8	0.9	11.9873	0.807539	-3.89183	down	1.13383e-05
Unigene47296_All	1742	534.9	111.1	531.81	102.257	-2.37871	down	1.13576e-05
Unigene35304_All	750	195.9	39.3	195.446	36.3578	-2.42643	down	1.14059e-05
CL705.Contig18_All	1506	19.5	2.3	19.3346	2.17974	-3.14896	down	1.14402e-05
Unigene51216_All	1690	32	4.8	32.1731	4.34295	-2.88911	down	1.14404e-05
Unigene12442_All	940	226.4	6.5	237.855	5.67426	-5.3895	down	1.14837e-05
CL12793.Contig1_All	735	10.4	0.5	10.5595	0.478614	-4.46353	down	1.15535e-05
CL6821.Contig4_All	1487	58.5	10.3	57.9705	9.58443	-2.59656	down	1.15553e-05
CL6300.Contig10_All	2167	80.8	15	81.5797	13.8029	-2.56324	down	1.15847e-05
CL12619.Contig2_All	680	123.4	24	121.054	22.2161	-2.44597	down	1.15956e-05
Unigene53237_All	609	0	10.2	0.001	9.43498	13.2038	up	1.1696e-05
Unigene11029_All	1760	2.4	81.1	2.32158	83.9533	5.17641	up	1.17623e-05
Unigene44536_All	332	23.7	0.9	23.32	0.807202	-4.8525	down	1.17775e-05
CL6078.Contig4_All	594	32.5	4.9	31.8108	4.4293	-2.84436	down	1.17901e-05
Unigene44216_All	226	25.8	3.3	25.7478	3.01018	-3.09653	down	1.18337e-05
CL11279.Contig1_All	915	399.6	82.8	399.828	77.2123	-2.37248	down	1.19789e-05
CL11264.Contig2_All	3337	405.1	84	404.599	77.076	-2.39214	down	1.20031e-05
Unigene46259_All	416	0	6.5	0.001	5.90466	12.5276	up	1.20272e-05
CL17138.Contig6_All	334	4.8	35.3	4.69206	31.5887	2.75112	up	1.21317e-05
CL13298.Contig1_All	418	25.2	1.7	25.3728	1.52431	-4.05706	down	1.22102e-05
Unigene59676_All	1357	198.8	13.4	197.729	11.9734	-4.04561	down	1.22369e-05
Unigene1218_All	962	70.5	12.9	70.4798	11.9248	-2.56325	down	1.22516e-05
Unigene1641_All	818	24.4	3.3	24.6354	2.99874	-3.0383	down	1.22523e-05
Unigene56184_All	1057	5.4	75.1	5.14439	71.7915	3.80274	up	1.23207e-05
CL9512.Contig2_All	994	19.4	2.3	19.1784	2.06974	-3.21196	down	1.2339e-05
CL5472.Contig4_All	1288	4734.8	1008	4744.93	950.676	-2.31936	down	1.23654e-05
Unigene42650_All	2608	148.5	29.5	149.537	27.2547	-2.45593	down	1.24183e-05
Unigene59547_All	3975	101.5	19.5	101.81	17.7546	-2.51961	down	1.2441e-05
CL905.Contig10_All	737	368.9	12.6	381.754	11.3972	-5.06589	down	1.24689e-05
Unigene12781_All	1506	22.4	132.2	22.1277	122.248	2.46588	up	1.24836e-05
CL781.Contig40_All	1890	25.3	3.5	25.7478	3.31912	-2.95557	down	1.25239e-05
CL15225.Contig1_All	2668	2645.2	562.8	2664.21	519.898	-2.35741	down	1.25369e-05
CL490.Contig5_All	2385	82.6	12.3	82.8479	11.2453	-2.88114	down	1.26987e-05
Unigene38899_All	1899	145.3	28.9	144.223	26.4743	-2.44563	down	1.27782e-05
CL15538.Contig4_All	1681	231.3	1207.4	227.942	1157.41	2.34416	up	1.27922e-05
Unigene51808_All	782	534.2	112.1	536.533	104.011	-2.36693	down	1.28171e-05
Unigene677_All	2277	264.5	54.4	265.415	51.0418	-2.3785	down	1.28494e-05
CL2351.Contig2_All	1048	25.4	3.5	24.722	3.28854	-2.91028	down	1.2884e-05
Unigene55581_All	2034	102.7	5.7	103.889	5.12999	-4.33994	down	1.2994e-05
Unigene35624_All	1458	709.7	149.8	721.59	137.935	-2.38719	down	1.30174e-05
CL10771.Contig2_All	618	3.8	29.5	3.67245	27.1308	2.88512	up	1.30352e-05
CL11279.Contig2_All	351	93.1	17.8	93.0818	16.6407	-2.48379	down	1.30667e-05
CL692.Contig8_All	1557	21.8	123.8	21.4098	113.391	2.40496	up	1.31299e-05
Unigene22984_All	4612	89.3	17	88.6878	15.7526	-2.49315	down	1.31692e-05
Unigene35952_All	612	44.5	7.5	44.5484	7.57213	-2.5566	down	1.31938e-05
CL1058.Contig4_All	1120	73.2	4.2	73.3128	3.80652	-4.26752	down	1.32261e-05
CL11263.Contig1_All	1366	34.7	3.6	35.6675	3.2446	-3.4585	down	1.32435e-05
Unigene2317_All	363	1.4	16.3	1.36379	14.6325	3.42349	up	1.32528e-05
CL14349.Contig2_All	1910	29.6	4.4	29.8508	4.07942	-2.87133	down	1.33779e-05
CL2125.Contig9_All	1076	123.2	24.3	123.567	22.2937	-2.47059	down	1.34677e-05
CL5219.Contig9_All	2338	0.5	41.4	0.459341	36.5556	6.31438	up	1.35278e-05
Unigene47756_All	2132	4964.7	1067.3	4912.29	987.747	-2.31418	down	1.36775e-05
Unigene17632_All	777	18.6	106.9	18.317	96.8679	2.40284	up	1.37014e-05
Unigene34139_All	2472	23.2	3.1	23.0748	2.88018	-3.00209	down	1.37751e-05
Unigene34541_All	4551	928.2	197.8	924.177	182.8	-2.3379	down	1.3801e-05
CL1221.Contig4_All	884	79.1	14.9	79.0269	13.6692	-2.53141	down	1.385e-05
CL8903.Contig1_All	2007	31.5	4.8	31.1462	4.54698	-2.77608	down	1.38544e-05
CL12171.Contig1_All	326	93.1	17.9	92.686	16.0785	-2.52721	down	1.38597e-05
CL5989.Contig1_All	3248	1198.9	256.3	1189.2	239.93	-2.30931	down	1.38872e-05
CL7279.Contig2_All	1150	76.7	14.4	77.0403	13.2538	-2.53921	down	1.39599e-05
CL5518.Contig3_All	2773	1692	362.9	1669.86	344.414	-2.27751	down	1.39814e-05
CL6610.Contig2_All	3458	934.6	199.5	926.638	186.647	-2.31169	down	1.40414e-05
Unigene47499_All	1605	1205.7	258.1	1192.71	237.62	-2.32752	down	1.4048e-05
CL705.Contig16_All	2706	303.1	63.2	304.228	58.5315	-2.37787	down	1.41178e-05
CL5501.Contig2_All	1980	336.4	70.4	336.528	65.144	-2.36902	down	1.41319e-05
CL5200.Contig4_All	1846	373.5	18.7	376.785	16.9874	-4.4712	down	1.41505e-05
CL8612.Contig3_All	1487	170.2	5.9	166.041	5.22887	-4.98889	down	1.42427e-05
CL506.Contig3_All	1308	19.4	120.2	19.3353	108.149	2.48372	up	1.42539e-05
Unigene15124_All	1998	273.4	1412.3	272.48	1336.87	2.29464	up	1.42815e-05
Unigene1876_All	695	2.5	52.5	2.39021	50.8988	4.41242	up	1.4342e-05
Unigene44700_All	878	9.1	0.5	9.23599	0.461209	-4.32377	down	1.43627e-05
Unigene2166_All	409	0.4	9.1	0.435335	8.77224	4.33275	up	1.43854e-05
CL15041.Contig3_All	1561	155.8	31.5	155.495	29.2531	-2.4102	down	1.44429e-05
CL3448.Contig2_All	1440	256.1	5	255.049	4.86339	-5.71267	down	1.45787e-05
Unigene10146_All	2484	0.8	20.6	0.754669	19.8686	4.7185	up	1.46156e-05
CL3897.Contig1_All	1550	165.4	33.6	169.388	31.3243	-2.43498	down	1.46252e-05
Unigene52404_All	516	13.3	1.2	13.1455	1.12245	-3.54986	down	1.46407e-05
CL9329.Contig3_All	434	39.9	6.6	39.3251	6.1663	-2.67297	down	1.47807e-05
CL17223.Contig29_All	979	181.8	37.2	181.978	34.6094	-2.39453	down	1.48047e-05
Unigene22204_All	2654	10.9	184.7	10.8531	164.323	3.92035	up	1.49311e-05
CL615.Contig23_All	1224	11.1	82	10.8423	76.042	2.81013	up	1.49355e-05
Unigene59109_All	1383	68	358	66.1328	341.672	2.36918	up	1.49508e-05
CL6950.Contig6_All	825	9.4	66.6	9.25403	64.4682	2.80043	up	1.50799e-05
CL6976.Contig1_All	1067	29.3	4.4	29.3948	4.06057	-2.85581	down	1.51224e-05
CL615.Contig19_All	938	42	225	41.223	214.015	2.37619	up	1.51408e-05
CL78.Contig6_All	1441	14.1	88	13.655	85.9429	2.65395	up	1.51947e-05
CL7279.Contig3_All	1224	165.2	33.7	164.857	30.6907	-2.42534	down	1.52348e-05
CL15262.Contig2_All	3477	111.7	22.1	111.57	21.284	-2.39011	down	1.52641e-05
CL1519.Contig3_All	3282	1919.9	415.3	1908.86	381.412	-2.32328	down	1.52741e-05
Unigene1758_All	1401	34.4	1.8	34.3294	1.60591	-4.41798	down	1.53044e-05
CL5509.Contig2_All	1204	139.8	28.2	139.411	26.3083	-2.40576	down	1.53091e-05
CL7834.Contig1_All	1672	149.5	30.3	152.232	29.1115	-2.38661	down	1.53283e-05
CL17116.Contig21_All	3472	1177.7	144.9	1211.6	133.571	-3.18124	down	1.53441e-05
CL14363.Contig2_All	725	19.5	2.4	19.3155	2.27824	-3.08377	down	1.53495e-05
CL2281.Contig1_All	483	24.1	1.3	23.7445	1.16509	-4.34908	down	1.53644e-05
Unigene55354_All	1186	74.7	14.1	73.5975	13.0494	-2.49568	down	1.53688e-05
CL9916.Contig2_All	1182	23.1	128.4	22.7984	120.542	2.40253	up	1.54388e-05
CL15984.Contig2_All	2747	32.1	5	31.9761	4.86544	-2.71635	down	1.55137e-05
CL289.Contig8_All	2762	70	13.1	68.9333	12.0388	-2.51751	down	1.5551e-05
Unigene28875_All	2206	23.9	3.3	23.8289	3.2122	-2.89108	down	1.5553e-05
Unigene4589_All	1056	706.3	151.6	709.722	137.789	-2.3648	down	1.56193e-05
Unigene30549_All	858	3.3	26.2	3.16311	24.6837	2.96414	up	1.56383e-05
CL16145.Contig4_All	2376	70.4	13.2	70.1732	12.1705	-2.52753	down	1.56413e-05
CL12981.Contig2_All	2274	49	8.6	49.1547	8.05932	-2.6086	down	1.56844e-05
CL14512.Contig1_All	942	5.1	0	5.07724	0.001	-12.3098	down	1.5696e-05
CL11420.Contig3_All	655	45.6	0.5	45.0409	0.438419	-6.68278	down	1.56992e-05
Unigene32253_All	227	7.7	0.3	7.71176	0.267148	-4.85135	down	1.57978e-05
CL639.Contig3_All	594	24.1	3	23.2085	2.74985	-3.07723	down	1.58132e-05
CL4723.Contig2_All	1851	7.2	46.5	7.21478	44.6852	2.63077	up	1.58508e-05
Unigene38851_All	2270	48	8.4	48.5657	7.75164	-2.64736	down	1.58643e-05
Unigene34359_All	1786	146.2	29.7	146.895	27.8342	-2.39986	down	1.59437e-05
CL615.Contig7_All	227	4.4	34.4	4.25964	31.4593	2.88468	up	1.60018e-05
Unigene12714_All	1035	148.1	26.1	148.689	23.6855	-2.65022	down	1.60778e-05
Unigene44381_All	842	0	7.4	0.001	6.86788	12.7456	up	1.60791e-05
CL12087.Contig2_All	1365	416.8	14.4	417.011	12.8957	-5.01513	down	1.61062e-05
CL2198.Contig2_All	488	0.3	8.9	0.291565	8.15158	4.80519	up	1.62983e-05
CL2918.Contig4_All	735	64.8	430.5	62.6252	390.804	2.64163	up	1.64356e-05
CL16717.Contig1_All	1872	14.1	1.1	14.1628	1.05457	-3.74737	down	1.64818e-05
Unigene34969_All	1465	646.6	139.3	646.21	129.344	-2.32079	down	1.65189e-05
CL17211.Contig2_All	1524	30	4.6	30.2679	4.19395	-2.8514	down	1.65803e-05
Unigene24677_All	4135	137.4	27.9	138.549	25.3678	-2.44933	down	1.66548e-05
CL552.Contig2_All	431	0	5.6	0.001	5.02225	12.2941	up	1.6672e-05
Unigene46458_All	576	247.4	52	244.101	48.3768	-2.33509	down	1.67016e-05
Unigene47107_All	653	27.4	149.3	27.1391	140.07	2.3677	up	1.67258e-05
Unigene25244_All	825	13.2	1.2	13.522	1.06411	-3.66758	down	1.67401e-05
CL7796.Contig2_All	1054	1219.8	265	1232.56	243.351	-2.34054	down	1.6749e-05
Unigene60608_All	1743	2.4	202.4	2.40426	191.442	6.31517	up	1.67529e-05
Unigene56068_All	2087	6357.3	1391	6400.15	1315.84	-2.28212	down	1.68265e-05
CL11971.Contig3_All	758	7.8	49.6	7.702	45.9311	2.57617	up	1.69531e-05
CL855.Contig8_All	1188	1198.7	35.1	1198.21	31.0551	-5.26991	down	1.71245e-05
Unigene27524_All	746	23.7	179.2	23.7678	165.979	2.80392	up	1.72131e-05
CL1714.Contig8_All	1368	366.3	76.5	369.89	75.0609	-2.30096	down	1.72172e-05
Unigene25796_All	1241	237	26.6	239.06	24.047	-3.31344	down	1.72338e-05
CL4272.Contig6_All	2363	3027.9	117.8	2973.15	105.478	-4.81698	down	1.73126e-05
CL7443.Contig4_All	1666	87.7	9.2	87.6284	8.48658	-3.36814	down	1.73314e-05
Unigene43953_All	1169	18.2	2.2	18.5476	2.0251	-3.19517	down	1.73332e-05
CL17292.Contig4_All	2643	3	45.7	2.87798	40.8804	3.82828	up	1.73687e-05
CL10229.Contig2_All	2892	140.5	28.7	138.289	26.2998	-2.39456	down	1.73859e-05
Unigene39470_All	1244	303.4	64.5	303.904	60.0714	-2.33886	down	1.74531e-05
Unigene1134_All	965	25.1	3.6	25.1852	3.33355	-2.91745	down	1.7472e-05
CL855.Contig2_All	1456	2132.2	74.1	2121.26	65.5944	-5.0152	down	1.74869e-05
CL2979.Contig1_All	1423	636.9	137.9	634.524	128.026	-2.30924	down	1.74914e-05
Unigene43222_All	2150	16566.8	3643.4	16593	3420.11	-2.27846	down	1.75602e-05
Unigene46459_All	554	134.9	27.5	136.638	25.4038	-2.42725	down	1.76246e-05
Unigene54957_All	1321	185.8	38.7	183.623	35.845	-2.3569	down	1.76296e-05
CL2463.Contig2_All	403	571	123.5	569.313	115.324	-2.30352	down	1.76658e-05
CL4015.Contig6_All	2297	257.7	54.5	257.934	53.8779	-2.25924	down	1.76752e-05
Unigene40053_All	1047	11.3	0.9	11.5616	0.806074	-3.84229	down	1.77016e-05
Unigene40341_All	565	9	0.5	9.37876	0.446417	-4.39293	down	1.77031e-05
Unigene20256_All	793	75.1	14.4	73.7424	13.7189	-2.42633	down	1.78102e-05
CL5167.Contig10_All	3473	32.6	4.7	33.2924	4.25339	-2.96851	down	1.80418e-05
Unigene30257_All	1723	1.5	15.9	1.57349	15.0063	3.25353	up	1.80561e-05
CL13614.Contig2_All	943	192.2	40.2	194.742	37.4707	-2.37773	down	1.81689e-05
Unigene16933_All	2174	30.7	4.8	30.7614	4.53669	-2.76141	down	1.81986e-05
Unigene48264_All	571	0.8	21.9	0.790094	20.9296	4.72738	up	1.82164e-05
CL893.Contig3_All	1277	210.6	44.3	206.903	41.2432	-2.32673	down	1.82295e-05
CL14002.Contig3_All	1985	42.8	7.4	42.8929	7.08304	-2.5983	down	1.82547e-05
CL10359.Contig4_All	2147	4455.9	614.6	4530.89	578.591	-2.96918	down	1.82786e-05
CL5219.Contig6_All	2319	1.5	15.8	1.45638	15.2831	3.39147	up	1.83424e-05
CL1116.Contig6_All	3417	116.1	23.4	116.068	22.5756	-2.36213	down	1.84182e-05
Unigene40297_All	285	42.4	2.2	43.4195	2.00883	-4.43392	down	1.84691e-05
Unigene2319_All	280	8.9	0.4	8.96992	0.35725	-4.65009	down	1.84893e-05
Unigene27642_All	721	632.4	137.6	634.82	127.53	-2.31551	down	1.85589e-05
CL10956.Contig2_All	1691	6.5	42.7	6.22652	38.8736	2.64229	up	1.85604e-05
CL10420.Contig2_All	830	50.7	8.7	51.3006	7.72012	-2.73228	down	1.85667e-05
CL10305.Contig1_All	2176	223.5	32.7	223.839	31.8955	-2.81104	down	1.85688e-05
CL2242.Contig3_All	1248	4.7	46.8	4.52457	46.2042	3.35217	up	1.85739e-05
Unigene59198_All	749	14.4	1.4	14.2383	1.26109	-3.49704	down	1.86128e-05
CL15452.Contig1_All	3559	414.1	89.4	410.837	84.8443	-2.27568	down	1.86618e-05
CL4028.Contig1_All	350	44.2	2.7	44.1334	2.389	-4.20739	down	1.88033e-05
Unigene47953_All	1178	0.3	19	0.28897	19.4839	6.07522	up	1.88189e-05
CL9585.Contig3_All	3261	290.9	62.2	289.602	56.6936	-2.35281	down	1.88216e-05
CL11079.Contig2_All	653	110.1	8.8	108.566	8.08386	-3.74738	down	1.88361e-05
Unigene31131_All	1661	2995.7	661.4	2983.77	615.366	-2.27762	down	1.8867e-05
CL11215.Contig3_All	3469	412.2	89.1	411.558	82.8086	-2.31324	down	1.89577e-05
CL3698.Contig2_All	2082	1285.9	282.6	1293.3	264.701	-2.28862	down	1.89639e-05
Unigene47973_All	818	35.3	5.8	35.0304	5.29265	-2.72654	down	1.90003e-05
Unigene1719_All	1042	25.4	3.7	25.295	3.52481	-2.84324	down	1.90068e-05
Unigene34700_All	688	26.3	3.9	26.7062	3.56757	-2.90416	down	1.90385e-05
CL9916.Contig3_All	1197	14.6	83.6	14.169	76.7821	2.43803	up	1.90395e-05
Unigene17685_All	1493	5.6	0	5.62429	0.001	-12.4575	down	1.91156e-05
CL5526.Contig1_All	974	12.9	1.2	13.0444	1.12502	-3.5354	down	1.91343e-05
CL2463.Contig3_All	302	38	6.4	38.0605	6.1605	-2.62717	down	1.91513e-05
Unigene20940_All	1508	17.7	204.8	16.9675	186.127	3.45544	up	1.91519e-05
CL13815.Contig2_All	1693	64.6	12.2	63.8104	11.4919	-2.47318	down	1.91928e-05
Unigene47651_All	1674	21.1	1.3	20.9702	1.15285	-4.18506	down	1.92037e-05
Unigene39211_All	1082	379.7	82	379.374	76.0192	-2.31919	down	1.9216e-05
CL1500.Contig2_All	4127	1151.4	29.6	1202.62	27.009	-5.4766	down	1.92651e-05
Unigene59249_All	859	22.5	123.2	21.4237	113.482	2.40518	up	1.9288e-05
CL3361.Contig3_All	1230	164.6	23.3	160.09	21.1965	-2.91699	down	1.93051e-05
Unigene35985_All	686	81.3	1.3	79.0758	1.1415	-6.11423	down	1.9424e-05
Unigene14983_All	785	5.4	39.6	5.38863	38.32	2.83011	up	1.94295e-05
CL6437.Contig4_All	2580	233.8	49.7	233.762	46.3017	-2.3359	down	1.94596e-05
CL841.Contig14_All	1933	0.4	8.9	0.396441	8.45523	4.41466	up	1.94924e-05
CL1081.Contig9_All	1573	176.5	37	175.063	34.662	-2.33644	down	1.95097e-05
CL13772.Contig2_All	3974	875.5	192.3	872.582	179.559	-2.28083	down	1.9554e-05
CL9927.Contig3_All	2709	278.4	7.5	279.418	6.52072	-5.42125	down	1.96529e-05
CL13044.Contig2_All	2993	594.3	129.9	591.717	120.167	-2.29987	down	1.96716e-05
CL11432.Contig2_All	588	46.8	7.7	46.5333	6.89164	-2.75534	down	1.97266e-05
Unigene42826_All	3272	173.9	36.5	172.957	33.616	-2.3632	down	1.99506e-05
CL4073.Contig4_All	4913	3.7	45.6	3.74011	42.967	3.52208	up	1.9997e-05
CL12988.Contig1_All	875	67.2	10.8	66.7218	10.8376	-2.62211	down	2.00213e-05
CL10659.Contig3_All	361	15.4	1.7	15.7205	1.72116	-3.1912	down	2.01033e-05
CL15331.Contig2_All	714	14.6	0.5	15.2432	0.439454	-5.11631	down	2.01174e-05
CL6268.Contig32_All	1678	129.3	654.8	126.637	604.227	2.25439	up	2.0141e-05
CL15768.Contig2_All	1022	49.8	9	49.29	8.1588	-2.59487	down	2.01454e-05
CL11173.Contig2_All	2398	615.9	135	616.381	122.104	-2.33572	down	2.01637e-05
Unigene17327_All	1375	62	11.7	62.3441	10.8298	-2.52525	down	2.02251e-05
CL11041.Contig10_All	252	19.9	2.6	20.3156	2.39605	-3.08386	down	2.02963e-05
Unigene39328_All	1366	775.2	170.6	773.963	157.94	-2.29289	down	2.03197e-05
Unigene319_All	2238	17.5	2.1	17.4081	1.97825	-3.13747	down	2.04866e-05
Unigene6695_All	856	3	24	2.96724	22.4013	2.91639	up	2.05898e-05
Unigene59440_All	478	9.5	0.6	9.35238	0.542017	-4.10892	down	2.06134e-05
CL4234.Contig4_All	1643	48.7	8.8	49.6973	7.95043	-2.64406	down	2.06277e-05
Unigene17513_All	3060	152.3	31.8	152.403	29.7355	-2.35763	down	2.06636e-05
CL4234.Contig5_All	1492	64.6	12.3	64.071	11.606	-2.4648	down	2.07305e-05
CL9927.Contig2_All	2585	296	9.4	299.732	8.40489	-5.1563	down	2.07484e-05
CL744.Contig12_All	338	77.2	15.1	76.678	13.7784	-2.47641	down	2.08556e-05
Unigene29950_All	1318	401	41.6	398.013	37.4718	-3.40894	down	2.08867e-05
CL781.Contig25_All	1833	21.8	3	21.9173	2.93949	-2.89843	down	2.09516e-05
CL2591.Contig1_All	421	0	6.7	0.001	5.89166	12.5245	up	2.10218e-05
CL540.Contig13_All	895	92.4	18.5	92.741	17.1017	-2.43907	down	2.10607e-05
Unigene42733_All	4388	458.4	100.3	456.415	93.9166	-2.2809	down	2.1076e-05
CL2393.Contig5_All	2857	220.9	47.2	222.259	43.7851	-2.34373	down	2.11738e-05
Unigene27966_All	1095	66.6	3.1	66.9453	2.87245	-4.54263	down	2.12931e-05
Unigene39548_All	372	187.6	39.8	186.021	36.9573	-2.33153	down	2.13498e-05
CL11350.Contig1_All	871	20.7	0.7	20.4763	0.622434	-5.03989	down	2.14584e-05
CL13560.Contig3_All	2528	64.8	12.4	65.4012	11.5149	-2.50582	down	2.15319e-05
Unigene53245_All	560	7.4	0.2	7.38588	0.178625	-5.36976	down	2.15746e-05
CL163.Contig1_All	3953	101.6	20.6	101.638	19.1037	-2.41151	down	2.1607e-05
CL3143.Contig3_All	3626	43.1	7.6	42.8994	7.05435	-2.60437	down	2.16398e-05
CL5509.Contig4_All	1118	119	24.5	120.024	23.0691	-2.37929	down	2.17254e-05
Unigene14767_All	1820	608.9	134.3	604.735	131.217	-2.20435	down	2.17304e-05
Unigene47424_All	1656	876	194.3	873.853	180.081	-2.27874	down	2.17927e-05
CL6268.Contig36_All	1761	298.6	1498.2	283.226	1385.12	2.28999	up	2.19056e-05
CL17264.Contig3_All	775	48.3	5.1	47.1368	4.81769	-3.29044	down	2.20462e-05
CL311.Contig2_All	790	1.6	92.6	1.58678	82.7645	5.70484	up	2.20874e-05
CL734.Contig18_All	2138	1506.9	336.4	1494.72	312.632	-2.25734	down	2.21282e-05
Unigene38797_All	2751	12.2	1.1	12.3121	1.00336	-3.61716	down	2.21618e-05
Unigene38719_All	3669	348.5	76.1	346.665	71.1064	-2.28549	down	2.22483e-05
Unigene52748_All	476	8.7	0.5	8.9082	0.451126	-4.30353	down	2.22843e-05
Unigene42630_All	1917	89.2	450.9	88.6883	416.446	2.23131	up	2.2287e-05
Unigene55405_All	1921	20.9	113.8	20.3088	103.51	2.3496	up	2.22884e-05
CL5816.Contig1_All	1898	254.5	55	255.224	51.0787	-2.32097	down	2.2392e-05
CL15626.Contig1_All	708	1	12.9	0.952854	11.6312	3.6096	up	2.24007e-05
CL14112.Contig1_All	2568	125.8	26.1	126.987	24.5002	-2.37381	down	2.24267e-05
Unigene38748_All	437	9.9	0.7	10.1271	0.631986	-4.00219	down	2.25653e-05
CL13119.Contig2_All	2194	70.4	13.7	69.3021	12.6202	-2.45716	down	2.25976e-05
Unigene31861_All	392	9	0.2	9.27913	0.175547	-5.72406	down	2.26014e-05
CL2588.Contig1_All	315	48.5	248.7	46.9743	242.904	2.37044	up	2.26871e-05
Unigene43119_All	1842	63.6	12.2	63.1634	11.2463	-2.48964	down	2.28441e-05
Unigene34971_All	1297	286.5	62.3	289.032	57.5448	-2.32847	down	2.2855e-05
CL17059.Contig2_All	2706	166.9	27	167.745	25.3719	-2.72496	down	2.29093e-05
Unigene47274_All	1241	5.1	84.7	4.92514	81.1843	4.04297	up	2.29124e-05
CL4409.Contig12_All	3243	229.9	49.6	227.108	45.6391	-2.31503	down	2.29143e-05
Unigene8092_All	402	8	0.4	8.29622	0.364573	-4.50817	down	2.29498e-05
Unigene39306_All	637	328.8	71.9	327.451	66.964	-2.28982	down	2.30319e-05
CL11985.Contig2_All	2155	185.2	29	184.881	26.469	-2.80422	down	2.31426e-05
Unigene24746_All	4598	32.8	5.4	32.7405	5.17505	-2.66143	down	2.31868e-05
CL10846.Contig2_All	781	725.7	142.3	729.689	129.536	-2.49393	down	2.32959e-05
CL9705.Contig2_All	709	6.1	132.1	5.94961	121.101	4.34727	up	2.33149e-05
Unigene47102_All	1885	156.4	33.1	155.909	31.0404	-2.32849	down	2.33712e-05
Unigene61708_All	650	0.3	8.1	0.291037	7.4793	4.68363	up	2.33758e-05
CL8672.Contig3_All	3954	208.8	44.9	212.539	41.4149	-2.35951	down	2.33861e-05
Unigene29945_All	1387	387	40.4	383.056	36.4223	-3.39466	down	2.34396e-05
CL1852.Contig3_All	1420	5.1	44	4.89313	40.5583	3.05117	up	2.34583e-05
Unigene1558_All	265	338.7	74.3	335.566	69.5087	-2.27133	down	2.3571e-05
Unigene31016_All	1436	574	127.5	574.884	117.881	-2.28594	down	2.37203e-05
CL9054.Contig4_All	4127	453.4	100.3	450.889	93.9229	-2.26322	down	2.38249e-05
CL5009.Contig2_All	1399	33.6	1.7	32.7152	1.51831	-4.42943	down	2.39106e-05
CL2799.Contig10_All	2427	8.1	0.4	7.99657	0.365887	-4.44991	down	2.39213e-05
CL1685.Contig1_All	879	681.4	151.9	679.62	142.676	-2.25198	down	2.39273e-05
CL2480.Contig7_All	1854	45.4	8.2	45.3793	7.60116	-2.57774	down	2.39504e-05
CL10117.Contig2_All	2914	760.6	170	755.218	157.979	-2.25716	down	2.41387e-05
CL16741.Contig2_All	1345	46.4	237.6	46.1797	223.292	2.2736	up	2.41641e-05
Unigene39504_All	1361	560.1	124.6	558.366	116.079	-2.2661	down	2.41997e-05
CL510.Contig6_All	2578	5.3	56.5	5.13748	51.3272	3.32059	up	2.42575e-05
Unigene33862_All	530	2.6	21.5	2.5337	20.2404	2.99793	up	2.42744e-05
CL2462.Contig1_All	1666	590.2	131.6	575.731	122.587	-2.23159	down	2.43368e-05
Unigene51800_All	446	61.7	312.7	60.8967	288.977	2.24652	up	2.4359e-05
CL16894.Contig8_All	1385	40.1	4.7	39.9913	4.25893	-3.23113	down	2.44032e-05
Unigene38687_All	4644	647.8	144.6	645.22	134.852	-2.25841	down	2.44508e-05
CL3351.Contig2_All	479	10.2	0.2	10.1904	0.178589	-5.83442	down	2.45119e-05
Unigene40076_All	342	17.7	2.2	17.645	1.99864	-3.14216	down	2.464e-05
CL6268.Contig21_All	1883	78.3	393.4	77.4733	365.256	2.23714	up	2.46861e-05
CL11727.Contig3_All	1376	2336.1	527.7	2348.25	479.698	-2.29139	down	2.46916e-05
CL10112.Contig2_All	288	47.5	8.7	47.877	7.87906	-2.60324	down	2.47227e-05
CL13167.Contig1_All	3211	971.5	218.2	973.599	198.953	-2.2909	down	2.47446e-05
CL775.Contig3_All	1026	179	38.4	180.78	35.5121	-2.34785	down	2.47844e-05
Unigene38998_All	1911	57.2	289.7	57.0305	273.284	2.2606	up	2.4842e-05
Unigene5445_All	1109	305.9	67.2	304.69	65.7273	-2.21278	down	2.49071e-05
CL7585.Contig3_All	1165	30.1	193.7	29.423	174.66	2.56953	up	2.49361e-05
CL104.Contig65_All	1468	147.1	31.2	146.464	28.3353	-2.36988	down	2.49396e-05
CL10305.Contig2_All	2488	231.6	33.5	236.609	31.6887	-2.90046	down	2.49843e-05
CL17360.Contig20_All	1921	305.7	63.5	309.241	58.3946	-2.40483	down	2.4999e-05
CL1609.Contig15_All	1303	2.9	23.5	2.85903	22.023	2.94542	up	2.51597e-05
CL2404.Contig4_All	1380	3.1	24.3	3.04124	21.7748	2.83992	up	2.53492e-05
CL11583.Contig1_All	2662	181.2	39	181.179	35.5267	-2.35044	down	2.54112e-05
Unigene39885_All	879	60.4	2.2	60.5699	1.91455	-4.98352	down	2.54231e-05
CL2266.Contig10_All	436	210.6	41.5	211.071	37.733	-2.48383	down	2.55173e-05
Unigene50954_All	4427	750.3	168.7	747.354	155.106	-2.26853	down	2.5842e-05
CL6821.Contig3_All	1390	60.2	11.6	60.1011	10.7719	-2.48011	down	2.59599e-05
CL14721.Contig3_All	1544	1.5	15.5	1.46672	14.3129	3.28666	up	2.59835e-05
Unigene834_All	1862	137.3	29.1	136.895	27.1273	-2.33525	down	2.60658e-05
Unigene58720_All	1452	10.5	162.2	10.02	145.924	3.86427	up	2.61565e-05
CL12938.Contig3_All	1323	11.2	0.4	11.2791	0.357214	-4.98072	down	2.62372e-05
CL12690.Contig1_All	2022	309	68.3	306.714	62.2342	-2.30111	down	2.6361e-05
Unigene34827_All	1562	1420.2	322	1416.8	298.56	-2.24654	down	2.64824e-05
Unigene1866_All	678	23.8	3.5	23.1785	3.27709	-2.8223	down	2.64913e-05
Unigene1294_All	1715	1084.7	245.4	1081.02	231.215	-2.22508	down	2.65144e-05
Unigene31757_All	695	34.7	1.1	35.3407	0.954646	-5.21022	down	2.6523e-05
Unigene42655_All	979	36.5	6.3	36.1079	5.86829	-2.6213	down	2.65736e-05
Unigene55108_All	2603	198	43	197.663	39.8198	-2.31149	down	2.65946e-05
Unigene10389_All	963	21.4	3	21.1569	2.83465	-2.89988	down	2.66025e-05
Unigene29947_All	352	68.2	5.6	68.3923	5.00416	-3.77263	down	2.67436e-05
Unigene58717_All	994	3.8	27.5	3.70703	25.8747	2.80321	up	2.68964e-05
Unigene34633_All	2710	303.2	67.1	301.976	62.7074	-2.26772	down	2.69701e-05
CL4277.Contig5_All	337	4.8	0	4.78755	0.001	-12.2251	down	2.69827e-05
Unigene55791_All	1620	2702.5	615.6	2722.42	576.324	-2.23994	down	2.70466e-05
CL15463.Contig2_All	792	1	12.5	0.944019	11.7353	3.6359	up	2.71734e-05
Unigene1254_All	519	361.9	80.6	362.729	77.3536	-2.22935	down	2.7385e-05
CL16082.Contig5_All	2178	0	6.7	0.001	6.20668	12.5996	up	2.74511e-05
CL17187.Contig1_All	753	3.7	27.1	3.53143	24.843	2.81451	up	2.75077e-05
CL1091.Contig27_All	1366	147.4	723.9	144.027	677.518	2.23392	up	2.75509e-05
CL16953.Contig7_All	1962	18.8	101.2	18.1452	94.2569	2.37701	up	2.7591e-05
CL15020.Contig2_All	1825	401	80.5	408.799	73.1811	-2.48185	down	2.76599e-05
Unigene61080_All	628	11.3	0.5	11.1158	0.436837	-4.66937	down	2.79154e-05
CL3897.Contig2_All	1602	300.1	66.6	304.683	61.2677	-2.31411	down	2.80482e-05
CL6821.Contig2_All	1346	47.4	8.8	47.8287	7.96183	-2.5867	down	2.80612e-05
CL2256.Contig12_All	2277	2.8	22.1	2.73745	21.4408	2.96945	up	2.80656e-05
CL42.Contig2_All	1283	90.9	18.7	91.1857	17.0726	-2.41713	down	2.81723e-05
CL2418.Contig1_All	3719	393.4	88.1	391.509	82.8484	-2.2405	down	2.82677e-05
CL12007.Contig2_All	823	306.5	68.2	303.24	63.6217	-2.25287	down	2.84204e-05
Unigene9971_All	1789	25.2	131.9	24.8607	122.474	2.30054	up	2.84657e-05
Unigene56681_All	688	6.6	0.2	6.45508	0.178589	-5.17572	down	2.84858e-05
Unigene38507_All	1318	5.7	75.5	5.64056	66.9083	3.56827	up	2.84884e-05
Unigene38610_All	2159	15.4	84.4	15.0277	78.3544	2.38239	up	2.85747e-05
Unigene35474_All	244	522.6	117.9	524.843	109.424	-2.26195	down	2.86987e-05
Unigene227_All	2800	23.4	125.4	22.9546	116.053	2.33793	up	2.88369e-05
CL6300.Contig6_All	1692	37.3	5.7	37.4009	5.082	-2.87961	down	2.88734e-05
CL10682.Contig2_All	4045	60.5	11.8	60.2088	10.8875	-2.4673	down	2.89402e-05
CL2778.Contig3_All	975	5.6	39.2	5.47355	38.2057	2.80324	up	2.89408e-05
Unigene34638_All	2391	88.9	18.3	88.5561	16.8215	-2.39628	down	2.90816e-05
Unigene59352_All	2114	159.5	779.5	158.877	755.247	2.24904	up	2.91183e-05
CL6895.Contig1_All	1342	146.6	17.7	148.071	16.6356	-3.15395	down	2.91671e-05
CL1203.Contig2_All	1105	17	1	17.2735	0.886896	-4.28365	down	2.91681e-05
CL728.Contig2_All	2365	1.4	14.7	1.43927	13.7197	3.25284	up	2.92389e-05
Unigene1038_All	2233	627.4	142.3	624.44	132.133	-2.24058	down	2.92743e-05
CL9793.Contig1_All	579	14	1.2	13.7761	1.10131	-3.64488	down	2.93008e-05
CL636.Contig5_All	537	6.5	0.2	6.55234	0.187262	-5.12888	down	2.94108e-05
CL4608.Contig1_All	1933	125.8	26.8	125.246	25.2958	-2.3078	down	2.94508e-05
CL17116.Contig9_All	3108	63	12.4	63.6162	11.4493	-2.47414	down	2.94578e-05
Unigene14632_All	1928	74.4	15	74.0381	13.6212	-2.44242	down	2.94805e-05
Unigene23103_All	1343	18.3	2.4	18.4685	2.29977	-3.0055	down	2.95129e-05
Unigene35111_All	1423	460.9	104	462.532	95.4878	-2.27616	down	2.95241e-05
Unigene4694_All	1608	121.8	25.9	121.084	24.6196	-2.29813	down	2.96803e-05
CL11067.Contig2_All	1358	246.5	54.6	250.561	51.02	-2.29603	down	2.96991e-05
Unigene59217_All	1033	10.4	59.8	10.3366	55.6818	2.42945	up	2.97249e-05
CL2918.Contig11_All	555	42.8	240.7	40.2868	223.953	2.47482	up	2.97702e-05
CL17223.Contig25_All	936	35.2	6.1	34.8477	5.84245	-2.57642	down	2.99288e-05
CL5214.Contig2_All	1435	260.7	7.5	270.372	6.71053	-5.33238	down	2.99431e-05
CL14481.Contig1_All	820	45.7	1.9	46.1722	1.65622	-4.80106	down	2.9985e-05
CL5889.Contig1_All	1151	185	40.5	183.72	37.7658	-2.28235	down	3.0023e-05
CL2118.Contig4_All	3938	236.1	52.3	236.326	49.137	-2.2659	down	3.01602e-05
CL4145.Contig1_All	836	58.5	11.4	58.9158	10.4318	-2.49767	down	3.01625e-05
CL13853.Contig1_All	1127	36.3	184.8	35.1102	169.432	2.27075	up	3.02707e-05
CL5705.Contig3_All	1604	2.9	31.7	2.78424	28.2579	3.3433	up	3.02942e-05
Unigene35494_All	1557	154.9	753.4	152.972	708.92	2.21236	up	3.03099e-05
Unigene39239_All	975	58	11.3	58.1927	10.4562	-2.47648	down	3.0545e-05
CL6225.Contig2_All	1415	11	180.1	10.676	160.188	3.90733	up	3.0547e-05
Unigene11644_All	961	393.7	88.8	395.573	82.6633	-2.25862	down	3.06274e-05
Unigene7680_All	800	128.8	27.6	126.895	25.4741	-2.31653	down	3.06546e-05
CL9151.Contig1_All	1510	70.6	14.2	71.122	13.2803	-2.42101	down	3.07677e-05
Unigene42741_All	2750	2.4	63.8	2.29911	62.3289	4.76076	up	3.08251e-05
CL12216.Contig1_All	1093	5.7	0.1	5.68408	0.0903474	-5.9753	down	3.0831e-05
CL511.Contig6_All	2317	44.4	8.2	43.5367	7.66209	-2.50642	down	3.10129e-05
CL11458.Contig3_All	1788	4.1	28.7	4.17756	26.5834	2.6698	up	3.10318e-05
CL17116.Contig7_All	2044	293.8	65.8	294.62	60.5066	-2.28369	down	3.10463e-05
Unigene28480_All	978	11.3	0.5	11.0933	0.433311	-4.67814	down	3.10837e-05
Unigene58707_All	907	4.7	31.8	4.44065	29.2468	2.71944	up	3.11396e-05
Unigene17300_All	749	259.5	57.9	259.04	51.8983	-2.31941	down	3.11752e-05
Unigene48414_All	660	0.9	11.9	0.865161	10.7145	3.63045	up	3.12859e-05
Unigene35292_All	656	88.3	18.3	87.8749	16.9029	-2.37818	down	3.13438e-05
Unigene43666_All	653	15.7	85	15.2497	79.7703	2.38707	up	3.15536e-05
Unigene59218_All	2181	0.5	9.3	0.456329	8.53239	4.2248	up	3.16192e-05
Unigene55778_All	755	149.6	32.5	149.957	29.9341	-2.32469	down	3.16708e-05
CL14190.Contig3_All	1195	220.7	49	219.966	45.0117	-2.28891	down	3.17924e-05
Unigene4614_All	523	58.2	11.4	58.7455	10.7216	-2.45396	down	3.18215e-05
CL2299.Contig1_All	1460	57.6	285.6	56.3292	265.135	2.23478	up	3.18775e-05
Unigene34075_All	1126	123	10	124.775	9.02301	-3.78958	down	3.20326e-05
Unigene58722_All	1076	3	30.1	2.90368	26.643	3.1978	up	3.20594e-05
CL484.Contig1_All	2970	34581.7	8031.6	34730.9	7449.18	-2.22107	down	3.22304e-05
CL15768.Contig1_All	612	31.4	5.3	31.2882	4.97362	-2.65325	down	3.22404e-05
CL4123.Contig4_All	1267	266.6	14.9	277.091	13.0972	-4.40303	down	3.23325e-05
CL5518.Contig1_All	496	812.4	186.6	807.909	176.333	-2.19589	down	3.23659e-05
CL17292.Contig11_All	327	0.7	10.5	0.689838	9.77502	3.82477	up	3.2386e-05
CL6559.Contig2_All	4619	42	7.7	41.5228	7.2829	-2.51132	down	3.242e-05
CL9440.Contig2_All	1280	297.5	49.8	295.018	45.8714	-2.68513	down	3.24761e-05
CL14772.Contig1_All	614	221.9	49.4	217.409	45.5933	-2.25352	down	3.24926e-05
CL2125.Contig10_All	928	424.1	96.4	421.185	89.3031	-2.23767	down	3.25027e-05
Unigene34073_All	660	139.5	11.6	141.823	10.5257	-3.7521	down	3.26446e-05
CL16261.Contig4_All	615	168.1	36.9	169.368	33.4718	-2.33914	down	3.27322e-05
Unigene43213_All	1078	12.6	138.5	12.3645	137.22	3.47221	up	3.28697e-05
Unigene55171_All	3100	111.2	23.7	110.168	22.0073	-2.32365	down	3.28798e-05
Unigene16718_All	1086	211.9	47.1	210.987	46.3745	-2.18575	down	3.29304e-05
CL16579.Contig1_All	948	6.4	0.2	6.51992	0.178589	-5.19014	down	3.29937e-05
CL3010.Contig3_All	2039	90.9	19	90.0239	17.6538	-2.35033	down	3.30471e-05
CL5868.Contig2_All	1399	20.5	2.9	20.4426	2.63659	-2.95484	down	3.30553e-05
CL15381.Contig1_All	1543	51.5	9.9	51.1896	9.62228	-2.4114	down	3.30557e-05
CL12245.Contig2_All	628	25	3.9	25.2618	3.72174	-2.76291	down	3.31195e-05
CL16563.Contig2_All	1458	45.4	8.5	45.1403	8.00751	-2.49499	down	3.31384e-05
CL2125.Contig8_All	745	116.7	25	117.641	23.3856	-2.33069	down	3.32063e-05
CL9325.Contig4_All	3309	185.9	41.1	185.979	37.4634	-2.31159	down	3.32276e-05
CL602.Contig2_All	1135	13.5	73.7	14.0446	71.2436	2.34274	up	3.32418e-05
Unigene17777_All	702	48.3	2.2	50.0378	1.95125	-4.68055	down	3.33174e-05
CL17139.Contig2_All	2354	24.1	124.5	24.0291	118.232	2.29876	up	3.33677e-05
CL905.Contig1_All	597	208.2	8.5	218.146	7.76762	-4.81168	down	3.36806e-05
CL1812.Contig1_All	2098	19.6	1.3	19.4638	1.22572	-3.98909	down	3.38334e-05
CL11868.Contig1_All	2573	42.2	6.4	42.2105	5.80941	-2.86114	down	3.38513e-05
CL379.Contig9_All	2040	8.7	51	8.45175	46.9424	2.47357	up	3.4036e-05
Unigene60782_All	807	10.7	0.9	10.6405	0.795997	-3.74066	down	3.40411e-05
CL6963.Contig3_All	1572	94.1	19.8	92.0905	18.31	-2.33042	down	3.40602e-05
Unigene1181_All	2291	1183.3	274.1	1181.09	254.997	-2.21156	down	3.40776e-05
CL3028.Contig3_All	689	46.5	8.8	47.704	8.13423	-2.55203	down	3.42027e-05
Unigene6552_All	1334	1440.3	334.2	1438.56	314.185	-2.19494	down	3.42161e-05
CL10148.Contig6_All	2961	158.4	34.8	157.091	33.4445	-2.23176	down	3.42495e-05
Unigene18843_All	1301	164.7	792.3	161.411	735.288	2.18757	up	3.42734e-05
CL841.Contig54_All	1970	4.1	28.4	3.99257	26.6402	2.73821	up	3.4348e-05
CL9956.Contig2_All	987	124	597.5	122.455	570.552	2.2201	up	3.45967e-05
Unigene17311_All	496	1.1	13	1.15418	11.8059	3.35457	up	3.49048e-05
CL4015.Contig3_All	2467	123	26.6	123.924	24.8286	-2.31938	down	3.4999e-05
CL7993.Contig1_All	696	3.6	25.9	3.51921	24.1086	2.77623	up	3.4999e-05
Unigene44100_All	523	4.1	28.4	4.06925	26.2264	2.68819	up	3.53095e-05
Unigene17153_All	3693	3.9	32.6	3.77463	29.6276	2.97254	up	3.54333e-05
CL17101.Contig3_All	3169	5.2	33.7	5.04368	31.7875	2.65591	up	3.54465e-05
CL25.Contig164_All	2701	0.6	10.7	0.577795	9.63166	4.05916	up	3.55599e-05
Unigene29887_All	1879	17.4	92.4	16.6655	84.8284	2.34768	up	3.559e-05
Unigene42656_All	1354	49	9.4	48.8036	8.59747	-2.505	down	3.57003e-05
CL5802.Contig13_All	1578	0.6	9.8	0.587462	9.05321	3.94586	up	3.57079e-05
Unigene57381_All	287	4.7	0	4.57211	0.001	-12.1586	down	3.57635e-05
CL7183.Contig4_All	677	476.1	30.7	481.714	27.5395	-4.1286	down	3.59471e-05
Unigene25587_All	783	10	82.5	9.77681	81.0436	3.05126	up	3.61542e-05
CL9639.Contig1_All	1131	67.8	13.8	68.4051	12.9447	-2.40174	down	3.64514e-05
CL173.Contig1_All	3039	305.7	69.6	306.037	64.6971	-2.24193	down	3.65163e-05
Unigene47297_All	885	59.2	11.8	59.2651	10.9665	-2.43409	down	3.66389e-05
Unigene60984_All	501	32	1.2	32.7915	1.066	-4.94305	down	3.66477e-05
CL2256.Contig15_All	1373	2.5	22.5	2.49759	21.7031	3.11929	up	3.66743e-05
Unigene21501_All	1412	6.6	40.4	6.36004	37.9592	2.57734	up	3.68404e-05
CL7279.Contig1_All	845	55.7	10.2	55.5345	9.26292	-2.58384	down	3.68876e-05
CL5952.Contig2_All	342	1.7	16.2	1.77394	14.4334	3.02438	up	3.69169e-05
Unigene54606_All	596	2.8	22.1	2.75902	21.6241	2.97041	up	3.69636e-05
Unigene46837_All	2611	272.6	61.9	272.53	58.2308	-2.22656	down	3.7e-05
CL16005.Contig1_All	1852	967.2	225.3	966.95	210.99	-2.19627	down	3.70157e-05
CL13254.Contig2_All	805	112.6	20	112.243	17.8612	-2.65173	down	3.72239e-05
Unigene21529_All	2652	15	80.5	14.6144	74.7794	2.35525	up	3.72423e-05
Unigene5592_All	1817	88.1	8.6	88.1222	7.75387	-3.50652	down	3.72547e-05
CL1609.Contig14_All	1903	7.6	45.1	7.5266	42.5518	2.49915	up	3.7343e-05
CL4365.Contig13_All	1997	53.8	263.7	53.1803	242.297	2.18782	up	3.74714e-05
Unigene58727_All	292	2	18.1	1.90041	16.2825	3.09894	up	3.75751e-05
CL3282.Contig2_All	679	40.9	3.4	41.3864	3.13401	-3.72308	down	3.76373e-05
CL1454.Contig4_All	846	8.1	47.6	8.12476	43.8201	2.4312	up	3.77852e-05
Unigene26094_All	853	56.1	3.1	56.9755	2.92702	-4.28284	down	3.78062e-05
CL5219.Contig5_All	1532	10.7	85.6	10.7089	77.6999	2.85911	up	3.7932e-05
CL9882.Contig2_All	1668	154.8	9.3	154.861	8.27538	-4.22601	down	3.80433e-05
Unigene47436_All	688	37.9	6.9	37.2474	6.3904	-2.54316	down	3.86046e-05
Unigene42599_All	848	4.9	36.2	4.77441	32.3948	2.76237	up	3.87961e-05
CL5816.Contig2_All	1871	304.2	63.4	297.797	58.5764	-2.34594	down	3.88477e-05
Unigene50775_All	418	9.4	0.7	9.5645	0.617651	-3.95283	down	3.90731e-05
CL15408.Contig2_All	1879	96.7	20.7	96.9416	19.3924	-2.32163	down	3.9225e-05
Unigene22724_All	1284	33.5	0.8	33.0968	0.701354	-5.5604	down	3.94433e-05
CL8951.Contig6_All	1327	101.1	20.8	99.9417	18.6833	-2.41934	down	3.9507e-05
CL14297.Contig1_All	1055	108.5	23.5	108.458	21.9035	-2.3079	down	3.95508e-05
CL639.Contig2_All	1212	56.2	11.2	56.6474	10.2762	-2.46271	down	3.96617e-05
CL6268.Contig10_All	1556	32.7	163.2	32.0945	151.429	2.23824	up	3.97544e-05
Unigene26511_All	2642	1.5	14.9	1.51942	13.6529	3.16762	up	3.97993e-05
CL9151.Contig2_All	1681	259.2	59.2	258.645	54.0229	-2.25933	down	4.00187e-05
CL3271.Contig2_All	3650	42	7.9	42.4338	7.35385	-2.52864	down	4.00605e-05
CL15291.Contig1_All	1352	14.3	76.6	14.3155	71.2629	2.31558	up	4.01049e-05
CL5576.Contig4_All	2059	142.6	31.6	142.292	29.2344	-2.28312	down	4.01545e-05
CL8637.Contig2_All	1088	130.5	18.2	133.404	16.8747	-2.98287	down	4.02143e-05
Unigene55407_All	2025	38.6	7.1	38.2744	6.46906	-2.56475	down	4.02432e-05
CL16145.Contig3_All	2265	103.8	21.6	104.785	20.3122	-2.36702	down	4.02474e-05
CL3007.Contig2_All	2047	42.5	8	41.6627	7.29104	-2.51456	down	4.03115e-05
Unigene27941_All	4307	131.5	29	132.051	26.8651	-2.29729	down	4.05508e-05
CL3623.Contig3_All	691	5	32.4	4.86528	30.1142	2.62985	up	4.05621e-05
CL14820.Contig10_All	1287	24.4	155.3	24.501	140.234	2.51692	up	4.07008e-05
CL2399.Contig4_All	1624	49.8	243	48.2567	223.42	2.21096	up	4.08395e-05
Unigene60705_All	953	12.5	1.3	12.6815	1.17797	-3.42835	down	4.08976e-05
CL11091.Contig6_All	1683	58.6	11.8	58.4659	10.8167	-2.43433	down	4.10451e-05
CL2267.Contig2_All	4022	233	53.1	234.501	50.3409	-2.21979	down	4.10628e-05
CL14849.Contig2_All	1974	55.6	11.1	55.727	10.3183	-2.43317	down	4.10837e-05
CL6491.Contig4_All	4036	134.7	29.8	134.289	27.5774	-2.28379	down	4.11161e-05
Unigene48301_All	547	1.7	23	1.60168	21.7685	3.76459	up	4.13496e-05
CL104.Contig90_All	1620	19.6	2.8	19.676	2.52277	-2.96336	down	4.13979e-05
Unigene42905_All	1442	1.1	12.7	1.06408	11.5021	3.43422	up	4.15621e-05
Unigene51351_All	1461	267.6	61.4	268.489	55.9774	-2.26195	down	4.15657e-05
CL15821.Contig1_All	2982	112.2	24.5	111.704	22.679	-2.30024	down	4.16699e-05
CL10310.Contig3_All	1919	149.2	33.3	148.958	30.7361	-2.2769	down	4.19084e-05
Unigene44047_All	396	32.4	5.7	32.0718	5.13539	-2.64276	down	4.22633e-05
CL2463.Contig29_All	2047	1608.1	380.4	1633.9	359.888	-2.1827	down	4.23205e-05
Unigene50830_All	1466	0.5	9	0.479198	8.30608	4.11547	up	4.23341e-05
CL15662.Contig2_All	4220	1201	284	1193.72	265.034	-2.17121	down	4.25609e-05
CL11971.Contig2_All	913	7.5	44.2	7.49121	40.8938	2.44861	up	4.26312e-05
Unigene55631_All	1502	598	140.3	596.927	129.313	-2.20669	down	4.26577e-05
CL4015.Contig5_All	1595	291.7	67.3	291.126	63.2887	-2.20163	down	4.27284e-05
Unigene30226_All	3494	332.2	77	328.232	72.1476	-2.18569	down	4.28571e-05
Unigene46733_All	759	37.3	5.7	37.34	5.29859	-2.81704	down	4.31082e-05
CL6938.Contig2_All	699	4	27.4	3.78829	25.4126	2.74592	up	4.31976e-05
CL2832.Contig1_All	913	9.9	0.8	9.90932	0.700481	-3.82237	down	4.32255e-05
CL15640.Contig2_All	2669	418.8	97.8	415.474	90.3489	-2.20118	down	4.3564e-05
CL14412.Contig1_All	1433	389.1	90.7	386.568	85.3806	-2.17874	down	4.36261e-05
Unigene59935_All	1069	199.8	45.5	199.735	42.7176	-2.22519	down	4.36566e-05
CL2256.Contig20_All	2274	1	11.9	0.965139	11.2539	3.54355	up	4.36996e-05
CL13972.Contig1_All	1345	840.9	159.3	858.289	146.103	-2.55448	down	4.37126e-05
CL2546.Contig30_All	2358	0.2	7.1	0.173899	6.42709	5.20784	up	4.39478e-05
Unigene59936_All	1501	3.5	24.9	3.41757	22.9876	2.74981	up	4.4117e-05
CL247.Contig6_All	2801	0.6	11.4	0.590115	11.0014	4.22054	up	4.41967e-05
CL5708.Contig1_All	2356	8660.4	2069.2	8737.81	1928.78	-2.17959	down	4.45665e-05
Unigene1408_All	208	134.1	29.9	134.186	27.9139	-2.26518	down	4.46965e-05
CL5381.Contig8_All	1820	450.8	2095.5	441.126	2006.39	2.18534	up	4.48458e-05
Unigene29080_All	648	36.5	6.7	36.1169	6.15998	-2.55167	down	4.49277e-05
CL2982.Contig4_All	1313	4.3	29.9	4.16168	26.9188	2.69338	up	4.49801e-05
Unigene22629_All	791	32.2	5.7	31.8572	5.26819	-2.59624	down	4.50044e-05
Unigene35242_All	1121	96.8	1236	90.738	1245.24	3.77857	up	4.54369e-05
Unigene39157_All	1015	96.6	21	96.2754	19.2973	-2.31877	down	4.57841e-05
Unigene31170_All	676	593.9	140.3	591.771	130.528	-2.18068	down	4.59976e-05
CL13466.Contig1_All	521	1.2	15.8	1.18217	15.3815	3.70169	up	4.60029e-05
Unigene2982_All	343	0	5.7	0.001	5.47847	12.4196	up	4.61269e-05
CL8494.Contig2_All	2619	2119.4	9790.8	2070.3	9321.1	2.17066	up	4.62248e-05
CL2267.Contig4_All	3794	253.8	58.7	254.167	55.7387	-2.18903	down	4.62435e-05
CL2463.Contig1_All	283	253.7	58.7	252.334	54.8338	-2.2022	down	4.62979e-05
CL12938.Contig2_All	2370	27.8	0.5	29.1824	0.467498	-5.964	down	4.64661e-05
Unigene59634_All	1743	430.8	101.3	426.063	94.9517	-2.1658	down	4.65902e-05
CL845.Contig6_All	5465	1980.4	473.7	1979.65	440.346	-2.16854	down	4.67167e-05
Unigene54956_All	555	40.6	7.7	40.4795	7.06709	-2.518	down	4.67314e-05
Unigene58709_All	945	10	69.4	9.63719	62.0177	2.68599	up	4.69493e-05
Unigene52348_All	271	27.7	3.8	27.151	3.38118	-3.00541	down	4.69707e-05
Unigene44060_All	595	3.9	26.8	3.83782	24.2693	2.66077	up	4.69743e-05
CL4241.Contig2_All	797	33.2	2.2	33.0663	1.95737	-4.07837	down	4.70284e-05
CL14359.Contig4_All	1135	4.8	30.9	4.69853	29.1894	2.63516	up	4.70369e-05
CL2703.Contig1_All	611	4.5	0	4.4894	0.001	-12.1323	down	4.72757e-05
CL17262.Contig6_All	2103	111.3	24.6	111.121	23.2592	-2.25626	down	4.73993e-05
Unigene20663_All	1290	332	77.7	327.35	72.0281	-2.1842	down	4.74177e-05
CL2316.Contig2_All	2263	19.8	2.9	19.8609	2.6104	-2.92759	down	4.74441e-05
Unigene35793_All	663	61.3	8.8	61.8704	7.95162	-2.95993	down	4.75135e-05
CL615.Contig16_All	941	17.1	140.2	16.6373	130.891	2.97587	up	4.75886e-05
Unigene1085_All	1255	43.5	8.4	43.0446	7.92586	-2.44119	down	4.7602e-05
CL659.Contig20_All	586	2.6	28.2	2.47847	25.1452	3.34276	up	4.76276e-05
Unigene51043_All	4798	1155.2	276	1139.25	260.352	-2.12955	down	4.76354e-05
Unigene31725_All	788	8.7	0.6	8.70088	0.533351	-4.028	down	4.77794e-05
CL3718.Contig2_All	3931	44.3	8.6	44.2564	8.05812	-2.45737	down	4.78725e-05
Unigene54601_All	1213	3.7	34.5	3.60898	34.2451	3.24623	up	4.79548e-05
CL13644.Contig1_All	418	21.5	3.3	21.7998	3.15268	-2.78967	down	4.79571e-05
Unigene48072_All	1162	16.7	2	16.9257	1.80257	-3.23109	down	4.80781e-05
CL10829.Contig1_All	1687	118.1	26.1	119.115	24.6288	-2.27393	down	4.83945e-05
Unigene38793_All	1813	252.2	58.6	251.825	53.7285	-2.22866	down	4.8511e-05
Unigene60732_All	1006	0.8	12	0.731041	11.0128	3.91309	up	4.86799e-05
Unigene23842_All	2575	6.9	74.7	6.63115	67.0535	3.33798	up	4.88337e-05
CL5952.Contig4_All	1259	6.2	37.6	6.12371	34.373	2.4888	up	4.91188e-05
CL4190.Contig2_All	1792	36.1	6.7	36.6398	6.37986	-2.52181	down	4.92325e-05
CL14820.Contig1_All	1419	4.6	41	4.52071	36.5082	3.0136	up	4.9251e-05
CL9189.Contig2_All	2481	74.3	15.8	73.696	14.7403	-2.32182	down	4.9405e-05
CL17278.Contig8_All	1337	12.4	66.7	12.0471	59.6874	2.30874	up	4.95439e-05
Unigene17809_All	571	22.3	112.3	22.0309	101.83	2.20856	up	4.963e-05
Unigene16139_All	2489	931.4	222.8	924.475	217.825	-2.08547	down	4.96424e-05
Unigene39760_All	833	8.1	168.7	7.86901	155.743	4.30684	up	4.98083e-05
Unigene17280_All	708	2.8	43.4	2.69788	39.162	3.85956	up	4.98739e-05
Unigene55332_All	1341	66.8	8.6	67.9179	7.81046	-3.12031	down	5.01134e-05
CL7822.Contig5_All	2421	193.9	44.7	193.387	41.5455	-2.21872	down	5.02773e-05
CL761.Contig5_All	381	4.5	0	4.41595	0.001	-12.1085	down	5.02851e-05
Unigene1212_All	1497	678.8	162.1	685.181	154.181	-2.15186	down	5.09774e-05
Unigene24266_All	6711	40.1	193.7	38.4524	177.421	2.20604	up	5.10637e-05
CL17110.Contig10_All	364	45.7	9	45.3662	8.51558	-2.41344	down	5.13622e-05
CL958.Contig4_All	541	78.1	9.1	77.841	8.22239	-3.2429	down	5.14129e-05
CL2206.Contig1_All	358	39	7.4	38.3243	6.88463	-2.47681	down	5.15721e-05
CL9309.Contig2_All	1573	404.9	96	402.76	89.6912	-2.16688	down	5.17467e-05
CL4713.Contig3_All	2164	170.3	39.1	172.075	37.3271	-2.20474	down	5.18675e-05
Unigene44495_All	350	11.2	0.7	11.2759	0.608974	-4.21071	down	5.22485e-05
Unigene13469_All	715	32.6	5.9	32.2417	5.40699	-2.57603	down	5.23827e-05
Unigene55335_All	445	16.4	2.2	16.6058	2.13003	-2.96274	down	5.27262e-05
CL5952.Contig5_All	1602	2.7	20.6	2.67691	18.8796	2.81819	up	5.28045e-05
CL6913.Contig1_All	1565	436.2	103.8	433.395	97.0457	-2.15894	down	5.28354e-05
CL8951.Contig1_All	734	42.7	8.3	41.7376	7.59222	-2.45876	down	5.29532e-05
CL460.Contig2_All	779	8.3	0.4	8.06357	0.356673	-4.49875	down	5.30147e-05
Unigene30466_All	1243	153.8	35.2	153.791	32.7254	-2.23249	down	5.31863e-05
CL242.Contig8_All	1867	49.7	10	49.882	9.14843	-2.44692	down	5.33264e-05
CL15223.Contig2_All	2181	81.2	17.6	81.4075	16.5293	-2.30014	down	5.33495e-05
CL10498.Contig1_All	1209	32.8	159.3	32.3263	147.461	2.18956	up	5.35018e-05
CL2256.Contig9_All	2031	4.1	27.3	3.98181	25.347	2.67032	up	5.36123e-05
Unigene55635_All	662	136.8	31.1	137.792	29.0062	-2.24806	down	5.37136e-05
Unigene39286_All	530	51.5	5.4	52.9499	5.094	-3.37776	down	5.38015e-05
CL1306.Contig4_All	842	535	75.4	527.692	71.5337	-2.883	down	5.38922e-05
Unigene258_All	587	8.8	49.2	8.36197	46.2461	2.46742	up	5.42433e-05
CL4790.Contig3_All	1785	22.5	112.1	22.0578	103.522	2.23057	up	5.43711e-05
Unigene853_All	2284	710.1	170.8	716.098	153.771	-2.21937	down	5.43982e-05
CL7901.Contig2_All	1356	297.5	70.3	295.753	63.9751	-2.20881	down	5.44371e-05
CL17291.Contig46_All	2606	20.7	354.1	19.0798	319.795	4.06703	up	5.45771e-05
Unigene6847_All	510	7.3	0	7.56666	0.001	-12.8854	down	5.49242e-05
CL2845.Contig9_All	4316	142.6	32.6	142.961	30.194	-2.24328	down	5.52196e-05
CL615.Contig15_All	949	17.8	94.1	17.1705	90.3629	2.3958	up	5.52437e-05
Unigene46831_All	1716	290.2	68.6	290.079	63.8075	-2.18465	down	5.52906e-05
Unigene60582_All	422	8.7	48.8	8.46201	44.6777	2.40048	up	5.53358e-05
CL426.Contig7_All	2803	109.8	7.9	108.358	7.14227	-3.92328	down	5.54907e-05
Unigene17775_All	707	88.3	19.4	88.7461	17.9651	-2.30448	down	5.55874e-05
Unigene5653_All	1299	20.6	103	20.4785	96.8218	2.24122	up	5.56017e-05
Unigene16029_All	976	192.5	44.8	190.807	42.8384	-2.15514	down	5.56608e-05
CL8612.Contig2_All	1546	256.7	7.5	246.9	6.59212	-5.22704	down	5.56978e-05
Unigene51866_All	1715	17083.3	4171.9	16973.6	3921.4	-2.11385	down	5.58255e-05
CL662.Contig1_All	2711	191	33.1	188.379	30.5105	-2.62626	down	5.59251e-05
CL13044.Contig1_All	2821	97.7	21.7	97.2431	20.3699	-2.25515	down	5.59628e-05
Unigene51342_All	1506	82.5	18	81.5307	16.7869	-2.28	down	5.59825e-05
CL3623.Contig2_All	615	2.8	20.8	2.71511	19.8031	2.86664	up	5.61258e-05
Unigene55109_All	895	93.1	20.6	93.6358	18.6696	-2.32637	down	5.64814e-05
CL10154.Contig2_All	1316	264.6	46.7	263.367	42.2487	-2.64009	down	5.65023e-05
Unigene1209_All	1417	244.5	57.6	244.994	53.3154	-2.20012	down	5.68254e-05
Unigene43532_All	1087	5.7	34.8	5.66339	31.5408	2.47748	up	5.68617e-05
Unigene24258_All	713	11.2	1.1	11.0666	0.968399	-3.51447	down	5.70214e-05
Unigene21840_All	1967	11.1	1.1	11.3521	0.969859	-3.54904	down	5.70712e-05
CL12962.Contig1_All	484	1.7	15.3	1.70861	14.4348	3.07866	up	5.71926e-05
Unigene35777_All	472	34.8	6.5	34.9589	5.92077	-2.5618	down	5.73523e-05
CL6300.Contig12_All	2603	29.3	5.2	29.5569	4.84708	-2.60831	down	5.74156e-05
CL6495.Contig1_All	1649	99.5	22.2	100.244	20.6732	-2.27768	down	5.75024e-05
CL9840.Contig3_All	568	15.2	0.5	14.5299	0.452181	-5.00598	down	5.7623e-05
Unigene12491_All	2618	2.8	20.8	2.80844	19.4925	2.79508	up	5.76408e-05
Unigene24016_All	2143	1	11.7	1.00128	10.667	3.41323	up	5.77722e-05
CL14681.Contig2_All	873	8.5	0.6	8.57333	0.565014	-3.9235	down	5.77877e-05
Unigene47244_All	1147	222.4	52.3	222.616	48.8027	-2.18953	down	5.80215e-05
Unigene60655_All	1063	17.7	2.5	17.4241	2.29351	-2.92545	down	5.8093e-05
CL13408.Contig3_All	872	8.5	0.6	8.57548	0.547384	-3.96959	down	5.80999e-05
Unigene38582_All	1304	6.1	0.2	6.00051	0.178625	-5.07008	down	5.84083e-05
Unigene2246_All	951	15	0.7	14.8574	0.625453	-4.57014	down	5.85905e-05
CL615.Contig35_All	870	140.6	681.8	137.679	649.47	2.23796	up	5.86554e-05
CL636.Contig6_All	2136	160.5	5.4	165.189	4.87847	-5.08155	down	5.86619e-05
Unigene22757_All	1746	151.6	33.3	148.77	31.294	-2.24913	down	5.90739e-05
Unigene20744_All	1823	7	98.2	6.68605	94.8963	3.82712	up	5.9251e-05
CL877.Contig64_All	2224	67.3	14.4	67.425	13.4241	-2.32846	down	5.92933e-05
Unigene39198_All	1062	108.2	24.4	107.514	22.4278	-2.26117	down	5.93063e-05
CL16246.Contig3_All	1028	0.5	8.7	0.501546	7.97401	3.99085	up	5.96791e-05
CL10287.Contig4_All	2684	77.9	17	77.4004	15.5478	-2.31563	down	5.98544e-05
CL3426.Contig4_All	1240	135.1	11.3	129.746	10.5286	-3.62331	down	5.99075e-05
CL2081.Contig6_All	413	199.8	24.1	197.949	21.9228	-3.17463	down	6.00884e-05
CL2118.Contig2_All	1821	19.4	2.9	19.1637	2.60408	-2.87953	down	6.02854e-05
Unigene59315_All	747	308.9	73.8	304.274	69.3478	-2.13345	down	6.03089e-05
Unigene30639_All	981	91.3	20.3	90.9662	18.9587	-2.26247	down	6.03959e-05
Unigene527_All	1149	14.5	74.6	14.1628	70.2124	2.30962	up	6.05154e-05
Unigene8397_All	2460	263.7	62.7	261.771	59.105	-2.14695	down	6.07003e-05
CL12893.Contig1_All	2051	89.1	19.8	89.1519	18.7217	-2.25156	down	6.15344e-05
CL14227.Contig3_All	2493	18.3	91.6	17.32	87.1599	2.33123	up	6.17588e-05
CL2918.Contig2_All	310	2.5	19.4	2.45776	17.4718	2.82961	up	6.18659e-05
CL8121.Contig1_All	594	0.8	10.5	0.793412	9.54863	3.58915	up	6.19886e-05
Unigene753_All	2071	76.4	16.7	76.1163	15.6986	-2.27757	down	6.21016e-05
Unigene52751_All	602	0.3	7.4	0.281499	6.65374	4.56296	up	6.21857e-05
Unigene29081_All	427	53.5	11.1	52.8784	10.4682	-2.33666	down	6.25109e-05
CL14771.Contig1_All	1012	153	12.9	152.784	11.5501	-3.72552	down	6.25251e-05
Unigene52058_All	443	98.3	22.1	97.6866	20.0975	-2.28115	down	6.27073e-05
CL16600.Contig1_All	1089	59.2	12.5	58.9944	11.5293	-2.35528	down	6.27487e-05
CL809.Contig6_All	4104	55.5	11.6	55.5142	10.5553	-2.39489	down	6.29536e-05
Unigene56152_All	1194	1.6	14.7	1.57763	14.1282	3.16275	up	6.30963e-05
Unigene30799_All	667	155.5	26.3	154.672	23.9196	-2.69294	down	6.31343e-05
Unigene44830_All	648	7.1	0	6.90918	0.001	-12.7543	down	6.32195e-05
Unigene39290_All	2228	1741.6	427.7	1783.09	396.05	-2.17062	down	6.32474e-05
Unigene48613_All	255	4.4	0	4.2618	0.001	-12.0572	down	6.37692e-05
Unigene51159_All	2112	88.4	19.7	88.2512	18.0792	-2.28729	down	6.37998e-05
Unigene25718_All	898	3360.4	828.8	3382.14	771.135	-2.13288	down	6.39641e-05
CL16995.Contig2_All	2024	77	16.9	76.5425	15.8935	-2.26783	down	6.40099e-05
CL13050.Contig2_All	1908	46.8	9.5	46.8654	8.88361	-2.39931	down	6.40679e-05
CL12727.Contig1_All	2043	1395.6	342.9	1413.81	321.075	-2.13861	down	6.42194e-05
CL11100.Contig5_All	1236	455.2	18.1	470.086	15.9243	-4.88362	down	6.42879e-05
Unigene1125_All	1087	244.5	58.3	244.037	53.2194	-2.19708	down	6.4299e-05
CL17187.Contig6_All	2236	16.9	85.2	16.228	78.6107	2.27624	up	6.4332e-05
Unigene61451_All	619	0	4.7	0.001	4.39834	12.1027	up	6.43688e-05
Unigene59629_All	1740	1060.3	260.2	1063.12	241.526	-2.13805	down	6.44267e-05
Unigene56312_All	679	23.3	0.5	22.328	0.476205	-5.55113	down	6.45633e-05
CL1591.Contig10_All	5168	128	29.5	128.373	27.1818	-2.23962	down	6.45659e-05
CL531.Contig3_All	2022	449.1	38.7	455.411	34.558	-3.72007	down	6.47446e-05
Unigene47822_All	305	58.6	12.4	58.5012	11.5847	-2.33625	down	6.48687e-05
Unigene56183_All	368	76.9	16.9	76.5714	15.3874	-2.31506	down	6.496e-05
Unigene39689_All	1004	19.7	3	19.3401	2.74638	-2.81599	down	6.51707e-05
CL8492.Contig3_All	1585	195.8	46.3	198.205	42.3014	-2.22822	down	6.52116e-05
Unigene31350_All	693	27.7	1.9	26.6124	1.69018	-3.97685	down	6.52684e-05
CL13050.Contig5_All	1966	257.7	59.9	260.385	56.7341	-2.19835	down	6.52717e-05
Unigene56153_All	479	150.9	20.4	146.735	19.1748	-2.93593	down	6.5449e-05
Unigene14874_All	376	21.4	3.4	21.0521	3.16264	-2.73476	down	6.55727e-05
Unigene50650_All	730	84.6	11.1	87.1492	10.2429	-3.08887	down	6.59191e-05
CL8494.Contig1_All	547	170.7	771.4	166.9	741.896	2.15223	up	6.61877e-05
CL10642.Contig2_All	1348	1047.3	257.7	1044.65	244.932	-2.09257	down	6.63837e-05
Unigene42600_All	773	4.9	33.9	4.77566	30.5555	2.67766	up	6.66403e-05
Unigene53161_All	298	6.6	0.2	6.53557	0.170518	-5.26032	down	6.66968e-05
Unigene30265_All	2748	189.7	44.9	188.96	42.0528	-2.16781	down	6.67038e-05
Unigene51315_All	1301	54	11.3	53.3436	10.3675	-2.36325	down	6.67296e-05
Unigene59640_All	697	0	4.8	0.001	4.26269	12.0575	up	6.68626e-05
Unigene6563_All	221	23	3.8	23.2173	3.43529	-2.7567	down	6.68904e-05
CL14864.Contig4_All	2915	6.9	59.1	6.91737	54.0051	2.9648	up	6.7151e-05
Unigene32098_All	635	7.3	0.4	7.15921	0.364016	-4.29773	down	6.72093e-05
CL6496.Contig4_All	2450	21.3	3.4	21.3334	3.10363	-2.78109	down	6.73029e-05
Unigene51408_All	1150	52.7	11	52.8215	10.1452	-2.38032	down	6.73337e-05
CL7574.Contig5_All	952	2.8	32.1	2.70468	29.3467	3.43967	up	6.77073e-05
CL10552.Contig2_All	2113	139.5	32.5	140.044	29.5284	-2.2457	down	6.78007e-05
Unigene51181_All	1495	77.8	17.2	77.5565	15.7904	-2.2962	down	6.78181e-05
Unigene30510_All	1348	470.4	114.8	472.455	107.835	-2.13135	down	6.8238e-05
CL4152.Contig4_All	1330	11.4	1.2	11.5095	1.15827	-3.31278	down	6.82904e-05
Unigene16826_All	3257	4.5	32.1	4.37539	29.4367	2.75013	up	6.87809e-05
Unigene13949_All	1476	5.6	33.6	5.46296	31.1096	2.50961	up	6.90542e-05
CL1851.Contig2_All	1402	2106.5	48	2160.95	42.6568	-5.66275	down	6.90783e-05
Unigene39085_All	517	13.8	1.7	13.6763	1.56094	-3.13119	down	6.91672e-05
Unigene2131_All	841	6.7	0	6.76566	0.001	-12.724	down	6.92412e-05
Unigene9848_All	2536	1.1	12	1.12248	11.0096	3.294	up	6.92548e-05
CL12482.Contig1_All	2085	13.8	1.7	13.6707	1.55344	-3.13755	down	6.93107e-05
CL728.Contig3_All	2848	5.8	34.4	5.7121	32.2814	2.49861	up	6.96719e-05
Unigene43465_All	1889	1787.9	443.7	1786.32	408.232	-2.12953	down	6.97767e-05
Unigene47103_All	1526	213.6	51.1	212.666	46.6861	-2.18752	down	7.03156e-05
CL2242.Contig2_All	1822	3.3	36.2	3.14846	32.5326	3.36917	up	7.04338e-05
CL1812.Contig6_All	2362	63	3.7	62.4419	3.72918	-4.06558	down	7.04857e-05
CL25.Contig46_All	3411	6.3	36.8	6.15736	33.6824	2.45161	up	7.05512e-05
CL10589.Contig4_All	821	17.3	2.5	17.2786	2.43753	-2.82549	down	7.05536e-05
CL14820.Contig13_All	1343	34.2	163.5	33.4576	146.861	2.13405	up	7.05622e-05
CL8686.Contig5_All	1722	21.2	3.4	21.2704	3.05849	-2.79796	down	7.07033e-05
Unigene48840_All	501	5.9	0.2	5.96511	0.207648	-4.84434	down	7.07387e-05
CL2149.Contig2_All	1476	33.2	1.2	33.5372	1.04334	-5.00648	down	7.07414e-05
Unigene43585_All	2567	9789.2	43449.5	9635.21	41198.6	2.09621	up	7.08864e-05
CL382.Contig40_All	2230	27.4	2.9	26.5152	2.85866	-3.2134	down	7.13473e-05
CL8666.Contig1_All	322	51.6	10.8	51.3983	9.95915	-2.36763	down	7.16018e-05
CL12135.Contig3_All	1693	1103.5	273.6	1096.74	262.501	-2.06283	down	7.16044e-05
CL4822.Contig4_All	1699	75.2	343.2	73.978	319.906	2.11248	up	7.17122e-05
CL14789.Contig5_All	4111	107.1	24.6	106.893	22.5494	-2.24501	down	7.17326e-05
Unigene1615_All	1972	3278.4	817.2	3314.53	767.941	-2.10974	down	7.19777e-05
Unigene60756_All	479	15.5	2.1	15.609	1.926	-3.0187	down	7.20853e-05
CL2918.Contig9_All	653	31.1	178.1	29.5574	163.425	2.46704	up	7.21558e-05
CL13565.Contig3_All	943	9.4	0.8	9.39419	0.696097	-3.75441	down	7.24931e-05
CL7901.Contig3_All	1170	1306	324.8	1297.94	294.07	-2.14199	down	7.25097e-05
Unigene59972_All	924	39.4	7.8	38.4783	7.18267	-2.42145	down	7.29069e-05
Unigene27291_All	885	188.9	45.1	188.427	41.5075	-2.18257	down	7.2999e-05
CL494.Contig5_All	1959	24.2	4	24.3432	3.62624	-2.74698	down	7.30573e-05
CL13132.Contig2_All	1365	313.1	39.3	315.063	35.4658	-3.15114	down	7.31814e-05
Unigene8003_All	1083	13.3	1.6	13.0365	1.45075	-3.16769	down	7.32322e-05
CL16953.Contig4_All	1644	7.7	42.6	7.48582	41.5891	2.47397	up	7.34701e-05
CL12882.Contig1_All	449	8.3	0.5	8.53639	0.443729	-4.26587	down	7.35153e-05
Unigene16754_All	1485	400.7	98.2	400.062	89.8105	-2.15527	down	7.35193e-05
Unigene50920_All	3740	49.4	10.3	49.532	9.572	-2.37147	down	7.40429e-05
CL6158.Contig1_All	1680	17	2	16.6271	1.83987	-3.17586	down	7.42983e-05
CL1116.Contig5_All	3427	89.1	20.2	88.8656	19.8349	-2.16358	down	7.46664e-05
CL6573.Contig43_All	2063	57.4	12.1	56.7807	11.2804	-2.33158	down	7.48242e-05
Unigene13342_All	3100	5.4	32.5	5.24399	29.7354	2.50344	up	7.49292e-05
CL4540.Contig2_All	2809	1698.1	424.1	1707.12	385.37	-2.14725	down	7.50111e-05
Unigene59879_All	1887	419.4	103.1	414.508	96.8183	-2.09805	down	7.50143e-05
CL14443.Contig2_All	782	20.7	3.3	20.4813	2.94048	-2.80018	down	7.50412e-05
Unigene34012_All	1797	14.1	1.8	14.1575	1.60981	-3.1366	down	7.57374e-05
CL4691.Contig2_All	1499	97.8	441.5	95.0554	408.342	2.10294	up	7.57851e-05
CL5653.Contig5_All	935	8.3	57.1	7.8387	51.9405	2.72817	up	7.58741e-05
CL15702.Contig1_All	3350	117.3	27.3	115.975	25.2297	-2.20062	down	7.58817e-05
Unigene30258_All	483	0.4	7.8	0.354681	7.30438	4.36417	up	7.59329e-05
CL10913.Contig1_All	2370	755	187.5	756.712	175.808	-2.10575	down	7.59376e-05
CL636.Contig4_All	586	6.3	0.2	6.37812	0.187262	-5.09	down	7.60713e-05
CL7239.Contig6_All	3034	96.4	21.6	98.1138	19.4784	-2.33258	down	7.60988e-05
Unigene8902_All	2365	38	479.1	37.8212	430.19	3.50771	up	7.62461e-05
Unigene917_All	462	310.2	75.8	307.773	70.9049	-2.11791	down	7.63686e-05
Unigene667_All	2866	381	93.6	379.405	87.5781	-2.1151	down	7.64205e-05
CL17291.Contig52_All	2073	0.6	14.7	0.545447	13.0462	4.58004	up	7.65851e-05
CL2081.Contig4_All	244	65.7	14.4	66.1223	13.2243	-2.32195	down	7.66045e-05
Unigene31395_All	644	24.8	4.3	24.7873	3.98718	-2.63616	down	7.68951e-05
CL3257.Contig1_All	597	1.7	14.9	1.65132	13.9733	3.08099	up	7.68993e-05
Unigene43135_All	1523	48	10	48.3727	9.12282	-2.40664	down	7.70957e-05
CL13431.Contig1_All	1095	8.3	51.2	7.92711	46.3075	2.54638	up	7.71019e-05
CL14820.Contig16_All	1545	7.5	47.4	7.31274	42.2119	2.52916	up	7.72112e-05
Unigene47946_All	563	25.6	4.5	25.6322	4.29447	-2.5774	down	7.72732e-05
CL242.Contig1_All	380	48.4	10.1	48.266	9.29968	-2.37575	down	7.748e-05
CL375.Contig5_All	2280	27.2	128.8	26.6417	123.63	2.21428	up	7.75686e-05
CL15408.Contig1_All	2001	66	14.5	65.7502	13.6202	-2.27125	down	7.79615e-05
CL781.Contig24_All	1468	35	6.8	35.0367	6.46871	-2.43732	down	7.82207e-05
CL1081.Contig5_All	1637	179.7	43.1	178.375	40.9226	-2.12395	down	7.84496e-05
Unigene21011_All	2586	0.2	10.3	0.200439	9.8493	5.61878	up	7.84685e-05
CL16776.Contig12_All	1453	12.3	63.2	12.057	58.1575	2.27009	up	7.87395e-05
Unigene59714_All	2128	57.1	12.3	58.2051	11.3288	-2.36114	down	7.88088e-05
CL382.Contig11_All	2687	18	1	17.4378	1.03444	-4.0753	down	7.88096e-05
CL855.Contig10_All	1235	2163	72.4	2164.14	64.101	-5.0773	down	7.88693e-05
Unigene10514_All	2218	34.6	6.7	34.2806	6.25294	-2.45479	down	7.89597e-05
CL9916.Contig4_All	1073	36.1	167.8	35.0363	159.85	2.1898	up	7.92381e-05
CL5872.Contig1_All	1755	333.9	82.1	333.698	75.6993	-2.14019	down	7.98459e-05
Unigene10294_All	440	0.5	11.2	0.47269	10.1249	4.42087	up	7.99791e-05
CL9969.Contig3_All	3697	47	9.8	47.2923	9.10369	-2.37708	down	8.04394e-05
Unigene24098_All	3026	57.4	12.4	57.7733	11.4586	-2.33398	down	8.06213e-05
CL9916.Contig6_All	1139	16.3	80.7	15.6331	74.9499	2.26132	up	8.0764e-05
CL1916.Contig10_All	1205	27.2	4.9	26.6712	4.54531	-2.55283	down	8.12136e-05
CL4015.Contig4_All	1764	297.6	73.1	296.989	67.8675	-2.12962	down	8.17438e-05
Unigene60720_All	1019	1.6	14.4	1.6198	13.1382	3.01989	up	8.18091e-05
CL4101.Contig5_All	1345	150.8	35.4	147.138	31.9765	-2.20209	down	8.19065e-05
Unigene12903_All	2733	2.6	19.7	2.65467	17.6181	2.73045	up	8.19084e-05
Unigene2782_All	275	4.2	0	4.21536	0.001	-12.0414	down	8.2192e-05
Unigene53066_All	401	4.2	0	4.21209	0.001	-12.0403	down	8.24211e-05
Unigene44084_All	559	20.9	3.4	20.7939	3.13339	-2.73037	down	8.2465e-05
CL14820.Contig7_All	1112	4.3	38.7	4.22527	34.4409	3.02701	up	8.25509e-05
CL939.Contig13_All	704	84.3	19.2	83.7717	18.1705	-2.20486	down	8.25966e-05
CL8873.Contig2_All	4830	240.8	58.8	239.674	54.8074	-2.12863	down	8.27226e-05
Unigene35722_All	508	13.5	67.9	13.2507	64.8664	2.29141	up	8.29137e-05
CL12895.Contig4_All	3412	51.3	9.3	51.8057	9.27926	-2.48103	down	8.32786e-05
CL14273.Contig1_All	1133	9.8	51.5	9.66419	49.4029	2.35388	up	8.33888e-05
CL2256.Contig3_All	1834	3.6	23.9	3.56084	21.9367	2.62306	up	8.37388e-05
Unigene54961_All	1311	230.6	56.3	229.437	51.5863	-2.15304	down	8.38884e-05
CL9927.Contig1_All	2612	319.1	10.7	322.491	9.3185	-5.11302	down	8.39834e-05
Unigene59859_All	1437	9.2	49.2	8.95983	44.6086	2.31578	up	8.40719e-05
Unigene28748_All	2257	97.6	22.6	98.1952	20.7682	-2.24128	down	8.41451e-05
CL239.Contig27_All	969	2.8	79.3	2.75092	77.1368	4.80943	up	8.42159e-05
Unigene58962_All	1736	105.1	24.5	104.816	22.3139	-2.23185	down	8.42296e-05
[truncated: 11,418 more rows]

## Sheet: XS vs. XT
GeneID	length	ReadsMeanXS	ReadsMeanXT	baseMeanXS	baseMeanXT	log2FC(XT/XS)	Up-Down-Regulation(XT/XS)	P-value
CL11403.Contig2_All	1076	528.6	8.4	506.416	8.53954	-5.89002	down	3.50253e-15
CL39.Contig12_All	1034	0.6	95.4	0.553875	93.8445	7.40457	up	2.60815e-13
CL14022.Contig2_All	1265	64.2	0.4	61.1163	0.385081	-7.31025	down	3.40727e-10
Unigene18325_All	559	36.4	0.2	33.9503	0.218893	-7.27705	down	1.90247e-08
CL189.Contig4_All	884	342	0.2	335.663	0.218893	-10.5826	down	1.1726e-07
Unigene54901_All	2469	31.8	0.4	29.384	0.380759	-6.27001	down	3.88303e-07
Unigene22772_All	468	81.4	0	75.3283	0.001	-16.2009	down	5.11145e-07
CL13584.Contig2_All	673	3.8	60.6	3.86021	60.0948	3.96049	up	2.09571e-06
CL14748.Contig2_All	1147	0.4	28.6	0.377626	28.7017	6.24803	up	2.31094e-06
CL15973.Contig5_All	1030	22	0.2	20.7189	0.218893	-6.56458	down	4.77467e-06
Unigene20215_All	2298	0	58.2	0.001	55.1703	15.7516	up	5.77745e-06
CL3073.Contig3_All	1578	2.6	402.6	2.45944	402.957	7.35615	up	5.95731e-06
CL5501.Contig1_All	1555	28.8	223.8	27.0989	217.725	3.0062	up	7.07001e-06
CL6397.Contig1_All	1341	924.2	6.4	878.034	6.34523	-7.11246	down	7.4317e-06
CL17181.Contig12_All	1628	198.8	24	187.772	25.6268	-2.87326	down	9.44477e-06
CL30.Contig1_All	1708	93	3.4	87.4726	3.23914	-4.75515	down	9.61216e-06
CL527.Contig1_All	1019	0	39.8	0.001	37.8934	15.2097	up	1.07752e-05
Unigene36393_All	935	108.4	0.6	98.2028	0.58296	-7.39622	down	1.52032e-05
CL3698.Contig1_All	1774	3.8	525.2	3.61864	529.169	7.19214	up	1.52796e-05
CL14037.Contig2_All	2222	22.6	165.8	20.7076	163.238	2.97875	up	1.78811e-05
CL8374.Contig1_All	936	0	35.2	0.001	33.4062	15.0278	up	2.19681e-05
Unigene34589_All	670	0	50.6	0.001	48.7175	15.5722	up	2.22095e-05
CL8481.Contig2_All	4043	0.8	24.8	0.792679	24.0264	4.92174	up	2.30107e-05
Unigene52403_All	744	34.6	0	33.3654	0.001	-15.0261	down	2.63494e-05
CL17181.Contig6_All	1284	230.6	32.4	216.685	34.2524	-2.66132	down	2.72018e-05
CL14539.Contig2_All	1631	136.8	814	141.454	798.332	2.49665	up	2.7626e-05
Unigene27238_All	1567	60.6	5.8	57.1053	6.22113	-3.19837	down	3.53279e-05
Unigene46713_All	1378	26.6	0.4	26.0184	0.38374	-6.08326	down	3.80575e-05
CL12582.Contig1_All	854	1	85.2	0.903034	81.9151	6.50321	up	4.71534e-05
Unigene46566_All	1672	33.6	257.2	31.173	245.451	2.97706	up	4.87595e-05
CL2683.Contig6_All	3499	0.8	29.4	0.764026	28.8344	5.23803	up	5.39728e-05
CL15791.Contig7_All	1966	5.2	51.8	5.17155	50.0361	3.2743	up	5.6264e-05
Unigene31702_All	488	0	13.2	0.001	13.0333	13.6699	up	5.65832e-05
CL7929.Contig3_All	1635	16.4	129	14.9473	129.442	3.11435	up	5.67848e-05
CL14127.Contig3_All	1835	15.6	155.6	15.1707	149.063	3.29656	up	6.33567e-05
CL527.Contig11_All	2450	0	13.2	0.001	12.5449	13.6148	up	6.66362e-05
CL14181.Contig14_All	893	22.4	0.8	21.3487	0.743444	-4.84378	down	6.76651e-05
CL12952.Contig1_All	2564	7.2	502.8	6.78445	514.081	6.24362	up	6.80511e-05
CL246.Contig2_All	1501	40	1.2	38.2099	1.15122	-5.05271	down	7.23172e-05
CL6841.Contig12_All	3441	55.4	0.2	51.8338	0.187202	-8.11315	down	7.60828e-05
CL3980.Contig2_All	830	0.8	47.6	0.794675	47.4537	5.90001	up	8.02676e-05
CL8031.Contig2_All	722	18	0.4	17.5315	0.371722	-5.55958	down	8.11819e-05
CL12040.Contig3_All	1393	0	18.4	0.001	17.7369	14.1145	up	8.26645e-05
CL3342.Contig1_All	3290	6.4	55.2	6.07851	54.6634	3.16879	up	8.39485e-05
CL2404.Contig2_All	1072	0.4	17.2	0.370031	16.5899	5.48651	up	9.16437e-05
CL6851.Contig1_All	1003	280.6	3.2	267.041	3.14741	-6.40675	down	9.84482e-05
CL1840.Contig4_All	407	0	19	0.001	17.9789	14.134	up	0.000104977
CL12262.Contig2_All	1324	32.8	2.4	31.4524	2.36319	-3.73436	down	0.000106546
CL9574.Contig1_All	578	32.6	0	29.787	0.001	-14.8624	down	0.00010685
CL10709.Contig2_All	1043	22.6	1	21.5184	0.951403	-4.49937	down	0.000118711
Unigene14175_All	1598	22	0	20.8057	0.001	-14.3447	down	0.000122231
Unigene26222_All	2068	71.8	1	70.8466	0.968435	-6.1929	down	0.000125093
Unigene24320_All	624	20.4	0.4	19.1568	0.374404	-5.67711	down	0.000127802
Unigene54600_All	1357	6	110.2	6.06452	110.997	4.19398	up	0.000130517
CL774.Contig2_All	1291	20.4	0.4	19.6824	0.389797	-5.65804	down	0.00014281
CL16346.Contig3_All	1146	542.6	0.4	533.984	0.382101	-10.4486	down	0.000164452
Unigene27143_All	415	0	20.6	0.001	20.7956	14.344	up	0.000164471
CL1035.Contig4_All	1593	45.8	0.4	43.821	0.416772	-6.71622	down	0.000167425
CL985.Contig13_All	2497	24.8	1.4	22.8782	1.39549	-4.03513	down	0.000173781
Unigene26914_All	4214	6.6	53.6	6.63098	51.0869	2.94566	up	0.000180801
CL4717.Contig1_All	748	1	127.4	0.99477	128.736	7.01584	up	0.00018966
CL392.Contig1_All	4444	104.6	15.8	98.4064	15.6259	-2.65481	down	0.000201416
CL15986.Contig1_All	1483	19.6	0	18.8984	0.001	-14.206	down	0.000203734
CL3995.Contig1_All	1915	1.4	22.6	1.31672	22.5057	4.09527	up	0.000207438
Unigene27151_All	703	38	391	35.7969	388.829	3.44123	up	0.000207945
CL11356.Contig1_All	553	0	18.8	0.001	19.1852	14.2277	up	0.000209072
CL14181.Contig9_All	1183	322.2	20.8	312.959	19.3309	-4.01699	down	0.000209297
CL867.Contig53_All	3306	65.8	0.2	63.8339	0.218893	-8.18795	down	0.000209529
CL508.Contig16_All	1243	81.6	0	73.9064	0.001	-16.1734	down	0.000210547
CL8774.Contig4_All	893	31	394.2	26.9333	375.836	3.80264	up	0.000213107
Unigene34588_All	694	0	229.6	0.001	216.695	17.7253	up	0.000218778
Unigene71462_All	2704	25.6	0	24.2693	0.001	-14.5668	down	0.000223514
CL939.Contig12_All	1020	15.8	417	15.1928	416.367	4.7764	up	0.000226522
CL2061.Contig3_All	1232	18	153.6	17.7299	153.507	3.11405	up	0.000234272
Unigene16769_All	708	32.6	0.2	30.1704	0.197879	-7.25237	down	0.000235052
CL7633.Contig2_All	832	57.6	2.2	53.3856	2.15531	-4.63048	down	0.000239818
Unigene47655_All	977	333.4	24.4	321.953	22.7051	-3.82576	down	0.0002552
CL4326.Contig1_All	1761	2	25.6	1.8913	25.2965	3.74148	up	0.000265628
CL11216.Contig1_All	962	26.4	0.6	24.8766	0.623647	-5.31792	down	0.000267859
Unigene56874_All	630	14.2	0	13.2617	0.001	-13.695	down	0.000269047
CL15372.Contig4_All	3155	126.2	11.2	123.856	10.9731	-3.49662	down	0.00027838
CL867.Contig50_All	3090	13.6	0	13.2377	0.001	-13.6924	down	0.000280604
CL3843.Contig1_All	611	0	35.4	0.001	34.7834	15.0861	up	0.000285239
CL6222.Contig2_All	1621	29.6	152.6	30.0683	149.424	2.31309	up	0.000298151
CL17306.Contig5_All	704	0	16.6	0.001	15.6206	13.9312	up	0.000303745
CL968.Contig7_All	1372	11.2	0	10.4622	0.001	-13.3529	down	0.000311585
CL867.Contig2_All	3247	11.6	0	11.357	0.001	-13.4713	down	0.000324008
CL10657.Contig1_All	2313	0.8	17.6	0.740529	17.1063	4.52983	up	0.000333775
CL9533.Contig3_All	977	118.2	534	110.42	535.123	2.27687	up	0.000339998
CL7712.Contig2_All	1134	39.2	191.2	40.5717	188.183	2.21359	up	0.000351604
CL10479.Contig2_All	1332	2.6	104	2.45909	104.399	5.40785	up	0.000353813
CL227.Contig2_All	1170	38.2	4	37.5809	3.96491	-3.24464	down	0.00039029
CL12672.Contig2_All	3190	181.2	34.8	171.026	35.329	-2.27529	down	0.000408136
Unigene9640_All	1750	152.2	6	142.34	5.89997	-4.59249	down	0.000411355
CL9089.Contig1_All	1205	597	126.4	563.234	119.484	-2.23692	down	0.00041712
CL8288.Contig2_All	1906	9.6	254.4	8.78476	245.47	4.8044	up	0.000423321
CL11723.Contig1_All	688	19.4	0	17.6805	0.001	-14.1099	down	0.000436693
CL13967.Contig1_All	915	25.8	0	24.1948	0.001	-14.5624	down	0.000440869
Unigene27996_All	1137	73	8.6	70.9181	8.45153	-3.06887	down	0.000444946
CL14647.Contig1_All	2937	1975.6	31.8	1924.98	31.466	-5.9349	down	0.000452218
CL5700.Contig1_All	3388	164.2	0	146.13	0.001	-17.1569	down	0.00046666
Unigene36018_All	353	2	24	1.88617	23.4902	3.63852	up	0.000480992
CL16715.Contig2_All	920	158.4	0	151.84	0.001	-17.2122	down	0.000482822
Unigene22668_All	519	23	1.6	21.3306	1.53934	-3.79255	down	0.000487847
CL2685.Contig3_All	1068	17.6	0.8	16.5371	0.801853	-4.36622	down	0.00049678
CL2200.Contig1_All	804	0	179.8	0.001	171.803	17.3904	up	0.000509014
CL11632.Contig30_All	941	117	1	105.815	1.09447	-6.59518	down	0.0005205
Unigene36308_All	743	1.4	50.6	1.28066	49.5657	5.27438	up	0.00052757
Unigene8393_All	643	13.2	0	11.9997	0.001	-13.5507	down	0.00054539
Unigene5500_All	1692	14.4	0.4	13.3871	0.416772	-5.00544	down	0.000546118
CL11434.Contig3_All	743	0	132.8	0.001	133.567	17.0272	up	0.000546981
CL39.Contig5_All	1142	13.6	75.4	12.9751	73.3332	2.49873	up	0.000555882
CL12819.Contig13_All	671	72	11.8	68.2371	11.7374	-2.53944	down	0.000565438
CL13547.Contig1_All	1528	5.2	40.8	5.14635	40.6543	2.98179	up	0.000569753
CL6132.Contig1_All	2066	95.4	12	89.4957	11.8674	-2.91481	down	0.00059545
Unigene8445_All	1973	45.2	203.6	43.7873	201.252	2.20042	up	0.000602234
CL3552.Contig2_All	1520	465.2	0.4	432.339	0.371722	-10.1837	down	0.000609444
CL13547.Contig2_All	1521	38.8	4.8	36.4364	4.4697	-3.02713	down	0.00064364
Unigene34561_All	2174	1	44.8	0.962778	44.2518	5.52239	up	0.000646394
Unigene8594_All	221	22.8	1.8	22.1452	1.70712	-3.69736	down	0.000671704
Unigene56538_All	722	19.8	0	18.167	0.001	-14.149	down	0.000676051
Unigene40520_All	292	10.4	0	9.77734	0.001	-13.2552	down	0.000687855
Unigene5627_All	2262	7.4	49.6	7.04549	49.1425	2.8022	up	0.000726896
Unigene11350_All	588	0.2	22.6	0.188813	21.3097	6.81841	up	0.000733822
CL287.Contig10_All	2023	4.2	95	3.9854	93.9421	4.55898	up	0.000742735
CL6207.Contig2_All	1768	6	63.4	5.75865	63.0664	3.45307	up	0.000753559
CL7950.Contig1_All	6213	0	124	0.001	126.279	16.9463	up	0.00076367
Unigene8990_All	869	7.6	47.6	7.33656	46.7774	2.67264	up	0.000766738
Unigene38283_All	2276	145.8	2.6	137.308	2.57243	-5.73815	down	0.000771765
CL8259.Contig2_All	521	63.4	10.4	59.2118	9.71906	-2.607	down	0.000774944
Unigene22224_All	1267	2	81	1.88634	76.9694	5.35063	up	0.000788774
Unigene34587_All	549	1.2	2620.4	1.18142	2440.34	11.0123	up	0.000791525
CL6231.Contig1_All	1596	0.2	11.2	0.188813	11.0165	5.86657	up	0.000798669
CL5776.Contig1_All	793	0	99.6	0.001	102.818	16.6497	up	0.000811936
CL5723.Contig1_All	1666	10.6	186.8	9.88197	188.034	4.25005	up	0.000813291
Unigene59350_All	2030	211.6	45.6	200.064	43.6335	-2.19695	down	0.000829968
Unigene14182_All	569	0	114.8	0.001	108.835	16.7318	up	0.000832642
CL695.Contig7_All	2083	0	11	0.001	11.0669	13.434	up	0.000864442
CL17305.Contig3_All	3038	16.6	0.6	15.6452	0.576999	-4.76101	down	0.000870299
CL17367.Contig4_All	535	53.8	382.2	46.3194	371.98	3.00554	up	0.00089242
CL2274.Contig6_All	1498	113.2	17.2	106.564	16.2139	-2.71642	down	0.000903834
CL15516.Contig30_All	1929	209.8	21.4	203.005	20.8538	-3.28313	down	0.000915243
Unigene44808_All	415	16	0	14.5674	0.001	-13.8305	down	0.000941526
Unigene21638_All	594	9.4	0	8.90414	0.001	-13.1203	down	0.000942051
Unigene27254_All	1710	15.6	0	15.0274	0.001	-13.8753	down	0.000945266
CL15797.Contig1_All	1090	40.6	2.2	37.4344	2.40782	-3.95856	down	0.000954284
Unigene13981_All	1471	6.2	65.6	6.07241	63.7512	3.39211	up	0.000961775
CL16164.Contig26_All	1656	0	9	0.001	8.66806	13.0815	up	0.00096274
CL4454.Contig5_All	612	0	212	0.001	198.023	17.5953	up	0.000964961
CL12521.Contig2_All	1496	0	89.2	0.001	83.2145	16.3445	up	0.000977854
CL5367.Contig5_All	2653	2.8	80.4	2.72714	78.0515	4.83897	up	0.000979386
CL15547.Contig1_All	834	17.2	84	16.9825	82.4766	2.27994	up	0.000992853
Unigene23410_All	2559	275.6	62.4	256.481	61.846	-2.0521	down	0.000997672
Unigene10879_All	603	0	9	0.001	8.57481	13.0659	up	0.000998725
Unigene36857_All	637	0	9	0.001	9.1696	13.1626	up	0.0010047
Unigene7429_All	386	1.2	17.4	1.18358	16.9807	3.84266	up	0.00101676
Unigene30248_All	676	0.8	15	0.738534	14.8294	4.32765	up	0.00102201
Unigene2020_All	780	17	0.2	15.9957	0.194898	-6.35882	down	0.00103049
CL13390.Contig2_All	2227	333.6	77	309.206	74.6869	-2.04964	down	0.00104162
Unigene5307_All	637	0.8	15	0.782623	14.6734	4.22875	up	0.00104528
Unigene19101_All	1784	323	70.8	297.905	68.6869	-2.11675	down	0.00107846
Unigene59630_All	3153	34.6	0.2	31.3548	0.197879	-7.30792	down	0.00108479
CL7633.Contig1_All	777	60.8	0.8	56.1273	0.779158	-6.17064	down	0.00108699
Unigene44702_All	734	0	8.6	0.001	8.68005	13.0835	up	0.00108973
CL17306.Contig7_All	575	0	9.4	0.001	8.85366	13.1121	up	0.00111787
CL10197.Contig2_All	3606	60	10.4	57.9887	9.66477	-2.58496	down	0.00112779
CL17181.Contig7_All	1698	28.4	2.6	26.4273	2.82161	-3.22744	down	0.00113189
CL15213.Contig2_All	504	0.4	12.2	0.34419	11.9473	5.11734	up	0.00114473
Unigene8863_All	952	175.8	15.6	168.305	14.5075	-3.5362	down	0.00114831
Unigene17679_All	1975	8.4	48.4	7.85472	47.5293	2.59718	up	0.0011511
CL11040.Contig1_All	848	29.4	3.4	27.6516	3.33096	-3.05335	down	0.00115321
CL8837.Contig1_All	848	15.4	0.4	14.4927	0.374404	-5.27459	down	0.00115925
CL9138.Contig4_All	934	17.8	0.2	17.0635	0.197879	-6.43016	down	0.00116286
CL4454.Contig1_All	753	0	226.6	0.001	211.041	17.6872	up	0.00121351
CL8101.Contig3_All	1091	31.6	0.6	28.8428	0.558924	-5.68942	down	0.00121927
Unigene18035_All	1301	24.2	2.4	22.8614	2.58469	-3.14485	down	0.00122273
CL4151.Contig2_All	689	78.8	0	72.276	0.001	-16.1412	down	0.00122542
CL376.Contig6_All	1398	9.4	80.2	8.82852	77.375	3.13162	up	0.00123751
Unigene14390_All	1859	90.6	2.2	89.0348	2.11032	-5.39884	down	0.00126259
Unigene15337_All	1115	79	0	71.4047	0.001	-16.1237	down	0.00127245
Unigene6266_All	509	18.2	0	16.4949	0.001	-14.0097	down	0.00128718
CL10392.Contig2_All	629	95.8	2.2	90.4984	2.205	-5.35904	down	0.00129765
CL7392.Contig4_All	1899	165.6	27.8	158.845	29.3027	-2.43852	down	0.00130727
CL13740.Contig4_All	2352	50.2	8.2	47.4798	8.23679	-2.52716	down	0.00132345
Unigene19195_All	2432	37.8	5.4	35.9154	5.06111	-2.82707	down	0.00132512
CL2648.Contig2_All	1009	0.8	18.6	0.714221	18.22	4.67301	up	0.00133502
CL10981.Contig6_All	690	42.2	1.2	39.769	1.12853	-5.13913	down	0.00135127
CL6528.Contig1_All	949	34.6	2.6	32.4413	2.58282	-3.65081	down	0.00139937
Unigene53227_All	610	71.2	0	63.169	0.001	-15.9469	down	0.00140285
CL9978.Contig2_All	816	0.2	154.4	0.197937	143.909	9.5059	up	0.00141059
CL14012.Contig1_All	2570	0	47.2	0.001	44.9536	15.4561	up	0.00142039
Unigene28269_All	1929	90.2	2.2	88.6168	2.11032	-5.39205	down	0.00144641
CL17254.Contig2_All	1217	13.6	0.6	13.1443	0.624988	-4.39446	down	0.0014709
Unigene32292_All	1109	9.2	0	8.33026	0.001	-13.0241	down	0.00149145
CL774.Contig1_All	1585	19.6	1.6	18.4756	1.50496	-3.61782	down	0.00150083
CL16164.Contig7_All	1526	0	10	0.001	9.65159	13.2366	up	0.00151128
CL315.Contig10_All	1123	1.8	63.2	1.83031	59.8434	5.03103	up	0.00151244
CL1355.Contig9_All	1110	0	8.4	0.001	7.96836	12.9601	up	0.00153777
CL107.Contig4_All	1266	18.2	1.4	17.5772	1.42724	-3.62241	down	0.0015543
Unigene10120_All	1475	21.4	1.2	20.4838	1.17526	-4.12344	down	0.0015573
Unigene13810_All	2414	35.4	0	31.8471	0.001	-14.9589	down	0.0015634
Unigene4577_All	823	87	5	85.6599	4.94265	-4.11526	down	0.00157035
Unigene7556_All	909	77.4	15.4	73.8205	14.7863	-2.31976	down	0.00158137
CL1050.Contig2_All	1037	70.4	0	68.1232	0.001	-16.0559	down	0.00158289
CL17306.Contig3_All	721	0	11	0.001	10.4045	13.3449	up	0.00160179
Unigene57101_All	593	20.2	1.8	19.6012	1.75083	-3.48483	down	0.0016022
Unigene7322_All	922	18.2	1.4	17.3575	1.43718	-3.59425	down	0.00160705
CL1079.Contig3_All	870	17.4	0	15.7919	0.001	-13.9469	down	0.00169301
CL8250.Contig4_All	2601	12.4	124.2	11.9324	125.301	3.39244	up	0.00170603
Unigene57405_All	321	61.6	0	60.342	0.001	-15.8809	down	0.0017358
CL15201.Contig5_All	1839	41.4	6.6	38.5377	6.54489	-2.55783	down	0.00178633
Unigene25458_All	2045	3.4	81	3.19491	80.6726	4.65823	up	0.00178755
Unigene43427_All	934	6.2	202.6	5.33494	193.497	5.18069	up	0.00179782
CL1268.Contig1_All	1757	11	55.2	11.1359	53.5834	2.26657	up	0.00180346
Unigene26426_All	716	8.2	0	8.03507	0.001	-12.9721	down	0.00189937
CL8159.Contig4_All	1049	49.2	259.8	50.6606	254.663	2.32965	up	0.00193275
CL533.Contig1_All	1127	33.6	2	30.5754	1.90371	-4.00548	down	0.00193393
CL7422.Contig1_All	1651	5.2	51.8	4.82755	52.1228	3.43255	up	0.00197408
CL17181.Contig8_All	1728	33.2	4.8	30.7638	5.12667	-2.58514	down	0.00202293
Unigene4735_All	1060	55.4	0	49.3973	0.001	-15.5921	down	0.00202919
CL2347.Contig3_All	3706	34	135.4	33.6243	132.299	1.97623	up	0.0020381
Unigene414_All	2540	2606	490	2380.13	481.852	-2.30438	down	0.00204746
Unigene14710_All	260	0	7.8	0.001	7.70981	12.9125	up	0.00207199
CL10459.Contig4_All	996	2.4	28.6	2.18534	27.854	3.67195	up	0.00209682
CL6728.Contig3_All	4359	142	21.6	133.59	21.0557	-2.66552	down	0.00210432
Unigene16587_All	1545	72.8	0	72.8186	0.001	-16.152	down	0.00211294
CL4736.Contig5_All	1460	17.6	1	16.4188	0.986373	-4.05707	down	0.00212837
Unigene49392_All	453	8.2	0	7.71614	0.001	-12.9137	down	0.00216429
CL2861.Contig5_All	1426	0.6	26.8	0.516285	27.4805	5.7341	up	0.00216469
Unigene53110_All	461	0	8.4	0.001	8.23825	13.0081	up	0.00221104
Unigene42729_All	441	13	0.6	12.0966	0.593637	-4.34888	down	0.00222084
CL957.Contig10_All	3727	29	1.8	27.3868	1.73518	-3.98032	down	0.00222404
CL1312.Contig11_All	736	193.2	16.2	174.824	15.5279	-3.49297	down	0.00225518
CL15201.Contig4_All	1610	706.4	22.4	650.728	22.477	-4.85553	down	0.00225708
CL1312.Contig2_All	921	163.4	17.6	148.273	16.8791	-3.13495	down	0.00226687
Unigene17093_All	1487	5.8	36.6	5.40674	35.445	2.71275	up	0.0022777
CL7821.Contig4_All	757	6.6	43.2	6.54682	42.2458	2.68994	up	0.00228559
Unigene35887_All	813	95.4	0.2	88.7518	0.185861	-8.89941	down	0.00229475
CL3189.Contig7_All	472	89.6	0.2	86.5954	0.197879	-8.77353	down	0.00229719
Unigene11884_All	1003	23.2	2.6	21.6843	2.47032	-3.13388	down	0.00230468
CL11434.Contig2_All	872	0	44.6	0.001	45.6862	15.4795	up	0.00233054
Unigene59175_All	1380	16	1.2	15.5827	1.20065	-3.69806	down	0.00236892
CL8878.Contig4_All	329	26.4	0	24.9155	0.001	-14.6048	down	0.00240997
CL17306.Contig2_All	592	0.2	9.6	0.172095	9.05153	5.71689	up	0.00242189
Unigene7794_All	429	0	7.6	0.001	7.47586	12.868	up	0.00243248
Unigene12518_All	3868	222.4	2.4	214.039	2.34287	-6.51345	down	0.00243501
Unigene28383_All	1274	48	0	42.8183	0.001	-15.3859	down	0.00248635
Unigene12695_All	1038	6.2	40.6	5.76458	41.09	2.8335	up	0.00249435
Unigene34586_All	990	7.8	2426.2	7.49699	2260.71	8.23625	up	0.00250518
CL225.Contig1_All	1174	1.4	25	1.28825	25.6016	4.31275	up	0.00255668
CL760.Contig1_All	1799	3.2	23.8	3.01749	23.7233	2.97489	up	0.00255801
CL6057.Contig2_All	697	4.6	29.4	4.50786	28.502	2.66055	up	0.00258412
Unigene14898_All	4613	9.8	48.4	9.35913	46.7414	2.32025	up	0.00259569
Unigene9976_All	293	1	48.2	0.860475	45.5123	5.72498	up	0.00260707
Unigene19329_All	628	12.6	0.6	11.7866	0.656679	-4.16582	down	0.00261115
CL17166.Contig7_All	3855	152	37.4	146.919	37.1135	-1.985	down	0.00264289
Unigene55051_All	1699	160.2	32.2	147.317	31.5716	-2.22223	down	0.00264587
CL16993.Contig3_All	911	48.4	9	45.3004	8.76394	-2.36987	down	0.00265021
CL3000.Contig1_All	3762	96	12.4	91.5069	12.3409	-2.89043	down	0.00265766
CL17306.Contig13_All	556	0	9.4	0.001	8.85127	13.1117	up	0.00269784
CL8935.Contig1_All	572	106.2	0.2	94.6926	0.218893	-8.75688	down	0.00270464
CL17054.Contig5_All	1783	23.4	138.6	24.1871	135.863	2.48984	up	0.00272889
CL189.Contig2_All	767	669.6	126.2	648.685	117.396	-2.46614	down	0.00273608
CL97.Contig9_All	766	0	42.8	0.001	42.755	15.3838	up	0.00274617
CL16981.Contig6_All	4091	5.2	31	5.12411	31.1877	2.60561	up	0.00281921
CL11565.Contig2_All	863	38.6	4	36.977	3.87685	-3.25367	down	0.00284141
Unigene33995_All	979	16.8	71.6	16.1225	70.9988	2.13872	up	0.00285015
CL2906.Contig1_All	1804	33.8	5.4	32.0916	5.60422	-2.51761	down	0.0028527
CL1312.Contig8_All	382	31.8	4.8	29.1005	4.76836	-2.60948	down	0.00285786
Unigene7379_All	2105	37	0.4	33.1322	0.371722	-6.47786	down	0.00287353
CL371.Contig2_All	739	40.6	0	41.2466	0.001	-15.332	down	0.00287385
Unigene28448_All	1900	70.6	15.2	66.4884	15.5654	-2.09476	down	0.00287622
Unigene43683_All	974	10.8	1973.6	10.3313	2018.15	7.60987	up	0.00288311
CL3639.Contig3_All	1223	991	176.4	928.833	171.265	-2.43919	down	0.00291064
CL2774.Contig1_All	2495	59.6	319.8	58.3508	307.269	2.39668	up	0.00293299
CL1916.Contig2_All	839	0	42.6	0.001	41.7786	15.3505	up	0.00293302
CL11989.Contig1_All	705	0	27.8	0.001	27.2455	14.7337	up	0.00293513
CL7718.Contig2_All	953	39.2	263.8	37.6617	262.248	2.79976	up	0.00293519
Unigene12430_All	2185	1.6	22.4	1.49559	22.733	3.926	up	0.00293991
Unigene48170_All	688	3.4	29.8	3.18171	30.0519	3.23958	up	0.00295464
CL575.Contig3_All	1773	86.4	19.6	80.5135	19.9992	-2.00929	down	0.00295716
CL867.Contig81_All	1693	28.4	0	27.7627	0.001	-14.7609	down	0.00297164
CL12040.Contig1_All	615	0	8	0.001	7.63	12.8975	up	0.00298187
CL8694.Contig2_All	1352	12.6	181	11.2301	173.584	3.95019	up	0.00298406
Unigene65014_All	1115	23.8	0.8	23.2388	0.764499	-4.92588	down	0.00301469
Unigene47260_All	1030	3.6	35.4	3.22539	34.5741	3.42215	up	0.00302285
Unigene40283_All	1410	0.8	31	0.68838	30.1214	5.45144	up	0.00307927
Unigene40558_All	795	7.6	0	7.2717	0.001	-12.8281	down	0.00311722
CL7929.Contig1_All	1074	33.6	240.2	29.6973	241.748	3.0251	up	0.00312443
CL1743.Contig1_All	2379	24	1	22.3016	0.931987	-4.58069	down	0.00313652
CL2029.Contig4_All	938	0.6	16.4	0.55153	16.1777	4.87442	up	0.00314097
CL13448.Contig1_All	378	14.6	0	12.9854	0.001	-13.6646	down	0.00315372
Unigene57188_All	797	37	0	34.9201	0.001	-15.0918	down	0.00317228
Unigene42742_All	425	0	7.6	0.001	7.87381	12.9428	up	0.00317895
CL6372.Contig9_All	445	1.8	17.2	1.72975	17.3485	3.32618	up	0.00318283
Unigene8272_All	1045	9.4	0.2	8.96667	0.194898	-5.52378	down	0.00318394
CL13717.Contig1_All	723	9.4	0.2	8.91946	0.218893	-5.34866	down	0.00320871
CL1191.Contig2_All	3146	272.2	33.4	254.765	32.6431	-2.96432	down	0.00321426
CL4312.Contig1_All	1000	83.8	2.4	79.2658	2.23301	-5.14963	down	0.0032528
CL10216.Contig1_All	578	12.2	0	12.0166	0.001	-13.5527	down	0.00328571
CL17406.Contig3_All	2581	52.2	7.6	49.5328	7.41512	-2.73984	down	0.00330577
CL8890.Contig3_All	831	20.6	1.6	19.0241	1.51599	-3.6495	down	0.00331587
Unigene27752_All	364	13.2	0.8	12.5978	0.743444	-4.0828	down	0.00332581
CL16513.Contig1_All	1766	24.2	3.2	23.3301	3.18179	-2.87428	down	0.00333024
CL13295.Contig1_All	506	9.4	0.2	8.82784	0.185861	-5.56976	down	0.00334608
CL5776.Contig2_All	870	0.2	62.2	0.172095	63.9727	8.53811	up	0.00341731
Unigene35098_All	766	12.4	69.6	12.2059	67.2105	2.4611	up	0.00349841
CL2488.Contig7_All	493	43	0	39.7287	0.001	-15.2779	down	0.00350509
CL267.Contig3_All	926	90	0.4	91.4509	0.389797	-7.87413	down	0.00351657
CL4054.Contig1_All	1044	87.2	12	83.4414	11.6811	-2.83658	down	0.00352226
Unigene10379_All	660	0	34	0.001	32.5401	14.9899	up	0.00352786
CL6903.Contig1_All	599	66	2.6	63.884	2.66225	-4.58474	down	0.00356117
Unigene49934_All	668	0	10.8	0.001	10.713	13.3871	up	0.00359122
Unigene17467_All	969	7.6	0	6.92264	0.001	-12.7571	down	0.00362005
CL39.Contig14_All	985	0.8	93.2	0.749466	96.4731	7.00812	up	0.0036203
CL3418.Contig6_All	1494	6.2	33.6	5.7219	33.0145	2.52853	up	0.0036709
CL17306.Contig1_All	573	0	7.2	0.001	6.79478	12.7302	up	0.0036811
CL15516.Contig57_All	775	1.2	14.4	1.20773	13.7849	3.51272	up	0.00368792
CL66.Contig6_All	668	0.2	60.2	0.207527	59.1502	8.15494	up	0.00371103
CL1778.Contig3_All	716	0	31.6	0.001	32.4256	14.9848	up	0.00371298
CL12493.Contig1_All	966	0	30.2	0.001	29.0683	14.8272	up	0.00371546
Unigene2630_All	545	0	7	0.001	6.92292	12.7572	up	0.00372733
Unigene26978_All	826	14	1	13.3261	0.983094	-3.76079	down	0.00375375
Unigene59029_All	1330	139.6	23.4	128.722	22.942	-2.4882	down	0.00376409
Unigene61775_All	459	0	30	0.001	31.2369	14.931	up	0.00381118
Unigene20217_All	1313	46.2	8.8	43.7695	8.91454	-2.29569	down	0.00381515
CL1718.Contig2_All	1486	26.2	1.6	25.5709	1.71811	-3.8956	down	0.00383067
CL1079.Contig6_All	769	12.4	0	11.344	0.001	-13.4696	down	0.00390992
CL527.Contig12_All	2262	0.6	30.2	0.62258	28.4315	5.51309	up	0.00392491
Unigene54992_All	1831	3.4	23.2	3.19962	22.5941	2.81997	up	0.00393646
CL13586.Contig5_All	2103	2.2	18.6	2.06375	17.8035	3.10882	up	0.00395931
Unigene2623_All	735	2.2	20.8	2.01313	21.2727	3.40149	up	0.00396326
CL9629.Contig2_All	423	7.4	0	6.8452	0.001	-12.7409	down	0.00397109
CL3883.Contig2_All	2181	24.6	3.4	22.9295	3.27158	-2.80914	down	0.00402858
CL17412.Contig3_All	981	0	32	0.001	29.829	14.8644	up	0.00403648
CL574.Contig2_All	2291	869.8	52	826.453	51.294	-4.01007	down	0.0041298
Unigene26180_All	590	6.4	37.4	6.10693	36.4775	2.57849	up	0.00415573
Unigene15208_All	895	20.4	2.4	18.9408	2.23033	-3.08617	down	0.00417563
CL6304.Contig2_All	1088	626.6	180.6	594.031	180.879	-1.71551	down	0.0041918
Unigene10755_All	907	0	26.4	0.001	26.4207	14.6894	up	0.00426709
Unigene56875_All	901	32.4	0	29.5332	0.001	-14.8501	down	0.0043202
Unigene39933_All	1373	22.4	0	22.3065	0.001	-14.4452	down	0.00432822
CL4101.Contig4_All	1350	194.6	52.8	180.54	51.7993	-1.80131	down	0.00432907
CL2472.Contig1_All	1100	118.8	387.4	117.386	380.849	1.69796	up	0.00436271
CL17166.Contig6_All	3682	121.6	31.4	116.478	31.297	-1.89596	down	0.00437149
CL1312.Contig12_All	793	223.4	44.2	203.971	42.6765	-2.25685	down	0.00442492
CL96.Contig1_All	782	7.8	0	7.05883	0.001	-12.7852	down	0.00443376
CL13501.Contig4_All	1113	19.4	75.6	18.3764	74.3836	2.01713	up	0.00443788
CL11632.Contig77_All	5893	599.6	129.6	559.891	127.297	-2.13695	down	0.00445146
CL10267.Contig2_All	269	0	7	0.001	6.82767	12.7372	up	0.00450478
Unigene12659_All	1026	1.8	17.2	1.62947	16.6836	3.35595	up	0.00451958
Unigene24167_All	3542	28.6	4.6	27.4473	4.60205	-2.57632	down	0.00453422
CL5444.Contig1_All	1031	484.2	2.6	431.014	2.55273	-7.39955	down	0.00463635
Unigene9155_All	1480	21.4	2.8	20.326	3.03147	-2.74524	down	0.00463716
Unigene13358_All	795	59.8	200.8	58.9016	197.378	1.74458	up	0.0046963
Unigene16609_All	898	89.8	7	86.6488	6.51417	-3.73353	down	0.00473397
CL2442.Contig1_All	849	0.6	10.8	0.585152	10.4729	4.1617	up	0.00477401
CL363.Contig31_All	2144	172.4	40.2	166.337	40.7578	-2.02896	down	0.00477494
CL1926.Contig12_All	1655	0.2	8.4	0.207527	8.07998	5.28298	up	0.00478059
CL2039.Contig1_All	845	17.4	1.8	16.0201	1.7415	-3.20148	down	0.00479084
CL10093.Contig1_All	1110	0.4	62.8	0.355938	60.5969	7.41147	up	0.00483335
CL148.Contig5_All	1673	80.4	399.8	76.3779	389.248	2.34946	up	0.00485287
CL9122.Contig3_All	1709	57.6	12	55.1296	11.638	-2.24399	down	0.00487058
Unigene39908_All	1043	69.8	6	63.3554	5.9544	-3.41144	down	0.0048735
Unigene18176_All	685	12.6	63.2	12.1214	63.4252	2.3875	up	0.00488028
CL12589.Contig6_All	1934	370.2	107	352.976	105.613	-1.74079	down	0.00488418
CL10828.Contig2_All	1577	8.4	39.6	7.30363	38.5778	2.40108	up	0.00492131
CL17082.Contig1_All	2161	153.2	7	145.031	6.80471	-4.41368	down	0.00498511
Unigene2555_All	894	0	11.2	0.001	10.8446	13.4047	up	0.00498707
Unigene29092_All	610	1.2	18.8	1.10125	18.1722	4.04452	up	0.00502626
CL12088.Contig3_All	1352	1.4	20.8	1.32721	19.7303	3.89394	up	0.0050435
Unigene33572_All	263	0.2	8.2	0.172095	8.12211	5.56058	up	0.00508309
Unigene2355_All	1135	0	32	0.001	33.4392	15.0293	up	0.00511506
Unigene4920_All	2235	25.2	3.8	23.4037	3.79998	-2.62268	down	0.00513334
Unigene25308_All	664	31.6	2	29.7279	1.85995	-3.99848	down	0.00514032
CL15305.Contig1_All	711	2	20.8	1.85975	20.962	3.4946	up	0.0051745
CL8205.Contig1_All	4211	20.2	181.8	19.1545	172.798	3.17333	up	0.00518908
CL7508.Contig2_All	812	11	0.4	10.6523	0.395758	-4.75041	down	0.00520166
CL3730.Contig4_All	2207	35	1.4	33.0955	1.37319	-4.59103	down	0.00520447
Unigene52056_All	1172	0.2	15.6	0.197937	14.9078	6.23489	up	0.00520852
CL1024.Contig3_All	703	48.2	0	45.4545	0.001	-15.4721	down	0.00523877
CL13181.Contig2_All	548	0.8	12.8	0.777653	13.082	4.07231	up	0.00525629
CL10532.Contig1_All	1287	0.4	12.2	0.395873	11.8066	4.89841	up	0.00529611
CL867.Contig39_All	3445	32.6	0	33.2035	0.001	-15.019	down	0.0053177
CL15314.Contig13_All	5158	2.4	18.4	2.26981	17.8657	2.97655	up	0.0053417
Unigene16052_All	767	6.6	33	6.39378	32.2666	2.3353	up	0.00538153
CL4738.Contig7_All	1831	10.4	45.2	9.85521	44.934	2.18885	up	0.00541023
CL4958.Contig3_All	1250	44	9	41.101	9.60401	-2.09746	down	0.00541384
CL2125.Contig3_All	640	3.4	22	3.33258	21.4741	2.68788	up	0.00542129
CL6841.Contig3_All	1534	166.2	46.2	160.207	44.6325	-1.84377	down	0.00547035
Unigene21382_All	623	12.2	0.8	11.3404	0.875572	-3.6951	down	0.00547606
Unigene36687_All	1199	0	38	0.001	39.901	15.2841	up	0.00549296
Unigene52492_All	718	0.2	12.4	0.207527	11.7962	5.82888	up	0.00553895
CL10026.Contig2_All	294	6.8	0	6.48631	0.001	-12.6632	down	0.00556319
CL11031.Contig2_All	1187	102.2	372	97.203	358.02	1.88097	up	0.00556858
Unigene38642_All	3861	14.4	57.6	13.5945	56.8892	2.06513	up	0.0055848
Unigene48036_All	1380	0.4	28.2	0.377626	29.1829	6.27202	up	0.00559391
CL70.Contig1_All	2248	86.2	14.2	79.2073	13.2993	-2.57428	down	0.00559866
Unigene9561_All	714	14	1.2	13.3945	1.19339	-3.48851	down	0.00559942
CL2738.Contig3_All	880	0.4	23.8	0.367687	22.9067	5.96115	up	0.00565558
CL11802.Contig1_All	1627	42.6	0	42.7809	0.001	-15.3847	down	0.00569551
Unigene58853_All	496	71.2	229.8	67.6761	224.178	1.72793	up	0.00569655
Unigene60970_All	520	25.4	0	22.4787	0.001	-14.4563	down	0.00569847
Unigene35727_All	327	0	31.8	0.001	29.6297	14.8548	up	0.00573378
Unigene16648_All	495	6.8	0	6.41121	0.001	-12.6464	down	0.00574806
Unigene48296_All	870	0.2	10	0.207527	9.73613	5.55198	up	0.00575511
CL3626.Contig1_All	2329	77.4	248	78.198	245.004	1.6476	up	0.00576001
Unigene41382_All	275	0	29.4	0.001	27.4436	14.7442	up	0.00576312
Unigene27476_All	2017	218.2	669.4	201.477	662.999	1.71839	up	0.00586357
CL17111.Contig2_All	360	12	0.6	11.4269	0.635665	-4.16802	down	0.00597551
CL16164.Contig17_All	2899	0	11.4	0.001	10.8469	13.405	up	0.00598139
Unigene59285_All	662	26.2	3.4	25.3242	3.22588	-2.97275	down	0.00601037
Unigene52964_All	556	0	21.2	0.001	20.2074	14.3026	up	0.00601222
Unigene61651_All	1002	20.2	0	19.1295	0.001	-14.2235	down	0.00610016
Unigene395_All	1782	212.4	61.4	203.254	58.6859	-1.7922	down	0.00613892
CL2342.Contig8_All	1191	22	3.2	21.0194	3.22926	-2.70245	down	0.00615479
CL8374.Contig4_All	544	1.8	29	1.86774	27.4229	3.87602	up	0.00619017
Unigene42928_All	906	13.8	1.2	13.1543	1.12321	-3.54983	down	0.00621035
Unigene24595_All	1090	0	23.4	0.001	22.4045	14.4515	up	0.00621531
CL15516.Contig9_All	643	0	13.2	0.001	12.6062	13.6218	up	0.00625421
Unigene1791_All	1039	0.4	9	0.415053	9.08567	4.45222	up	0.00629942
Unigene2660_All	229	0	6.2	0.001	6.31134	12.6237	up	0.00632789
Unigene36726_All	209	26	0	25.011	0.001	-14.6103	down	0.00633557
Unigene36534_All	763	0	20.6	0.001	21.3463	14.3817	up	0.00635422
CL16968.Contig3_All	2233	15.2	1.2	14.0434	1.1389	-3.62417	down	0.00637103
CL5683.Contig8_All	2115	72.6	18.2	69.1234	17.9914	-1.94187	down	0.00640456
CL15008.Contig2_All	1169	220.8	759.4	206.47	731.537	1.825	up	0.0065126
CL6082.Contig1_All	767	35.6	3.8	32.4945	3.97652	-3.03062	down	0.00652858
Unigene4504_All	379	9.6	0.4	8.98845	0.395758	-4.50538	down	0.00657843
Unigene23059_All	271	0	14.6	0.001	13.6755	13.7393	up	0.00658993
Unigene38774_All	1374	61.8	8.2	57.011	8.00544	-2.83219	down	0.00659986
CL867.Contig15_All	2796	12.2	0	11.5038	0.001	-13.4898	down	0.00663895
Unigene32550_All	493	0.2	7.8	0.188813	7.68627	5.34725	up	0.00664037
Unigene41288_All	319	0	12.2	0.001	11.9432	13.5439	up	0.00665502
Unigene52104_All	352	16.8	0.6	15.9013	0.557583	-4.83382	down	0.00667384
CL12834.Contig1_All	1017	83	21.6	79.3667	21.3673	-1.89313	down	0.00670545
Unigene44513_All	609	0	8.8	0.001	8.59233	13.0688	up	0.00673055
Unigene54803_All	1199	20.8	0	19.768	0.001	-14.2709	down	0.00674486
Unigene49531_All	678	0.2	22.2	0.172095	21.6928	6.97787	up	0.00676959
CL16269.Contig1_All	1627	174.8	592	162.675	584.715	1.84574	up	0.00679537
CL103.Contig5_All	3452	18	128	16.5397	127.176	2.94282	up	0.006902
CL14998.Contig2_All	683	0	8	0.001	8.3025	13.0193	up	0.00693482
CL16081.Contig6_All	1489	38.4	7.8	36.5272	7.80521	-2.22646	down	0.00693608
CL11761.Contig4_All	1351	6	91.4	5.87512	89.9375	3.93623	up	0.00697717
CL5487.Contig1_All	660	68.8	14	67.1382	13.1319	-2.35406	down	0.00698878
Unigene6457_All	863	7.2	47.4	6.37587	47.2516	2.88967	up	0.00700498
Unigene2570_All	1082	20.4	0	19.3607	0.001	-14.2408	down	0.00702235
Unigene22296_All	503	21.8	0	19.7614	0.001	-14.2704	down	0.0070314
CL11842.Contig1_All	1232	84.4	4.2	82.5574	4.1986	-4.29742	down	0.00703889
Unigene19888_All	1386	30	4.6	28.9597	4.34221	-2.73755	down	0.00704555
CL16989.Contig1_All	295	1.2	20.6	1.1785	20.9786	4.1539	up	0.00707248
CL2063.Contig14_All	772	42.4	138.4	39.9574	134.866	1.75499	up	0.00709202
CL1195.Contig15_All	1322	44	8.6	43.0822	8.2336	-2.3875	down	0.00711936
Unigene30087_All	2507	80.6	15.6	76.7925	14.9941	-2.35657	down	0.00712433
Unigene26674_All	5424	370.6	111.8	348.904	108.686	-1.68266	down	0.00712951
Unigene6369_All	745	0.4	34.4	0.34419	33.4716	6.60359	up	0.00716227
Unigene21916_All	2869	61.8	194.8	57.5783	192.656	1.74243	up	0.00717541
CL1662.Contig2_All	1155	0.2	8.8	0.172095	8.44039	5.61603	up	0.00718067
Unigene46029_All	314	0	13.8	0.001	13.3754	13.7073	up	0.00718249
Unigene17597_All	5694	50.4	11	48.2485	10.6524	-2.1793	down	0.00718704
Unigene17974_All	1133	0.4	99.4	0.38178	93.7918	7.94058	up	0.00719569
Unigene38446_All	656	0.4	10.4	0.39634	10.0857	4.66942	up	0.00720196
CL7008.Contig1_All	461	0	6.2	0.001	6.44365	12.6537	up	0.00724454
CL1065.Contig15_All	1736	53.8	12.8	51.598	12.6977	-2.02275	down	0.00727443
CL150.Contig5_All	822	0	20	0.001	20.6285	14.3323	up	0.00728164
CL7669.Contig10_All	1276	19.8	2.8	19.1468	2.85404	-2.74603	down	0.0072828
Unigene32007_All	700	8.2	0.2	7.55668	0.185861	-5.34546	down	0.00728607
CL3373.Contig5_All	1034	81.8	252.4	79.3842	248.645	1.64717	up	0.0073163
Unigene36455_All	283	6.6	0	6.001	0.001	-12.551	down	0.00733011
Unigene67684_All	486	2.6	18	2.44218	18.0412	2.88505	up	0.00733311
Unigene2352_All	1140	20.8	1.4	20.2203	1.51124	-3.742	down	0.00733451
CL12040.Contig2_All	920	0	6.2	0.001	5.9633	12.5419	up	0.0073384
CL6390.Contig10_All	2293	421.6	130	390.658	127.025	-1.6208	down	0.00734905
CL1635.Contig1_All	2318	85	261	82.1826	255.282	1.63519	up	0.0074557
CL1959.Contig1_All	2847	15	115.6	14.0938	116.088	3.04208	up	0.00745706
CL1763.Contig2_All	856	0.4	11.4	0.377626	11.339	4.90819	up	0.00748469
CL1144.Contig1_All	588	22.4	0	21.5485	0.001	-14.3953	down	0.00753002
CL8749.Contig2_All	1404	0	31.8	0.001	30.1577	14.8802	up	0.00754118
Unigene32804_All	439	6.2	0	6.20736	0.001	-12.5998	down	0.0075834
Unigene59501_All	1180	10.2	89.6	8.98913	87.87	3.28912	up	0.00759818
CL1740.Contig10_All	1859	12.4	1	11.771	0.941025	-3.64485	down	0.00762812
CL4806.Contig6_All	407	0	36.8	0.001	36.0614	15.1382	up	0.00764221
Unigene35869_All	933	0.6	9.8	0.59381	9.72312	4.03335	up	0.00764859
CL13626.Contig1_All	2790	404.2	1180.6	387.794	1155.04	1.57458	up	0.00765066
CL13723.Contig3_All	667	19.2	0	18.8331	0.001	-14.201	down	0.00765824
Unigene44588_All	390	0.2	7.6	0.188813	7.44216	5.30069	up	0.0076852
CL2966.Contig3_All	561	0	20.8	0.001	20.4542	14.3201	up	0.00769325
CL8045.Contig3_All	877	0	37	0.001	34.8813	15.0902	up	0.00772019
CL4451.Contig3_All	938	24.6	161	23.2817	159.744	2.77849	up	0.00773175
Unigene9909_All	1429	0	14.6	0.001	14.3425	13.808	up	0.00775687
Unigene26283_All	1103	9	54.4	8.36455	52.9876	2.6633	up	0.00786563
CL11858.Contig1_All	4127	42.2	0.2	40.5244	0.197879	-7.67803	down	0.00786943
Unigene8706_All	533	22.6	114.6	22.1935	109.71	2.30549	up	0.00787851
Unigene2119_All	556	6.2	0	6.11701	0.001	-12.5786	down	0.00788259
Unigene35728_All	861	4.6	406.8	4.3427	379.205	6.44824	up	0.00788687
Unigene12185_All	1449	54.2	257.2	51.0548	247.383	2.27663	up	0.00791121
CL17373.Contig22_All	1284	92.6	16.6	86.5333	16.9054	-2.35578	down	0.00792733
CL386.Contig5_All	800	0	16.4	0.001	16.1009	13.9749	up	0.00793563
Unigene38272_All	2291	48.4	0.8	46.1415	0.774878	-5.89595	down	0.00795246
Unigene34179_All	990	4.8	31.6	4.60916	31.9377	2.79268	up	0.00796296
CL5923.Contig6_All	241	0	6	0.001	5.93046	12.5339	up	0.00797126
Unigene62089_All	597	0.4	8.8	0.34419	8.52788	4.63091	up	0.00797215
CL15539.Contig3_All	1552	6.4	30.2	6.32863	30.2129	2.2552	up	0.00798924
CL15503.Contig2_All	1229	11.8	69.6	11.3932	67.6548	2.57002	up	0.00803048
CL11860.Contig1_All	1420	0.8	95.4	0.721816	90.6696	6.97284	up	0.00803668
CL867.Contig12_All	2375	16.6	0	15.4435	0.001	-13.9147	down	0.00803702
CL14452.Contig1_All	1426	44.6	142	43.3444	142.015	1.71212	up	0.00804222
Unigene17159_All	596	0	18.4	0.001	17.7778	14.1178	up	0.00806563
CL6784.Contig4_All	1035	26.2	4.6	24.5907	4.3471	-2.49999	down	0.00809807
Unigene34687_All	1681	11.2	0.8	10.7989	0.797531	-3.7592	down	0.00811821
Unigene15169_All	712	0	31.2	0.001	29.9446	14.87	up	0.00818034
Unigene47976_All	1088	2.4	17	2.23665	16.8644	2.91457	up	0.00820268
CL371.Contig3_All	876	22.8	0	23.2265	0.001	-14.5035	down	0.0082387
CL4836.Contig5_All	928	6.2	0	6.01365	0.001	-12.554	down	0.00824415
CL4062.Contig2_All	647	35.4	2	33.6097	1.86765	-4.16959	down	0.00827597
Unigene56393_All	1088	21.2	2.6	19.4477	2.6415	-2.88017	down	0.00828233
CL17051.Contig6_All	2383	0	11.4	0.001	10.9348	13.4166	up	0.00828657
CL13938.Contig2_All	658	14.8	0.2	14.0138	0.185861	-6.23648	down	0.00829526
CL6197.Contig1_All	979	0	6	0.001	5.83661	12.5109	up	0.00830127
Unigene19108_All	1291	189.8	23.6	183.708	22.9562	-3.00046	down	0.00830622
CL5760.Contig3_All	1323	18.2	2.4	16.6701	2.40427	-2.79359	down	0.00831259
Unigene28668_All	2017	2.2	27.6	2.02544	27.7725	3.77735	up	0.0083179
CL17051.Contig27_All	1919	0	34.4	0.001	32.7206	14.9979	up	0.00839333
CL5864.Contig4_All	1171	8	35	7.7828	34.4539	2.14631	up	0.00839337
CL9184.Contig4_All	696	6.2	0	5.95771	0.001	-12.5405	down	0.00844888
Unigene15201_All	1285	0	26.2	0.001	27.6663	14.7558	up	0.00847225
CL1312.Contig6_All	794	288.2	80.2	263.928	78.4421	-1.75044	down	0.00851781
CL4067.Contig1_All	4166	50.2	157	46.9692	150.506	1.68003	up	0.00852051
CL7102.Contig1_All	1492	5.2	33.6	5.05257	33.668	2.73629	up	0.0085521
CL15791.Contig5_All	1714	14.6	114.6	13.9757	112.275	3.00605	up	0.00856956
CL7207.Contig2_All	1929	254.8	737.2	251.059	722.228	1.52443	up	0.00860463
CL8159.Contig1_All	1001	1010	113.8	976.614	112.814	-3.11384	down	0.0086389
CL1312.Contig13_All	759	222.2	32.2	201.412	31.0417	-2.69787	down	0.00863932
CL847.Contig6_All	1935	49.2	5.8	47.9443	5.65032	-3.08495	down	0.00867683
Unigene4760_All	518	1.6	30.2	1.57542	29.4098	4.22249	up	0.00870147
CL15077.Contig1_All	1832	2.6	17.6	2.53692	17.0992	2.75278	up	0.00872504
Unigene61505_All	344	0	15.4	0.001	15.1145	13.8836	up	0.00873392
CL3223.Contig2_All	498	6.4	0	5.74198	0.001	-12.4873	down	0.00875905
Unigene50462_All	1024	2	49.4	1.80607	46.3644	4.68209	up	0.00875987
Unigene8038_All	1265	4.8	24.8	4.77925	24.3976	2.35188	up	0.00879104
CL14181.Contig13_All	1155	10.6	0.4	10.1966	0.371722	-4.77772	down	0.00882123
Unigene35936_All	1516	29.6	0	26.0596	0.001	-14.6695	down	0.00886634
Unigene9476_All	944	0.8	15	0.721816	14.3692	4.3152	up	0.00886964
CL17051.Contig5_All	2264	0.2	27.2	0.197937	25.9863	7.03657	up	0.00892649
Unigene16940_All	1403	20	0.2	17.7007	0.194898	-6.50494	down	0.00897707
CL17306.Contig8_All	333	0	17.6	0.001	16.7432	14.0313	up	0.00898585
CL13421.Contig2_All	705	4.4	23.4	4.13267	23.2681	2.49321	up	0.00905084
CL8802.Contig2_All	744	0	39.6	0.001	37.4816	15.1939	up	0.00908869
Unigene50654_All	977	1493.6	412.4	1369.77	398.95	-1.77965	down	0.00911903
CL2955.Contig1_All	524	2	36	2.0324	34.3437	4.07879	up	0.00913103
CL5484.Contig2_All	791	16.8	0	15.593	0.001	-13.9286	down	0.009151
CL926.Contig2_All	437	1.2	12.6	1.13359	12.1083	3.41702	up	0.00915472
Unigene14341_All	515	13.6	51	12.5875	51.1226	2.02197	up	0.00915633
CL2094.Contig3_All	2033	25	83.8	23.9344	82.31	1.78198	up	0.00917105
Unigene2326_All	379	0	5.8	0.001	5.75667	12.491	up	0.00921031
Unigene60846_All	295	10	47.4	9.87951	45.4967	2.20325	up	0.00923581
CL13750.Contig4_All	1175	16.6	0	15.4531	0.001	-13.9156	down	0.00923999
CL8054.Contig3_All	1203	180.4	548.4	178.458	541.736	1.60201	up	0.00927553
Unigene25300_All	825	0.8	10.6	0.735373	10.043	3.77156	up	0.00928115
CL875.Contig9_All	712	0.2	31.6	0.188813	30.5388	7.33754	up	0.00931668
CL1839.Contig1_All	746	0.6	14.2	0.516285	14.3292	4.79465	up	0.00932799
CL10502.Contig1_All	1629	92.4	5.2	91.0014	4.99315	-4.18787	down	0.00934612
CL16667.Contig1_All	1110	2.4	26	2.22021	24.6753	3.4743	up	0.00935505
CL330.Contig5_All	918	86	24	82.2232	25.057	-1.71433	down	0.00940198
Unigene51325_All	1120	737.4	141.8	681.429	131.775	-2.37048	down	0.0094787
CL16624.Contig6_All	932	0	17.8	0.001	17.2269	14.0724	up	0.00961277
CL3154.Contig2_All	643	3	18.6	2.82048	18.4088	2.70638	up	0.00961361
CL1670.Contig2_All	1640	12.4	59	11.8272	57.6797	2.28596	up	0.00961794
CL14245.Contig2_All	754	0	9.4	0.001	9.02987	13.1405	up	0.00963337
CL10088.Contig1_All	1039	29.2	0.2	26.0187	0.187202	-7.11881	down	0.00965962
Unigene3395_All	671	14.6	0	14.2176	0.001	-13.7954	down	0.00968214
Unigene56654_All	511	1.2	15	1.08453	15.1679	3.80588	up	0.00969376
CL16634.Contig1_All	603	23	0	20.2491	0.001	-14.3056	down	0.0097028
CL16349.Contig3_All	1083	45.2	6.8	42.7824	6.90822	-2.63063	down	0.00971105
Unigene25181_All	659	26.6	3.2	24.322	3.16606	-2.9415	down	0.00972657
Unigene8584_All	2230	22	3.6	20.4815	3.37693	-2.60054	down	0.00975341
CL17401.Contig10_All	6369	119.6	347.2	114.075	338.868	1.57074	up	0.00975516
CL13582.Contig1_All	1176	20	69	18.7502	66.4008	1.8243	up	0.00976189
CL10858.Contig1_All	492	2.2	19.2	2.2732	18.4558	3.02127	up	0.00976557
CL2267.Contig9_All	3812	21.6	80.6	20.1036	79.6652	1.9865	up	0.00981377
Unigene416_All	2485	995.2	327.8	931.793	321.253	-1.5363	down	0.00982031
CL757.Contig3_All	1340	148	33.4	136.616	31.4132	-2.12068	down	0.00983524
CL12842.Contig1_All	1908	342.6	4	309.909	3.8758	-6.32121	down	0.00988455
CL16164.Contig28_All	1705	0	8	0.001	7.62892	12.8973	up	0.00989137
CL1374.Contig1_All	612	17.8	0.6	17.3623	0.557583	-4.96062	down	0.00989608
CL9693.Contig3_All	3430	20	134.8	18.7608	138.122	2.88015	up	0.00991689
CL7836.Contig2_All	936	35.2	7.6	32.6561	7.42312	-2.13725	down	0.00992979
CL371.Contig4_All	756	15.2	0	15.3692	0.001	-13.9078	down	0.00995048
Unigene23025_All	2800	18.8	77.4	17.8	77.8154	2.12818	up	0.00996428
Unigene9878_All	933	6.4	0	5.88134	0.001	-12.5219	down	0.00999763
CL15973.Contig4_All	820	15	0.8	14.2281	0.81253	-4.13018	down	0.0100252
Unigene48212_All	2248	3.2	74.8	3.0143	74.4555	4.62648	up	0.0101104
CL1965.Contig2_All	778	27.6	0.2	27.3287	0.187202	-7.18968	down	0.0101354
CL7072.Contig2_All	1070	95	6.6	89.3008	6.22797	-3.84184	down	0.0101464
Unigene19513_All	2384	44.8	0.4	42.9285	0.395758	-6.76117	down	0.0101576
CL8009.Contig3_All	961	41.2	9.6	38.7516	9.67463	-2.00198	down	0.0102024
Unigene6565_All	1340	8.4	0	8.12228	0.001	-12.9877	down	0.0102114
CL14592.Contig1_All	1203	36.6	8.2	35.5106	7.97437	-2.15481	down	0.010225
Unigene36280_All	400	6	0	5.65685	0.001	-12.4658	down	0.0102852
CL365.Contig1_All	1201	25.8	0.6	22.9997	0.60869	-5.23977	down	0.0102994
Unigene34184_All	915	4	27.4	3.81957	27.7179	2.85933	up	0.0103163
CL867.Contig16_All	2912	12.2	0	11.5512	0.001	-13.4957	down	0.0103228
Unigene33497_All	472	0	12.6	0.001	12.8777	13.6526	up	0.0103937
Unigene5469_All	1349	15.2	1.8	13.9155	1.78091	-2.96601	down	0.0104088
CL57.Contig40_All	3859	24.4	4.4	22.7676	4.24862	-2.42192	down	0.0105182
Unigene13755_All	2542	61.8	16.4	58.2924	16.5482	-1.81663	down	0.0105544
CL412.Contig7_All	1818	69.2	18.8	63.988	19.283	-1.73047	down	0.0105551
Unigene18120_All	2430	192.2	60	179.586	56.5867	-1.66614	down	0.0105746
Unigene20660_All	209	0	16.6	0.001	15.8688	13.9539	up	0.0106373
CL3106.Contig3_All	1542	0	9.6	0.001	9.14073	13.1581	up	0.0106497
CL16998.Contig3_All	579	0.8	10	0.751811	10.1961	3.7615	up	0.0106563
CL274.Contig1_All	833	51	0.6	46.7785	0.60869	-6.26399	down	0.0107065
CL8658.Contig2_All	416	18.6	70.4	17.1741	68.1471	1.98842	up	0.0107251
Unigene7143_All	1763	14.2	1.6	13.2804	1.58304	-3.06852	down	0.0107404
CL9931.Contig1_All	1713	48.4	0.6	44.1521	0.584695	-6.23865	down	0.0107534
Unigene1027_All	674	1.2	31	1.12674	29.4539	4.70823	up	0.0107791
CL17071.Contig3_All	1117	7.6	43.4	7.14574	44.0055	2.62253	up	0.0108063
Unigene22951_All	2973	3.8	22.2	3.708	21.8545	2.55922	up	0.0108332
Unigene40824_All	845	17.6	0	16.9159	0.001	-14.0461	down	0.010859
CL15319.Contig1_All	1657	1	20.4	1.01395	20.3122	4.32429	up	0.0108823
Unigene13107_All	440	13.6	0	12.7654	0.001	-13.64	down	0.0108959
Unigene13046_All	1678	5	24.6	4.49757	24.3095	2.4343	up	0.0109074
CL575.Contig7_All	1762	48.2	12	45.337	11.6997	-1.95422	down	0.0109257
CL2797.Contig15_All	1041	0.4	11.6	0.39137	10.9286	4.80344	up	0.0109348
CL5224.Contig1_All	382	0	12.6	0.001	11.9984	13.5506	up	0.0109413
Unigene43112_All	1822	8	48.4	7.35125	46.7104	2.66768	up	0.0109953
Unigene11056_All	803	19	0	17.3187	0.001	-14.08	down	0.011023
Unigene44748_All	772	0	5.8	0.001	5.63048	12.459	up	0.0110481
CL16505.Contig1_All	525	5.8	0	5.6376	0.001	-12.4609	down	0.0110527
Unigene29178_All	754	0	12.4	0.001	11.5636	13.4973	up	0.0110548
Unigene31765_All	1249	17.4	0	16.7285	0.001	-14.03	down	0.0111159
CL4432.Contig1_All	4623	10.4	520.4	9.80642	536.704	5.77426	up	0.0112393
Unigene40244_All	642	0	5.6	0.001	5.45814	12.4142	up	0.0112488
Unigene4443_All	1368	0.4	717.2	0.386749	700.244	10.8222	up	0.0112672
Unigene57280_All	349	15	0	13.9666	0.001	-13.7697	down	0.0112791
CL2624.Contig4_All	636	0	12.6	0.001	12.0927	13.5618	up	0.0113193
CL7895.Contig3_All	2051	25.8	0.6	24.8234	0.569303	-5.44636	down	0.0113256
CL11842.Contig2_All	610	38.2	117.4	35.7103	115.5	1.69348	up	0.0113291
CL3450.Contig2_All	733	1.2	12.2	1.14553	11.5754	3.33697	up	0.0113609
CL3448.Contig12_All	1711	273	61.2	254.254	58.1363	-2.12876	down	0.0114195
CL6701.Contig2_All	1941	454	114.4	443.547	116.513	-1.92859	down	0.0114307
CL15449.Contig3_All	3585	20	67.2	19.4809	65.0182	1.73878	up	0.0114329
Unigene6700_All	4634	6.8	31.2	6.4645	29.8469	2.20697	up	0.0114776
CL3050.Contig5_All	833	66.2	0.8	59.2735	0.743444	-6.31702	down	0.0114951
Unigene52035_All	965	88.2	3.6	80.5284	3.63411	-4.46982	down	0.0115349
Unigene28482_All	1154	722.6	98.6	662.202	96.4052	-2.78009	down	0.0115403
CL5923.Contig3_All	678	0.6	9	0.533003	9.06993	4.08888	up	0.0115459
Unigene12229_All	1131	0.4	8.2	0.34419	7.87218	4.51549	up	0.0115494
Unigene7997_All	1334	7	54	6.54816	53.9828	3.04334	up	0.0115742
CL11694.Contig2_All	1107	95.6	12.8	88.286	12.1902	-2.85646	down	0.0116298
CL10411.Contig1_All	764	0	22	0.001	21.6594	14.4027	up	0.0116327
Unigene20994_All	1604	16.4	0	14.7583	0.001	-13.8492	down	0.0116631
CL2063.Contig17_All	875	50.8	213.4	47.9617	207.832	2.11546	up	0.011675
CL7361.Contig2_All	611	0	5.6	0.001	5.36059	12.3882	up	0.0117469
Unigene2178_All	1038	0.2	45.4	0.172095	44.4536	8.01295	up	0.0117573
CL867.Contig24_All	3162	12.8	0	12.9873	0.001	-13.6648	down	0.0118273
CL14337.Contig2_All	2691	177.2	47.4	164.566	49.71	-1.72706	down	0.0118386
Unigene8800_All	2101	282.4	53.6	271.465	52.2539	-2.37716	down	0.0118709
Unigene27872_All	5246	55.6	9.6	52.7498	9.40019	-2.4884	down	0.0118843
CL14288.Contig1_All	2132	49.8	12.8	47.4196	12.7101	-1.89951	down	0.0119029
CL407.Contig11_All	1195	17.8	71.4	17.58	70.6174	2.00609	up	0.011907
CL1684.Contig2_All	573	9.6	0.6	8.92505	0.593637	-3.91021	down	0.0119317
CL13191.Contig3_All	1065	8.6	0.4	7.86064	0.437786	-4.16635	down	0.0119359
Unigene36767_All	217	0	8	0.001	7.68077	12.907	up	0.0119529
CL1517.Contig8_All	2018	16.8	61.2	16.5695	60.555	1.86972	up	0.0119556
CL4245.Contig1_All	1491	15.8	0.2	15.659	0.194898	-6.32812	down	0.0120447
Unigene17411_All	889	1.4	12.2	1.43397	12.2199	3.09114	up	0.0120606
Unigene10403_All	1345	15.2	2	14.7773	2.0028	-2.88329	down	0.0120814
CL7272.Contig1_All	655	1.6	37.8	1.51928	37.0925	4.60967	up	0.0120981
CL17264.Contig2_All	751	14.8	52	15.2073	51.4705	1.75899	up	0.0121159
Unigene2891_All	559	0.4	34.6	0.395873	33.0891	6.38517	up	0.0121283
Unigene16653_All	797	1.2	11.6	1.20727	11.1531	3.20763	up	0.0121612
CL1148.Contig1_All	784	0	18.6	0.001	17.7747	14.1175	up	0.0121689
CL13173.Contig1_All	2029	43.4	1.2	42.0597	1.20795	-5.12181	down	0.0121994
CL6471.Contig1_All	573	10	0.2	9.72829	0.194898	-5.64139	down	0.0122257
CL9167.Contig1_All	846	0.6	55.8	0.566439	54.0231	6.57551	up	0.0122436
CL3323.Contig5_All	1185	14.6	148.8	14.0943	146.718	3.37986	up	0.0122645
CL11776.Contig4_All	1818	5	45.8	4.44607	43.7857	3.29986	up	0.0123136
CL11807.Contig1_All	815	1	40.6	0.939095	41.0477	5.44989	up	0.0123457
CL13505.Contig1_All	1397	1.8	35	1.5841	35.1063	4.47	up	0.0123664
CL167.Contig6_All	2081	6.6	35.2	6.41491	34.6172	2.43199	up	0.0123852
Unigene32409_All	572	0	11.4	0.001	10.9801	13.4226	up	0.0123933
CL1508.Contig2_All	344	12.2	0	11.4544	0.001	-13.4836	down	0.0124036
Unigene10034_All	780	0.4	8	0.34419	7.83647	4.50893	up	0.0124176
Unigene36532_All	335	0	8.4	0.001	8.10065	12.9838	up	0.0124185
CL982.Contig3_All	3101	33.8	103.8	31.8114	101.935	1.68004	up	0.0124362
CL131.Contig4_All	1135	12.8	0	11.9399	0.001	-13.5435	down	0.0124739
CL4710.Contig4_All	767	0.6	22.4	0.55153	21.3659	5.27573	up	0.0125248
CL9243.Contig1_All	1133	34.4	105.4	30.7832	102.63	1.73724	up	0.0125443
Unigene2505_All	814	0	12.2	0.001	11.6448	13.5074	up	0.0125954
CL5818.Contig1_All	456	1	10.6	0.947403	10.5346	3.47501	up	0.0126389
Unigene71716_All	731	29	4.4	28.1642	4.1167	-2.7743	down	0.0126573
CL3351.Contig1_All	481	15	1.8	14.6744	1.814	-3.01606	down	0.0127032
CL5233.Contig5_All	1498	114	2.8	112.516	2.74031	-5.35965	down	0.0127366
CL6841.Contig15_All	3315	5.8	0	5.31837	0.001	-12.3768	down	0.0127718
CL2766.Contig1_All	2818	112.8	432.8	105.505	428.002	2.0203	up	0.0127861
Unigene50459_All	1317	4	22.4	3.49358	21.4681	2.61941	up	0.0128101
Unigene17808_All	679	11	0	10.5201	0.001	-13.3609	down	0.0128103
CL8573.Contig2_All	722	13	0	12.3908	0.001	-13.597	down	0.0128344
Unigene27508_All	482	0.4	8	0.34419	7.71947	4.48722	up	0.0128359
CL16164.Contig9_All	2796	0	18.2	0.001	17.3103	14.0793	up	0.0128852
Unigene17203_All	4445	7.8	33.8	7.49089	32.3792	2.11186	up	0.0128865
CL1945.Contig15_All	2067	23.4	4.4	21.9447	4.60518	-2.25254	down	0.0128986
CL3146.Contig10_All	3474	18.2	61	17.308	59.3774	1.77848	up	0.012906
Unigene17070_All	2123	50	146.6	46.5172	147.24	1.66234	up	0.0129166
CL16618.Contig7_All	2199	27.2	4.4	25.2252	4.28299	-2.55818	down	0.012948
CL16509.Contig1_All	229	15.2	1	14.4539	1.01344	-3.83412	down	0.0129812
CL4548.Contig2_All	1043	0	18.2	0.001	19.1483	14.2249	up	0.0129878
Unigene2744_All	452	0	14	0.001	13.0679	13.6737	up	0.0129947
Unigene14610_All	1516	4.8	23.2	4.49249	22.9755	2.35451	up	0.0130038
CL1065.Contig7_All	1734	45.8	7.4	44.5427	7.11765	-2.64571	down	0.0130449
CL12839.Contig1_All	760	0	11.4	0.001	11.5896	13.5005	up	0.0130496
CL867.Contig10_All	2050	8.6	0	8.17812	0.001	-12.9976	down	0.0130612
Unigene44440_All	1064	0	5.4	0.001	5.27633	12.3653	up	0.0130711
Unigene19728_All	1748	13.6	0.6	12.4707	0.593637	-4.39282	down	0.0130778
Unigene47823_All	1437	373.6	8.6	368.683	8.37609	-5.45996	down	0.0131125
CL3050.Contig1_All	853	276.4	26.4	256.176	24.5908	-3.38094	down	0.0131731
Unigene3192_All	295	0	16.4	0.001	16.1745	13.9814	up	0.0131815
CL17167.Contig14_All	6668	11.4	46.6	10.9751	45.2776	2.04457	up	0.0132594
Unigene34312_All	1980	12.6	0.8	11.6002	0.843881	-3.78097	down	0.0133082
Unigene37286_All	290	0	8	0.001	7.8394	12.9365	up	0.0133254
CL1237.Contig4_All	2507	4.6	140.4	4.36221	135.121	4.95305	up	0.0134125
CL1172.Contig1_All	928	0	12.2	0.001	12.1482	13.5685	up	0.0134425
CL16713.Contig10_All	1111	3.8	33.2	3.50134	31.8382	3.18478	up	0.0134954
Unigene38270_All	2059	34.4	0	30.634	0.001	-14.9028	down	0.0135037
CL15352.Contig1_All	4591	4.6	33.4	4.4711	33.0663	2.88666	up	0.0135053
Unigene15565_All	378	5.6	0	5.33023	0.001	-12.38	down	0.0135221
Unigene52509_All	1307	14.2	0	13.636	0.001	-13.7351	down	0.0135343
CL6523.Contig2_All	589	0	11.4	0.001	11.2046	13.4518	up	0.0135485
Unigene23497_All	830	30.6	133.2	28.8485	134.593	2.22203	up	0.0135503
CL17051.Contig4_All	2687	0.6	42.2	0.566439	40.4058	6.1565	up	0.0135564
CL12517.Contig1_All	2598	0	75.2	0.001	72.7825	16.1513	up	0.0136006
Unigene15240_All	226	0	7.2	0.001	6.87656	12.7475	up	0.0136435
CL10772.Contig1_All	729	14	111.2	13.7267	113.805	3.0515	up	0.0136753
Unigene20762_All	1018	32.2	6.4	30.2236	6.4421	-2.23007	down	0.01379
CL6136.Contig1_All	1318	11.2	0	10.1054	0.001	-13.3028	down	0.0137991
Unigene38513_All	1371	2	27.2	1.88153	27.4846	3.86864	up	0.0138163
CL11265.Contig1_All	627	6.6	0	6.19867	0.001	-12.5977	down	0.0138532
CL6695.Contig3_All	1363	0	10.6	0.001	9.88282	13.2707	up	0.0138905
Unigene16360_All	848	5.6	0	5.2701	0.001	-12.3636	down	0.0138974
CL7083.Contig1_All	1141	2	18.6	1.90638	18.8856	3.30838	up	0.0139422
CL1922.Contig1_All	783	43.2	11	41.5172	10.4895	-1.98477	down	0.0139628
Unigene44517_All	201	11.2	1	10.1915	0.989395	-3.36467	down	0.014015
Unigene9500_All	1096	14	1	12.6591	0.9591	-3.72235	down	0.0140257
CL17381.Contig27_All	4326	9	49.4	8.55875	47.8833	2.48405	up	0.0140649
CL16346.Contig5_All	2260	103.8	10.6	99.1357	10.0592	-3.3009	down	0.0140685
CL16823.Contig4_All	2452	11	48.8	10.1707	47.5683	2.22558	up	0.014089
CL371.Contig1_All	619	14.2	0	14.4659	0.001	-13.8204	down	0.0141319
CL11273.Contig3_All	2475	77.6	19	72.6041	18.6747	-1.95897	down	0.0141534
CL16817.Contig2_All	738	22.8	0.4	21.1089	0.380759	-5.79283	down	0.0141955
Unigene41912_All	253	0	10	0.001	9.32658	13.1871	up	0.0142019
Unigene3290_All	482	5.4	0	5.38731	0.001	-12.3953	down	0.0142103
CL4326.Contig5_All	1385	16	53.8	15.6369	54.3386	1.79703	up	0.0143199
CL2993.Contig1_All	1585	246.4	20.2	232.813	20.6251	-3.4967	down	0.0144017
CL9266.Contig2_All	1308	8.8	34.4	8.02539	33.1588	2.04675	up	0.0144204
Unigene59390_All	687	22.4	4.2	20.9701	4.05034	-2.37222	down	0.0144283
CL8070.Contig7_All	3078	56	15.2	52.2723	14.7752	-1.82287	down	0.0144442
Unigene25946_All	1129	30.6	6.8	28.4432	6.49724	-2.13019	down	0.0144652
Unigene31912_All	396	5.4	0	5.32336	0.001	-12.3781	down	0.0144705
Unigene34463_All	790	407	76	373.815	70.7124	-2.40229	down	0.0145039
Unigene54786_All	640	9.4	0.2	8.39086	0.194898	-5.42802	down	0.0145551
Unigene17703_All	2999	5.4	26.4	5.18554	25.2295	2.28255	up	0.0145634
CL15753.Contig28_All	1631	11	0.2	10.0726	0.187202	-5.74969	down	0.0146058
Unigene18079_All	460	0	5.2	0.001	5.18411	12.3399	up	0.0146123
Unigene10604_All	484	0	10.2	0.001	9.8034	13.2591	up	0.014616
Unigene36504_All	1376	0	12.4	0.001	12.9475	13.6604	up	0.0146482
CL12421.Contig2_All	2386	56.4	0.8	50.5423	0.76748	-6.04122	down	0.0146491
CL10403.Contig3_All	3403	660.2	194.6	633.032	188.371	-1.7487	down	0.0146607
Unigene33350_All	206	0	10.8	0.001	10.0781	13.2989	up	0.014748
CL13083.Contig3_All	729	26.8	5.6	24.628	5.5996	-2.13691	down	0.0147663
CL3207.Contig1_All	436	66.4	5.8	65.2035	5.63348	-3.53285	down	0.0147795
CL43.Contig14_All	1136	24	0.2	21.1665	0.185861	-6.83142	down	0.0147876
CL9584.Contig5_All	2056	13	86.8	12.0794	87.5152	2.85698	up	0.0147961
Unigene34585_All	728	28	0.4	27.1185	0.373063	-6.18372	down	0.0148059
Unigene17655_All	2599	10	0.8	9.49829	0.791176	-3.5856	down	0.014858
CL8658.Contig1_All	306	2.8	16.6	2.62192	16.2322	2.63016	up	0.0148661
CL104.Contig114_All	876	3.4	18.4	3.1024	18.3827	2.56689	up	0.0148844
CL5482.Contig2_All	730	21	0	20.1187	0.001	-14.2963	down	0.0149133
Unigene48137_All	769	6.4	27.2	6.14191	27.0115	2.13681	up	0.0149955
CL2658.Contig4_All	937	146	2.2	135.587	2.05922	-6.04098	down	0.0150452
Unigene45921_All	283	10.6	0	10.5635	0.001	-13.3668	down	0.0151064
CL3966.Contig1_All	984	22.4	4.2	21.3751	4.33873	-2.30058	down	0.015121
CL3735.Contig3_All	1483	95.6	12.2	88.2938	12.1577	-2.86044	down	0.0152411
CL9755.Contig2_All	2068	159.8	10.8	152.725	10.4982	-3.86272	down	0.0152673
Unigene27252_All	320	14.6	1.4	14.1755	1.53225	-3.20967	down	0.01529
Unigene29078_All	1939	74.6	2.2	69.5087	2.18866	-4.98907	down	0.0152992
Unigene14876_All	4580	5.2	29	4.95117	27.7888	2.48866	up	0.0153439
Unigene53090_All	255	0	9.4	0.001	8.94333	13.1266	up	0.0153457
Unigene18106_All	664	8	0	7.74085	0.001	-12.9183	down	0.0153678
CL738.Contig1_All	201	10.2	0.2	9.60492	0.185861	-5.69148	down	0.0154001
Unigene48761_All	633	0	8.8	0.001	9.03552	13.1414	up	0.0154217
Unigene43026_All	2130	13.2	45.8	12.8592	44.7085	1.79775	up	0.0154596
Unigene47681_All	2284	0.2	26.2	0.183843	25.199	7.09875	up	0.015462
Unigene50497_All	825	0.6	8.4	0.556499	8.58843	3.94794	up	0.0154924
CL9574.Contig3_All	2021	31.4	7.2	29.1723	7.02933	-2.05314	down	0.0155114
CL15755.Contig1_All	552	8.6	0	8.67939	0.001	-13.0834	down	0.0155268
CL340.Contig1_All	833	9	0.6	8.55609	0.557583	-3.93969	down	0.0155706
CL4272.Contig5_All	2149	1131.4	4455.6	1118.65	4499.35	2.00796	up	0.0156422
CL6366.Contig4_All	775	33.6	4.8	31.9262	5.03748	-2.66397	down	0.0156465
CL4867.Contig8_All	2638	170.8	16.6	157.205	16.3347	-3.26664	down	0.0156488
CL10411.Contig2_All	999	0	14.8	0.001	14.497	13.8235	up	0.0156756
CL6509.Contig7_All	2232	19.4	99.6	18.4724	100.121	2.4383	up	0.0156967
CL131.Contig2_All	1057	10.2	0	9.51019	0.001	-13.2153	down	0.0157314
CL415.Contig5_All	1661	0	15.6	0.001	14.8309	13.8563	up	0.0157356
CL6455.Contig1_All	1343	17.6	2.8	15.9769	2.76035	-2.53307	down	0.0157766
CL15342.Contig2_All	1054	0	10	0.001	9.48284	13.2111	up	0.0157953
Unigene54805_All	2446	26.2	5.6	25.217	5.45023	-2.21001	down	0.0158483
CL16166.Contig2_All	1299	16.2	2.4	14.7769	2.30578	-2.68001	down	0.0158743
Unigene8338_All	3844	16	66	14.8655	64.766	2.12327	up	0.0159099
Unigene19618_All	2093	0.6	9.4	0.603866	9.07506	3.90961	up	0.0159131
Unigene64155_All	348	10.2	0	9.14464	0.001	-13.1587	down	0.0159217
CL9089.Contig2_All	1228	192.4	510.2	189.752	505.499	1.41359	up	0.0159709
CL13462.Contig2_All	2794	153.4	32.8	142.01	31.6005	-2.16798	down	0.0159931
CL7363.Contig1_All	706	14.2	0	13.1771	0.001	-13.6857	down	0.0160003
Unigene27455_All	793	0	5.2	0.001	4.97434	12.2803	up	0.0160488
CL17306.Contig4_All	350	0	10.4	0.001	9.9654	13.2827	up	0.0160767
Unigene20979_All	664	13	68.4	12.4171	68.109	2.45552	up	0.0160973
Unigene8051_All	501	7.4	0.2	6.87512	0.185861	-5.20909	down	0.0161379
CL13916.Contig2_All	1505	9.8	0	9.24758	0.001	-13.1749	down	0.0161461
CL3995.Contig2_All	2225	1.8	39.6	1.77417	40.4797	4.51198	up	0.0161911
Unigene25385_All	1029	0.4	7.6	0.415053	7.27312	4.13121	up	0.0161923
CL3029.Contig3_All	1444	6.6	27.4	6.22421	27.202	2.12775	up	0.0162336
CL11930.Contig4_All	2157	19.6	1.8	19.1364	1.68477	-3.5057	down	0.0162629
Unigene19879_All	2237	77.4	3.6	73.1904	3.42601	-4.41705	down	0.0162662
CL6715.Contig5_All	1942	19	60.8	18.2217	59.1016	1.69754	up	0.0162832
Unigene48631_All	597	5.4	0	5.06236	0.001	-12.3056	down	0.0162864
CL3823.Contig3_All	1159	4.2	20.6	4.03567	19.884	2.30073	up	0.0163368
CL867.Contig42_All	3118	29.6	0.4	28.8223	0.371722	-6.27682	down	0.0164236
Unigene31706_All	383	11.6	1.2	10.6696	1.18727	-3.16779	down	0.0164497
Unigene7119_All	724	30.4	0.6	26.9816	0.614651	-5.45606	down	0.0164577
CL2152.Contig14_All	1410	13.4	0	13.0809	0.001	-13.6752	down	0.0164877
Unigene50461_All	992	1.2	16.2	1.14353	15.3752	3.74904	up	0.0165405
CL9584.Contig6_All	2636	41.2	287	38.8017	289.989	2.9018	up	0.0165465
CL6154.Contig26_All	1029	70.2	0.6	65.0657	0.561606	-6.85619	down	0.0165521
CL12826.Contig2_All	908	0	5.2	0.001	5.14764	12.3297	up	0.0165566
CL301.Contig25_All	1244	1	14.6	0.938	14.962	3.99557	up	0.0165667
Unigene24229_All	1128	31.6	93.4	29.824	91.4979	1.61726	up	0.0166093
Unigene40971_All	602	0.4	7.6	0.355938	7.24311	4.34691	up	0.0166111
Unigene46542_All	2883	108.2	26.4	105.815	25.4437	-2.05617	down	0.0166535
Unigene57263_All	331	9.6	0	9.47472	0.001	-13.2099	down	0.0166659
CL9805.Contig1_All	2055	111.4	308.4	105.616	300.618	1.5091	up	0.0166985
CL508.Contig37_All	2285	29.4	4.2	26.9118	4.15658	-2.69477	down	0.0167208
CL16122.Contig7_All	1701	0.4	24.2	0.415053	23.0314	5.79416	up	0.0167575
CL15608.Contig1_All	398	14.4	0.2	13.0329	0.194898	-6.06329	down	0.0167653
CL12136.Contig5_All	787	47.8	13	44.2913	12.8495	-1.78531	down	0.0167796
CL4397.Contig6_All	1973	72.4	236.6	71.685	231.362	1.69041	up	0.0168221
CL12051.Contig2_All	679	0.4	10.6	0.415053	10.5122	4.66262	up	0.0168739
CL11390.Contig3_All	1025	15	79.6	14.3346	77.6507	2.4375	up	0.0168787
CL7159.Contig1_All	704	47.6	1	45.2697	1.06277	-5.41264	down	0.0168955
Unigene50458_All	747	10.4	39.4	9.22031	37.513	2.0245	up	0.0169136
CL12541.Contig1_All	692	5.2	366.2	4.848	360.093	6.21483	up	0.0169231
CL8573.Contig1_All	799	11.2	0	10.7357	0.001	-13.3901	down	0.0169642
CL3529.Contig3_All	1158	6.6	0.2	6.49248	0.187202	-5.1161	down	0.0169845
Unigene32717_All	254	0	5	0.001	5.00409	12.2889	up	0.0169964
Unigene21984_All	477	2.6	18	2.6134	17.6635	2.75677	up	0.0171235
CL8524.Contig1_All	1172	491.2	162.6	475.552	164.213	-1.53404	down	0.0171333
Unigene27441_All	2058	15.6	58	14.4971	56.7289	1.96832	up	0.0171479
Unigene59389_All	501	19.8	3.6	18.5159	3.43565	-2.43011	down	0.0171659
CL13723.Contig1_All	557	0	5	0.001	4.98031	12.282	up	0.0171762
Unigene52258_All	806	35.2	0	30.9674	0.001	-14.9185	down	0.0172072
CL16899.Contig2_All	1059	0	7.4	0.001	6.90899	12.7543	up	0.0172105
CL7872.Contig1_All	1359	618.2	220.4	582.783	221.194	-1.39765	down	0.0172268
Unigene57287_All	656	6.8	0	6.42973	0.001	-12.6505	down	0.0173095
Unigene9645_All	436	1	67.6	0.912158	63.4422	6.12001	up	0.0173625
CL7802.Contig1_All	4177	194.8	509.2	176.071	495.166	1.49175	up	0.0174001
Unigene56856_All	568	5.2	0	5.05644	0.001	-12.3039	down	0.0174158
CL17059.Contig1_All	2561	29	2.6	28.0043	2.49887	-3.4863	down	0.0174269
Unigene44266_All	577	1.4	12.6	1.20466	12.5235	3.37794	up	0.0174466
Unigene73885_All	454	0	10	0.001	9.72855	13.248	up	0.0174948
CL13260.Contig2_All	714	278.4	64.6	256.518	68.0512	-1.91437	down	0.0174991
CL14643.Contig2_All	831	0	7.4	0.001	6.92508	12.7576	up	0.0175343
Unigene16812_All	771	0	9.8	0.001	10.0286	13.2918	up	0.0175929
Unigene24049_All	1639	1.8	12.8	1.73581	12.5593	2.85507	up	0.0176321
Unigene26614_All	1127	30.8	3.6	28.1821	3.67258	-2.93991	down	0.0176389
CL12280.Contig1_All	837	1.2	12	1.20014	12.2479	3.35126	up	0.0176431
Unigene32447_All	564	17.2	0.2	16.2529	0.218893	-6.21432	down	0.0176596
CL13268.Contig1_All	882	129.2	1020.4	120.398	989.296	3.03859	up	0.0176938
CL867.Contig14_All	2926	9	0	8.75027	0.001	-13.0951	down	0.017699
Unigene42439_All	1852	0.6	16.2	0.544751	16.5979	4.92926	up	0.0177334
CL985.Contig4_All	2228	3.2	17.2	3.2188	16.811	2.38481	up	0.0178035
CL5676.Contig9_All	2454	10.2	50.6	9.82372	49.7577	2.34058	up	0.0178347
Unigene59402_All	529	6.6	0.2	6.34488	0.187202	-5.08293	down	0.0178771
Unigene14617_All	419	0	11.2	0.001	10.6969	13.3849	up	0.017885
CL1579.Contig1_All	934	35.4	0.6	34.3754	0.593297	-5.85648	down	0.0179038
Unigene11367_All	606	0	14.2	0.001	13.227	13.6912	up	0.0179215
CL9478.Contig2_All	861	0.4	7.2	0.34419	7.43602	4.43325	up	0.01796
Unigene55324_All	979	8.6	0.6	8.42775	0.558924	-3.91442	down	0.0179757
Unigene17537_All	1619	6.8	0	6.58522	0.001	-12.685	down	0.0180181
CL15782.Contig2_All	498	10.4	1	9.96433	0.968435	-3.36305	down	0.0180643
CL14441.Contig1_All	1231	23.8	5	22.7596	4.8668	-2.22543	down	0.0180845
CL5528.Contig2_All	950	4.6	21.4	4.32854	20.5901	2.25	up	0.0180904
Unigene2007_All	1318	10.2	0	9.65787	0.001	-13.2375	down	0.0181745
CL39.Contig23_All	1550	292.6	43.4	267.095	41.2805	-2.69382	down	0.0181966
CL2177.Contig3_All	719	10	0.8	9.29586	0.770162	-3.59335	down	0.0182257
CL2488.Contig4_All	508	9	0	8.52377	0.001	-13.0573	down	0.0182318
Unigene50449_All	1071	0.6	14.6	0.567968	13.7865	4.6013	up	0.0182419
CL3911.Contig1_All	1372	10.6	1	9.65338	0.967702	-3.3184	down	0.0182667
Unigene21901_All	514	19	3	18.0569	3.05122	-2.5651	down	0.0182913
CL10246.Contig1_All	962	16	51.8	15.5178	50.3549	1.69821	up	0.0183492
CL4517.Contig5_All	1671	40.8	10.8	38.0208	10.6317	-1.83842	down	0.0183649
CL3552.Contig3_All	1237	765	0	722.193	0.001	-19.462	down	0.0183857
CL867.Contig25_All	3108	11.2	0	11.3943	0.001	-13.476	down	0.0184019
Unigene40654_All	605	0	12.6	0.001	12.7585	13.6392	up	0.0184404
CL250.Contig2_All	8322	255	89.2	245.36	85.8134	-1.51562	down	0.0184972
CL6879.Contig1_All	739	226.8	78.8	213.834	77.8292	-1.45811	down	0.0185402
Unigene59091_All	1752	135.6	28.4	124.771	27.968	-2.15743	down	0.018549
CL444.Contig1_All	1104	0.4	7.4	0.38178	7.03314	4.20336	up	0.0186477
CL12688.Contig2_All	719	0.2	33	0.197937	33.0248	7.38237	up	0.0186641
CL149.Contig39_All	13129	149.4	21.4	135.371	20.693	-2.7097	down	0.0186684
CL4517.Contig1_All	376	10.4	1	9.81604	0.94738	-3.37313	down	0.0186791
CL8.Contig23_All	1455	1005.4	365.6	933.67	373.327	-1.32247	down	0.0187028
Unigene16065_All	1257	1.8	69.2	1.70844	70.7372	5.37172	up	0.0187616
CL13750.Contig2_All	1068	9.8	0	9.07042	0.001	-13.147	down	0.0188286
Unigene40616_All	449	0	18.8	0.001	18.1127	14.1447	up	0.0188325
Unigene10345_All	4046	121.8	40.4	116.969	38.9959	-1.58473	down	0.0188828
CL8.Contig16_All	1400	792.4	271.2	735.342	277.884	-1.40393	down	0.0189327
Unigene4271_All	2251	17.4	3	16.4856	2.91947	-2.49743	down	0.0190263
Unigene28670_All	986	0.6	11.6	0.556499	11.0835	4.3159	up	0.0190342
CL16412.Contig1_All	2428	512.8	99.8	501.708	96.3482	-2.38052	down	0.0190834
CL5482.Contig1_All	807	21	0	20.0913	0.001	-14.2943	down	0.0190953
CL2164.Contig1_All	1115	0	8.8	0.001	8.50381	13.0539	up	0.0191173
CL5698.Contig20_All	2092	9.8	46.8	9.14189	46.6188	2.35035	up	0.0191585
Unigene53643_All	418	0	8	0.001	7.7123	12.9129	up	0.0191744
CL13109.Contig2_All	603	6.6	0	6.08513	0.001	-12.5711	down	0.0191977
Unigene99_All	675	0.4	7.2	0.38178	7.1535	4.22784	up	0.0192113
Unigene17435_All	2752	108.6	3	107.896	2.82397	-5.25578	down	0.0192171
Unigene3522_All	1724	6.6	0	6.34643	0.001	-12.6317	down	0.0192296
CL16332.Contig1_All	3460	23	4.8	21.6507	4.70236	-2.20296	down	0.0192643
CL8.Contig1_All	2355	92.8	245.2	87.9308	239.069	1.44298	up	0.0192651
Unigene34559_All	905	10.8	0	10.8804	0.001	-13.4094	down	0.0192861
CL16654.Contig1_All	1201	96.2	2.6	88.4522	2.5619	-5.10961	down	0.0192945
CL7575.Contig2_All	1088	0	8.4	0.001	8.55969	13.0633	up	0.0192962
CL14429.Contig8_All	1329	2.8	133.4	2.77111	126.238	5.50953	up	0.0192963
CL386.Contig3_All	811	0	8.4	0.001	8.23938	13.0083	up	0.0193863
CL16550.Contig5_All	6723	38	7	35.1863	6.84929	-2.36099	down	0.0194045
CL10621.Contig1_All	860	233.8	8	218.318	7.77749	-4.81098	down	0.0194221
CL8526.Contig5_All	1410	903.6	313.2	851.227	311.442	-1.45058	down	0.0194731
Unigene16133_All	664	6.4	26	6.22029	25.399	2.02972	up	0.0194819
CL70.Contig2_All	2383	61.2	165.4	61.0102	162.831	1.41625	up	0.0194888
Unigene38546_All	808	0.4	32.2	0.39137	30.978	6.30657	up	0.0195153
Unigene43070_All	1665	204.8	71.4	195.919	69.3367	-1.49857	down	0.0195558
CL16737.Contig3_All	1618	53.6	15.6	50.4727	15.5347	-1.70001	down	0.0195996
Unigene15926_All	1065	65.8	0.2	60.8154	0.197879	-8.26368	down	0.0196162
CL15973.Contig11_All	1846	29.4	2.8	27.0062	3.0645	-3.13957	down	0.0196198
Unigene52835_All	573	1	9.8	0.860475	9.4863	3.46264	up	0.0196575
CL15516.Contig10_All	2833	63.4	19.2	60.6531	18.6095	-1.70454	down	0.0196874
CL14482.Contig1_All	709	9	0	8.23109	0.001	-13.0069	down	0.0196883
CL16691.Contig2_All	1891	64.2	5.8	57.9079	5.50682	-3.39447	down	0.0197889
CL3312.Contig3_All	1249	0.2	15.8	0.188813	15.0391	6.31562	up	0.0198061
CL9847.Contig1_All	1752	0	11.4	0.001	11.7797	13.524	up	0.0198089
CL16508.Contig1_All	2052	114.6	28.2	111.131	27.6985	-2.00439	down	0.0198599
CL6528.Contig3_All	1031	53.8	156	51.6992	156.045	1.59375	up	0.01991
CL5885.Contig1_All	2241	126	1.2	110.481	1.14228	-6.59575	down	0.0199754
CL8278.Contig3_All	2031	36.8	160.6	35.1441	162.979	2.21333	up	0.0199914
CL15343.Contig18_All	3362	53.8	171.6	51.9518	166.524	1.68049	up	0.0200199
Unigene52514_All	1181	14.2	50.8	13.0798	49.5136	1.92048	up	0.0200384
CL2268.Contig4_All	1767	124	41.6	116.426	40.6771	-1.51713	down	0.0200699
CL640.Contig12_All	994	0	7.2	0.001	7.53325	12.8791	up	0.0200908
Unigene46612_All	3198	21.4	64.6	21.437	63.7906	1.57324	up	0.0201297
Unigene9870_All	1106	6.6	0.2	6.00364	0.194898	-4.94504	down	0.020139
CL15146.Contig1_All	613	5.2	1128.2	5.05473	1102.89	7.76944	up	0.0201883
Unigene6779_All	2167	1.4	51.8	1.31328	48.3426	5.20205	up	0.020199
Unigene29768_All	4460	7.2	97.6	6.98526	91.9873	3.71905	up	0.0202013
Unigene46616_All	1975	361.4	129.8	341.422	129.766	-1.39565	down	0.0203015
Unigene10663_All	1305	3.2	18.4	3.11886	17.4679	2.48562	up	0.0203113
CL7392.Contig3_All	2535	32.8	8.2	30.3003	8.0362	-1.91475	down	0.0203171
CL6987.Contig4_All	1458	310.8	24.6	302.308	23.7117	-3.67235	down	0.0203422
CL240.Contig21_All	728	5.2	34.6	5.00542	33.3963	2.73813	up	0.0204129
Unigene26388_All	1329	0	26.6	0.001	24.7598	14.5957	up	0.0206052
Unigene27661_All	4668	10.8	43	10.2079	40.9396	2.00382	up	0.0206116
Unigene11827_All	1406	7.2	0	6.9811	0.001	-12.7692	down	0.0206529
CL4806.Contig4_All	1135	125	509.2	126.924	489.123	1.94624	up	0.0206548
CL8359.Contig6_All	1732	3	16.6	3.03618	16.0327	2.40069	up	0.0206756
Unigene16756_All	2130	139.8	47.8	134.539	46.0194	-1.54771	down	0.02068
Unigene58326_All	678	0	7.8	0.001	8.14649	12.992	up	0.0206986
CL2274.Contig8_All	1707	181.2	38	173.664	35.6195	-2.28556	down	0.0207885
Unigene658_All	1437	76.2	15	69.7266	14.7859	-2.23749	down	0.0207975
CL132.Contig7_All	1993	2.4	21.8	2.37524	22.0223	3.21282	up	0.0208305
CL8031.Contig1_All	641	10	0.2	9.42496	0.185861	-5.66419	down	0.0208614
Unigene14359_All	5305	213.4	75.4	202.448	73.323	-1.46522	down	0.0208768
CL3576.Contig4_All	1030	24	5.2	21.9888	5.08281	-2.11307	down	0.0208948
Unigene67787_All	633	5.6	23.6	4.90559	23.035	2.23133	up	0.0208963
Unigene2334_All	504	5	0	4.79416	0.001	-12.2271	down	0.020955
CL1024.Contig2_All	801	9.4	0	8.52777	0.001	-13.058	down	0.0209928
Unigene19558_All	545	4	19.8	3.93358	19.0534	2.27613	up	0.020996
CL508.Contig17_All	2407	25	1.4	22.5804	1.42088	-3.99021	down	0.0210274
CL575.Contig6_All	1624	77.2	24.6	73.9326	24.3479	-1.60241	down	0.0210528
Unigene24455_All	510	14.6	2.2	13.4077	2.12126	-2.66007	down	0.0210546
CL9991.Contig1_All	1058	12.2	0	11.6644	0.001	-13.5098	down	0.0210987
Unigene21153_All	325	5	0	4.77322	0.001	-12.2207	down	0.0211584
CL3829.Contig6_All	817	3	113.8	2.90017	108.987	5.23187	up	0.021181
CL5732.Contig1_All	484	0.2	6	0.188813	6.01134	4.99266	up	0.0212104
CL1156.Contig18_All	1242	13.6	1.8	12.4594	1.7233	-2.85399	down	0.0212442
CL2417.Contig6_All	1703	1019.6	2689.4	1006	2647.57	1.39603	up	0.0213008
CL11154.Contig1_All	3573	189	64.6	173.604	62.6541	-1.47032	down	0.021337
CL15057.Contig1_All	981	4	97.8	3.52205	93.5272	4.7309	up	0.0213435
CL9147.Contig3_All	952	0.2	632.8	0.183843	617.037	11.7127	up	0.0213531
Unigene30312_All	1076	242.6	7.2	236.286	7.5168	-4.97427	down	0.0214656
CL13244.Contig1_All	318	11.4	1.4	11.2887	1.31841	-3.09801	down	0.0215314
CL8045.Contig1_All	891	0	7.4	0.001	7.02146	12.7776	up	0.021561
CL4535.Contig2_All	771	31	88	28.8017	85.0605	1.56233	up	0.0215924
CL16250.Contig2_All	1139	79.8	3.2	76.2401	3.25248	-4.55094	down	0.0216131
CL13462.Contig1_All	2108	93.6	25.8	85.9712	25.8302	-1.73479	down	0.0216421
CL7468.Contig2_All	2351	2.6	26	2.58166	26.2855	3.3479	up	0.0217093
Unigene14431_All	2402	5	54.4	4.73886	53.141	3.48722	up	0.0217097
Unigene58442_All	385	5	0	4.71218	0.001	-12.2022	down	0.0217666
CL1275.Contig6_All	2656	46.8	12	44.3142	12.07	-1.87635	down	0.0217927
Unigene25635_All	401	0	5.4	0.001	5.4567	12.4138	up	0.0217944
CL6639.Contig1_All	542	1.8	16	1.67834	16.264	3.27658	up	0.0218024
Unigene6767_All	1061	0.2	11.4	0.183843	10.853	5.88348	up	0.021825
CL1976.Contig21_All	716	0	8.4	0.001	8.0549	12.9757	up	0.0218543
Unigene9608_All	786	0.8	8.6	0.755252	8.74523	3.53347	up	0.0218774
Unigene12989_All	1358	3.2	16.6	2.9394	16.1543	2.45832	up	0.0219091
Unigene9999_All	1123	21.8	0.2	19.1813	0.194898	-6.62083	down	0.0219858
Unigene613_All	503	0	8.6	0.001	8.18431	12.9986	up	0.0219949
Unigene43627_All	336	30.8	2.6	29.1532	2.43829	-3.57971	down	0.022016
Unigene24841_All	730	5.8	0	5.61495	0.001	-12.4551	down	0.0220198
CL4958.Contig5_All	1173	27	2.8	25.0428	3.00748	-3.05777	down	0.0220816
CL867.Contig45_All	2925	5	0	4.68019	0.001	-12.1924	down	0.0220949
CL16819.Contig16_All	3045	24.2	5.4	22.6937	5.19915	-2.12594	down	0.0221579
CL13935.Contig59_All	3462	24.4	71.2	22.5091	69.555	1.62765	up	0.0222079
Unigene61722_All	627	1.2	12	1.19055	12.3709	3.37726	up	0.0222121
CL16455.Contig38_All	527	14.2	0	13.0212	0.001	-13.6686	down	0.02225
Unigene9924_All	1407	49.6	7.6	45.5984	7.52974	-2.59831	down	0.0222513
Unigene25859_All	462	12.4	1.6	11.3136	1.52528	-2.89091	down	0.0222602
CL15533.Contig2_All	2124	26.4	76	25.0186	75.1993	1.58772	up	0.0222777
Unigene10266_All	1290	18.8	0.4	17.246	0.392777	-5.45641	down	0.0222904
Unigene25535_All	1197	0.6	8	0.561469	8.2159	3.87114	up	0.0223018
CL11565.Contig3_All	905	204.8	67.6	197.58	65.2068	-1.59934	down	0.0223412
Unigene11235_All	1126	0.2	11.2	0.172095	11.4028	6.05004	up	0.0223651
CL13368.Contig2_All	1442	81.4	26.4	76.7237	25.5201	-1.58804	down	0.0223791
CL14503.Contig1_All	1151	0	18.8	0.001	20.0296	14.2898	up	0.0224004
Unigene15444_All	4461	43.2	151.2	43.2785	151.693	1.80943	up	0.0224348
CL136.Contig21_All	2300	76.2	16.6	70.6432	15.73	-2.16703	down	0.0225151
Unigene27751_All	1737	22.8	71.8	22.3792	72.2025	1.68989	up	0.0225409
Unigene32454_All	437	0	4.8	0.001	4.53551	12.147	up	0.0225623
Unigene10070_All	784	7	27	6.55338	25.982	1.9872	up	0.0225731
Unigene24640_All	687	0.2	15.2	0.172095	14.4583	6.39254	up	0.022626
Unigene52103_All	363	46.8	3	44.0006	2.86925	-3.93878	down	0.0226879
CL4194.Contig1_All	1436	83.8	10	79.3997	9.72318	-3.02963	down	0.0226896
Unigene60750_All	1104	5.6	23	5.66316	22.8144	2.01026	up	0.022705
CL439.Contig12_All	1077	36	7	32.9511	6.56489	-2.32748	down	0.022762
Unigene29573_All	687	25.6	5.2	24.5672	5.05397	-2.28125	down	0.0227754
CL508.Contig21_All	2265	21.6	2.6	19.6095	2.54051	-2.94837	down	0.0228005
CL10171.Contig2_All	831	172.6	5.8	154.272	5.61432	-4.78022	down	0.0228113
CL15753.Contig26_All	1419	0	4.8	0.001	4.50711	12.138	up	0.0228632
CL2244.Contig2_All	474	4.8	0	4.74755	0.001	-12.213	down	0.0228696
Unigene23863_All	1668	96	13.6	89.9557	13.413	-2.74558	down	0.0228766
CL16534.Contig3_All	1798	5.2	22	4.94603	21.5738	2.12493	up	0.0228824
CL1672.Contig1_All	1111	98.6	30.8	94.6104	29.5456	-1.67905	down	0.0228826
CL10551.Contig1_All	3149	4.2	42.6	3.89231	40.8992	3.39337	up	0.0229245
CL17213.Contig6_All	455	0	7.4	0.001	7.06664	12.7868	up	0.0229527
CL3998.Contig2_All	408	6.2	0.2	5.98187	0.185861	-5.0083	down	0.0229754
CL16346.Contig4_All	2175	55.6	0.8	52.1144	0.764201	-6.09159	down	0.0229943
Unigene13618_All	2566	47.4	1.2	45.7249	1.11517	-5.35765	down	0.0230064
CL6448.Contig2_All	1606	434.4	161	415.224	153.736	-1.43344	down	0.0230716
CL13116.Contig3_All	1276	93.2	31	86.0706	31.0619	-1.47037	down	0.0231181
Unigene40442_All	568	9	0.8	8.69833	0.791516	-3.45805	down	0.0232081
CL1635.Contig3_All	2598	13.4	43.2	12.9624	41.9043	1.69277	up	0.0232116
CL9888.Contig4_All	306	53.8	1.8	50.0975	1.79428	-4.80326	down	0.0232266
CL6183.Contig1_All	877	0.8	20.8	0.755252	19.5743	4.69586	up	0.0232445
CL15782.Contig21_All	1014	4.8	0	4.71053	0.001	-12.2017	down	0.0232574
CL9584.Contig1_All	1524	84	27.6	79.223	26.6979	-1.56919	down	0.0233132
Unigene50959_All	245	9	0.8	8.69609	0.770162	-3.49713	down	0.0233274
CL14576.Contig1_All	599	11.8	0	10.4545	0.001	-13.3518	down	0.0233903
CL10088.Contig2_All	639	9	0	7.93459	0.001	-12.9539	down	0.0233957
CL867.Contig41_All	3382	34.4	0.2	35.2343	0.218893	-7.33061	down	0.0234019
CL16808.Contig8_All	886	0	7.8	0.001	7.46104	12.8652	up	0.0234327
Unigene18490_All	3116	48	12.8	46.0094	13.2352	-1.79754	down	0.023442
CL312.Contig3_All	314	0	19.4	0.001	18.9947	14.2133	up	0.023452
CL5223.Contig1_All	2066	239.4	955.6	223.469	959.119	2.10164	up	0.0234842
Unigene59093_All	1758	21.2	69.6	20.3829	68.1552	1.74146	up	0.0235372
CL14476.Contig1_All	579	1.2	10.8	1.11968	10.8	3.26987	up	0.0235492
CL10594.Contig1_All	1122	17.2	52.6	16.0204	51.5077	1.68487	up	0.0235576
Unigene216_All	4813	47	3	43.7662	2.91649	-3.90751	down	0.0235796
CL16261.Contig3_All	636	158.6	401.4	150.394	396.581	1.39887	up	0.023622
CL1156.Contig27_All	1175	63.8	4.2	58.1367	4.09204	-3.82856	down	0.0236389
CL6448.Contig1_All	1570	68	288.6	59.2877	289.979	2.29015	up	0.0236532
Unigene32217_All	648	13.2	0	12.4669	0.001	-13.6058	down	0.0236808
Unigene16293_All	1565	18.8	75.8	18.6773	77.038	2.04429	up	0.0236814
Unigene48440_All	1035	2.6	18	2.54499	17.7691	2.80364	up	0.0236864
CL407.Contig3_All	1359	7.6	28.2	7.54592	27.4142	1.86115	up	0.023704
Unigene1986_All	790	0.4	6.8	0.415053	6.83024	4.04057	up	0.0237359
Unigene33954_All	2248	212	72.6	200.7	70.4337	-1.5107	down	0.0237751
Unigene48495_All	641	1.4	10.6	1.34836	10.7047	2.98896	up	0.0237763
CL15213.Contig1_All	500	10.6	0	9.40524	0.001	-13.1992	down	0.0237849
CL4710.Contig3_All	791	1	27	0.919216	25.7366	4.80727	up	0.023814
Unigene5563_All	536	6.4	0	6.20958	0.001	-12.6003	down	0.0238225
CL15510.Contig1_All	2865	0.2	8	0.172095	7.63019	5.47044	up	0.0238599
Unigene12676_All	648	6.2	0.2	5.87289	0.185861	-4.98178	down	0.0238773
CL6131.Contig3_All	1477	1	39.6	0.872223	37.6971	5.43361	up	0.0238829
CL478.Contig1_All	310	0.2	7.2	0.197937	7.06807	5.15821	up	0.0239418
CL3894.Contig3_All	668	7.2	0	6.94324	0.001	-12.7614	down	0.0239446
CL17384.Contig9_All	383	0.2	6	0.197937	5.64665	4.83428	up	0.0239819
CL3114.Contig3_All	1960	38.6	7.2	37.0336	7.04262	-2.39465	down	0.0240085
CL4702.Contig1_All	949	16.8	0.2	14.804	0.194898	-6.24712	down	0.0240199
CL17332.Contig27_All	3710	90.8	20	83.9075	18.893	-2.15095	down	0.0240205
CL4453.Contig2_All	1081	20.4	3.6	19.0257	3.67089	-2.37375	down	0.0240404
Unigene50798_All	1855	7.8	42.8	7.38934	40.4856	2.45389	up	0.0240508
CL11358.Contig1_All	1563	8.2	345.6	7.72106	352.456	5.5125	up	0.024078
Unigene58245_All	353	4.8	0	4.63269	0.001	-12.1776	down	0.0241024
Unigene70768_All	209	4.8	0	4.63006	0.001	-12.1768	down	0.0241317
Unigene26023_All	290	0.2	5.8	0.197937	5.81977	4.87785	up	0.0241682
Unigene44149_All	719	15.6	1.8	15.3461	1.67275	-3.19758	down	0.0242015
CL15190.Contig2_All	704	9.4	33.2	9.12866	31.878	1.80408	up	0.0242527
CL8730.Contig4_All	1336	46.4	11.6	43.6056	10.8841	-2.0023	down	0.0242629
CL12255.Contig2_All	1038	2.2	65.6	2.08568	62.2588	4.89968	up	0.0242803
Unigene55608_All	1869	0.6	28.2	0.566439	28.5573	5.6558	up	0.0242859
CL278.Contig2_All	477	5.2	0	4.93992	0.001	-12.2703	down	0.0242996
CL11167.Contig1_All	1737	0.2	12.6	0.183843	12.5477	6.09281	up	0.0243286
CL7609.Contig1_All	555	7.2	0.4	6.84712	0.38374	-4.1573	down	0.0243985
Unigene38011_All	855	0	19.8	0.001	19.7194	14.2673	up	0.0244223
CL15146.Contig5_All	2156	11.4	1931	11.1884	1887.63	7.39843	up	0.0244599
CL10296.Contig3_All	1974	31.8	89.2	30.6328	88.0847	1.52381	up	0.0245178
Unigene57714_All	426	0	4.6	0.001	4.50658	12.1378	up	0.0245391
Unigene56200_All	962	17.8	3.4	16.4349	3.5951	-2.19266	down	0.0245528
CL5349.Contig1_All	6209	25	66186.4	23.7863	64498.2	11.4049	up	0.0245978
Unigene40519_All	616	31.2	0	29.6419	0.001	-14.8553	down	0.0246132
CL16518.Contig1_All	621	0.2	16.6	0.183843	15.9691	6.44066	up	0.0246164
CL10622.Contig2_All	780	13	0.8	11.8144	0.748809	-3.9798	down	0.0246297
CL6037.Contig1_All	2155	24.6	5.8	23.9182	5.74758	-2.05708	down	0.0246587
Unigene570_All	4350	48.6	127600	45.962	124345	11.4016	up	0.0246631
CL15648.Contig1_All	549	107.2	14.2	100.801	13.9677	-2.85134	down	0.0247295
CL2947.Contig6_All	4735	62.6	199.6	58.4527	194.685	1.7358	up	0.0247796
Unigene19207_All	1162	72.6	23.6	68.2694	23.0952	-1.56365	down	0.0248103
Unigene14771_All	750	5.6	0	5.44485	0.001	-12.4107	down	0.024814
CL11393.Contig1_All	1798	2	16.6	1.92012	15.9992	3.05873	up	0.0248893
CL17360.Contig11_All	1714	73.6	188.8	70.3016	186.058	1.40412	up	0.0248935
CL12154.Contig3_All	1105	429.8	0	395.093	0.001	-18.5918	down	0.024929
Unigene53433_All	525	0	4.6	0.001	4.4632	12.1239	up	0.0250313
Unigene41127_All	250	0	4.6	0.001	4.46158	12.1233	up	0.02505
CL6083.Contig2_All	2944	4040.4	1191.4	3936.92	1176.29	-1.74282	down	0.0250677
CL3811.Contig1_All	1447	3	73.8	2.80499	76.5536	4.7704	up	0.0250712
CL11403.Contig1_All	1144	488	1185.2	460.649	1168.57	1.34301	up	0.0250881
Unigene60969_All	471	7.2	0	6.43038	0.001	-12.6507	down	0.0251127
CL15510.Contig2_All	2834	0	7.4	0.001	6.99127	12.7713	up	0.0251352
Unigene15528_All	610	20.8	3.2	19.0594	3.12571	-2.60825	down	0.0251602
CL9236.Contig1_All	588	42	1.6	38.2198	1.63117	-4.55034	down	0.0251868
CL12088.Contig2_All	1286	0.6	8.4	0.580183	7.92774	3.77233	up	0.0252183
CL6096.Contig2_All	1510	16.6	0	15.7327	0.001	-13.9415	down	0.0252403
CL867.Contig76_All	3049	14.8	0	15.1297	0.001	-13.8851	down	0.0252457
CL4348.Contig1_All	679	38	0	35.7578	0.001	-15.126	down	0.0252458
CL15753.Contig124_All	718	0	7	0.001	6.65982	12.7013	up	0.02525
CL8348.Contig5_All	1033	59	2.4	52.8382	2.33829	-4.49805	down	0.0252933
CL5420.Contig5_All	519	0.2	13	0.207527	13.2773	5.99952	up	0.0253108
CL6793.Contig1_All	524	9	0	8.07323	0.001	-12.9789	down	0.025317
Unigene59034_All	1380	332.8	66.2	324.429	64.5836	-2.32866	down	0.0253579
CL82.Contig1_All	700	0	5.6	0.001	5.68941	12.4741	up	0.025396
CL521.Contig2_All	1218	21.8	64.6	21.5059	63.2915	1.55728	up	0.025397
Unigene10169_All	2311	36.8	7	35.2857	7.44179	-2.24536	down	0.0254164
CL3758.Contig7_All	376	8.2	0.6	7.47097	0.576999	-3.69465	down	0.025468
CL14672.Contig2_All	1005	341	1426	330.104	1408.17	2.09283	up	0.0255178
Unigene40456_All	1277	14	0	12.5118	0.001	-13.611	down	0.0255403
CL4454.Contig2_All	897	0	23.8	0.001	22.151	14.4351	up	0.025543
Unigene62229_All	505	0	6.8	0.001	6.77685	12.7264	up	0.0255524
Unigene20961_All	6127	74.4	318.8	70.8991	302.503	2.09311	up	0.0255582
CL2268.Contig1_All	1960	37	99.8	34.8498	99.3234	1.51099	up	0.0256461
Unigene60037_All	606	15.6	0.8	14.7316	0.743444	-4.30854	down	0.0257029
Unigene24737_All	952	32.2	119.8	30.8984	120.507	1.96351	up	0.0258141
Unigene56490_All	904	0	6	0.001	5.73151	12.4847	up	0.0258261
CL5033.Contig2_All	1065	13.6	42.8	12.3289	42.8259	1.79644	up	0.0258662
CL14432.Contig2_All	548	8.4	0	7.85063	0.001	-12.9386	down	0.0258706
CL3189.Contig1_All	1717	0	6	0.001	5.7561	12.4909	up	0.0259298
Unigene4225_All	597	0.2	5.8	0.172095	5.63568	5.03331	up	0.0259686
CL386.Contig4_All	576	0	6.2	0.001	6.08358	12.5707	up	0.0259922
CL1973.Contig2_All	465	0	6	0.001	5.76554	12.4932	up	0.0260088
Unigene59917_All	1130	23.4	66.8	22.2211	64.7636	1.54325	up	0.0260152
Unigene40847_All	446	6	0.2	5.7897	0.197879	-4.8708	down	0.0260466
Unigene43104_All	1206	30	82.6	29.7837	81.713	1.45604	up	0.0260563
Unigene11173_All	1160	0	7.6	0.001	7.22143	12.8181	up	0.0260803
Unigene59568_All	1223	3.4	16.4	3.33394	16.4636	2.30398	up	0.026092
CL1927.Contig13_All	4701	132.2	369.4	124.647	372.269	1.5785	up	0.0260997
Unigene44553_All	707	0	4.6	0.001	4.37114	12.0938	up	0.0261215
CL867.Contig67_All	3065	18.6	0.2	18.9835	0.218893	-6.43838	down	0.0262064
CL208.Contig2_All	1279	143	0	146.643	0.001	-17.1619	down	0.0262144
CL57.Contig8_All	2246	13.2	2	12.251	2.00086	-2.61421	down	0.0262633
CL867.Contig38_All	2795	8.2	0	7.43371	0.001	-12.8599	down	0.0263657
CL14353.Contig1_All	2798	119.6	24.6	111.119	23.1128	-2.26534	down	0.0263742
CL6309.Contig4_All	692	46.8	5.6	44.7178	5.25557	-3.08893	down	0.0263903
CL6681.Contig1_All	1718	11.6	39.4	11.2724	38.8476	1.78503	up	0.0264054
CL2458.Contig9_All	944	7.8	0.6	7.69822	0.656679	-3.55126	down	0.0264169
CL1778.Contig4_All	684	0.2	128.4	0.197937	126.828	9.32362	up	0.0264176
CL3207.Contig2_All	439	54.2	140.6	50.3818	136.781	1.44089	up	0.0264219
CL9916.Contig4_All	1073	56.8	15.4	53.2449	15.5227	-1.77826	down	0.0264749
Unigene31718_All	591	1	15.2	0.999739	15.3467	3.94023	up	0.0265258
Unigene2512_All	889	6	13842.2	5.58452	13489.1	11.2381	up	0.026575
Unigene20993_All	2441	1	9.2	0.955184	8.69943	3.18707	up	0.0266154
CL1477.Contig5_All	1019	5.4	27.8	5.18926	27.3337	2.39708	up	0.026632
Unigene34992_All	690	4.2	18.6	4.05129	18.4471	2.18694	up	0.026649
Unigene28861_All	633	0.2	202	0.188813	197.149	10.0281	up	0.0266596
CL9369.Contig3_All	602	9.6	1	9.01089	0.999732	-3.17206	down	0.0267076
CL16355.Contig6_All	330	0	4.6	0.001	4.32293	12.0778	up	0.0267184
CL9325.Contig3_All	2976	26.4	109	25.2941	107.297	2.08474	up	0.0267273
CL3106.Contig1_All	1253	0	5.8	0.001	5.55822	12.4404	up	0.0268091
Unigene26441_All	679	30.8	8.2	30.0543	8.05106	-1.90032	down	0.0268222
Unigene42398_All	677	9.6	1	9.03788	0.936011	-3.27139	down	0.0269022
CL2458.Contig7_All	790	4.6	0	4.53803	0.001	-12.1478	down	0.0269085
Unigene7988_All	1525	530.4	202.8	492.406	206.404	-1.25438	down	0.0269252
Unigene22863_All	3917	73	19.8	67.7189	19.9284	-1.76473	down	0.0269402
CL15516.Contig37_All	463	0	4.6	0.001	4.30426	12.0715	up	0.0269546
CL16983.Contig4_All	1707	52.4	197.4	50.42	188.792	1.90473	up	0.0269587
Unigene15998_All	794	0.2	5.6	0.172095	5.72346	5.05561	up	0.0270002
CL4212.Contig1_All	2830	57	2.6	53.1946	2.52277	-4.3982	down	0.027011
CL12493.Contig2_All	1237	0	13.4	0.001	13.055	13.6723	up	0.0270551
CL4453.Contig5_All	1383	20.8	4	19.3984	4.06068	-2.25614	down	0.0270616
CL12228.Contig1_All	1095	1.2	50	1.12528	49.0958	5.44724	up	0.027075
CL1164.Contig3_All	894	242	586	214.308	573.663	1.42052	up	0.0270792
CL2912.Contig3_All	1127	19.8	4.2	18.748	3.95329	-2.24561	down	0.0270876
CL11632.Contig8_All	955	41.2	10	38.73	9.59972	-2.01239	down	0.0270876
CL16290.Contig4_All	928	47.4	9.4	43.7381	9.03327	-2.27557	down	0.0271225
CL12838.Contig2_All	1039	26.8	5.2	26.1694	4.86726	-2.4267	down	0.027188
Unigene14711_All	789	52.2	2.8	46.759	2.81629	-4.05338	down	0.0271937
CL867.Contig74_All	3146	19.4	0.2	19.8136	0.218893	-6.50012	down	0.0272412
Unigene12891_All	1381	4.8	25.6	4.42144	24.5175	2.47122	up	0.0272473
CL16778.Contig1_All	334	0.6	12.4	0.570593	12.5958	4.46433	up	0.0273156
CL4176.Contig2_All	662	2.8	14.8	2.59749	14.093	2.43979	up	0.0273214
CL4102.Contig4_All	2644	41.8	1.6	38.1284	1.67146	-4.51168	down	0.0273221
CL4397.Contig9_All	2057	30.4	84	29.6763	81.8688	1.464	up	0.0273303
CL16277.Contig9_All	1321	5.4	202	4.91425	189.099	5.26603	up	0.0273486
CL15146.Contig2_All	400	0	226.6	0.001	220.9	17.753	up	0.0273627
CL8774.Contig5_All	861	14.6	45	13.0565	43.1655	1.72511	up	0.0274509
CL10243.Contig2_All	563	119	42.2	112.288	42.3785	-1.4058	down	0.0274558
Unigene16149_All	554	7.6	0	7.00022	0.001	-12.7732	down	0.0274663
Unigene22501_All	2456	19.8	4.2	18.4147	4.08655	-2.1719	down	0.0274713
CL8526.Contig2_All	1124	502.8	127.6	482.286	127.396	-1.92057	down	0.0274753
CL9514.Contig3_All	595	0	22	0.001	20.7091	14.338	up	0.0274761
Unigene18524_All	1737	38.8	1.4	34.4721	1.34076	-4.6843	down	0.0274973
Unigene12705_All	274	12.8	74.2	12.0528	74.8414	2.63447	up	0.0275756
CL10747.Contig1_All	1480	3.6	67.6	3.48344	65.0549	4.22307	up	0.0275906
Unigene56562_All	687	0.2	5.6	0.183843	5.64323	4.93997	up	0.0276292
Unigene29918_All	889	159.8	30.6	158.856	29.5729	-2.42537	down	0.0276316
Unigene4080_All	379	4.6	0	4.64949	0.001	-12.1829	down	0.0277418
CL11740.Contig1_All	920	0	8	0.001	7.45322	12.8636	up	0.0277817
Unigene10295_All	347	0	10.6	0.001	11.0068	13.4261	up	0.0278263
Unigene28512_All	599	15	51.6	14.5162	49.9886	1.78394	up	0.0278424
Unigene56364_All	754	8	0	7.92213	0.001	-12.9517	down	0.0278554
CL1156.Contig25_All	2105	5.4	0	5.22801	0.001	-12.352	down	0.027887
Unigene63589_All	811	13.6	0.2	12.3485	0.194898	-5.98547	down	0.0279004
Unigene17483_All	1019	22.4	0.6	21.6306	0.603974	-5.16244	down	0.0279183
Unigene23200_All	1108	46.6	14.2	43.7526	14.7079	-1.57278	down	0.0279218
CL16624.Contig41_All	679	0	9.8	0.001	9.52524	13.2175	up	0.0279342
CL1778.Contig6_All	642	0.6	52.4	0.542126	54.8921	6.66183	up	0.0279382
CL43.Contig4_All	329	18.6	0	16.8272	0.001	-14.0385	down	0.0279428
Unigene12016_All	816	5	0	4.86017	0.001	-12.2468	down	0.0279876
CL867.Contig49_All	2621	31.8	2.4	30.9154	2.26639	-3.76986	down	0.0280139
Unigene67733_All	239	0	4.4	0.001	4.37438	12.0949	up	0.0280196
CL10383.Contig2_All	262	10.6	50.2	10.1344	49.4543	2.28684	up	0.0280209
CL6666.Contig1_All	1742	632.6	1720.4	576.82	1689.25	1.55019	up	0.0280298
Unigene18044_All	1176	15.8	58.4	16.3043	56.3848	1.79006	up	0.0280541
CL8350.Contig2_All	1961	23.2	5.4	21.1504	5.41717	-1.96507	down	0.0280784
CL5243.Contig1_All	1108	4.6	115.6	4.28136	113.739	4.73152	up	0.0280833
CL4643.Contig4_All	2138	5.8	22.8	5.29991	22.0329	2.05562	up	0.0280927
Unigene17960_All	940	13	2	12.139	1.93072	-2.65244	down	0.0281373
Unigene73132_All	574	0	6	0.001	6.27259	12.6148	up	0.0281576
Unigene24205_All	616	0	5.8	0.001	5.6908	12.4744	up	0.028168
CL10503.Contig2_All	5338	52.4	142.4	49.0576	141.727	1.53056	up	0.0282069
Unigene20453_All	2411	132.8	47.8	125.298	46.141	-1.44125	down	0.0282804
CL10592.Contig2_All	1617	0.6	9.6	0.567968	9.69821	4.09384	up	0.0282914
Unigene21715_All	1335	0.4	25	0.360908	23.3439	6.01527	up	0.0282922
Unigene22704_All	971	16	0	15.8652	0.001	-13.9536	down	0.0283587
Unigene12033_All	3356	41.2	9.4	38.4132	9.11916	-2.07463	down	0.0283997
CL16074.Contig2_All	610	9.6	1	8.76327	0.929305	-3.23724	down	0.0284615
CL3245.Contig2_All	1158	2.2	15.4	2.0575	14.6257	2.82955	up	0.0284643
Unigene34958_All	1119	0.6	7.4	0.59381	7.30647	3.6211	up	0.0284723
CL9904.Contig2_All	1149	12.4	1.8	11.3277	1.74183	-2.70118	down	0.0285074
CL4772.Contig8_All	1074	19	4	18.0066	3.78769	-2.24913	down	0.0285299
CL16737.Contig1_All	1919	64.6	21.2	60.7672	20.847	-1.54345	down	0.028638
Unigene18352_All	4457	6.6	30.6	6.24076	29.2068	2.22651	up	0.0286674
CL7095.Contig12_All	3713	264.2	99.8	246.313	100.011	-1.30034	down	0.02872
Unigene42781_All	4198	282.6	776	278.238	759.265	1.44828	up	0.0287721
CL17181.Contig11_All	2080	159.2	46	151.146	47.3112	-1.67569	down	0.0287876
CL16993.Contig1_All	668	5	20.4	4.89825	20.278	2.04958	up	0.0288392
CL867.Contig73_All	2990	20.6	0.2	21.0588	0.218893	-6.58805	down	0.0288495
Unigene34686_All	1622	21	63.4	19.8931	60.2472	1.59863	up	0.0289075
Unigene45109_All	218	8	0.6	7.17226	0.593637	-3.59478	down	0.0289435
CL17051.Contig9_All	3511	0	14.8	0.001	14.4649	13.8203	up	0.0289488
Unigene40848_All	389	6	0	5.87055	0.001	-12.5193	down	0.0289717
CL17181.Contig14_All	2553	58.2	15.8	53.7958	15.879	-1.76037	down	0.028989
Unigene53189_All	463	0	5.6	0.001	5.33967	12.3825	up	0.0290158
Unigene46984_All	623	85	24	78.4244	24.4019	-1.68431	down	0.0290588
CL2624.Contig2_All	1057	0	11.6	0.001	11.2955	13.4635	up	0.0290713
Unigene63020_All	306	6.2	0	5.53466	0.001	-12.4343	down	0.0290874
CL13876.Contig2_All	2257	47.2	0.2	41.1548	0.194898	-7.7222	down	0.0291348
Unigene22924_All	1126	5.2	23.8	4.75643	23.9804	2.33391	up	0.029146
Unigene12593_All	1113	5.6	22	5.34955	21.5498	2.01019	up	0.0292008
Unigene7283_All	1045	19.4	55.8	18.2261	55.1	1.59604	up	0.0292869
Unigene22301_All	1191	12.2	1.8	11.4525	1.75101	-2.70941	down	0.0293118
CL15201.Contig1_All	1570	16	3	14.8671	2.9628	-2.32709	down	0.0293146
CL4046.Contig7_All	1416	26.6	6.8	25.2708	6.92289	-1.86803	down	0.0293169
Unigene21566_All	1018	14	2	13.7283	2.18893	-2.64886	down	0.0293198
CL6390.Contig8_All	2449	153.8	51.8	143.704	50.1761	-1.51803	down	0.0293232
CL1477.Contig8_All	1116	3.6	26.8	3.37259	26.2688	2.96142	up	0.0293486
Unigene29648_All	765	13	2	12.2261	1.85861	-2.71767	down	0.0293745
CL3380.Contig7_All	1985	2.4	25.4	2.31114	24.5213	3.40736	up	0.0293973
CL561.Contig5_All	2520	15.8	314.8	14.8642	301.082	4.34024	up	0.0294083
CL17306.Contig10_All	213	0	5.4	0.001	5.16221	12.3338	up	0.0294589
CL10979.Contig4_All	1570	38.6	1318.4	36.3402	1291.8	5.15167	up	0.0294824
CL508.Contig23_All	2395	37.4	7.4	34.1156	7.086	-2.26739	down	0.0295351
CL11619.Contig2_All	2365	28.4	7.4	26.1492	7.24857	-1.851	down	0.0296792
Unigene7748_All	782	756	293.8	705.327	299.673	-1.23491	down	0.0297488
Unigene21321_All	1043	0	14.6	0.001	14.1728	13.7908	up	0.0297705
CL4023.Contig5_All	3575	62.2	20.4	57.3536	20.3561	-1.49442	down	0.029808
CL1312.Contig3_All	788	897.6	352	824.202	350.697	-1.23277	down	0.029829
CL8630.Contig5_All	1402	112.4	40.2	104.49	39.9256	-1.38797	down	0.0298632
Unigene6507_All	1646	78	26.6	71.8281	26.3655	-1.4459	down	0.0299072
CL13745.Contig4_All	529	12	1.6	10.8183	1.53998	-2.81249	down	0.0299214
Unigene34286_All	2383	2.8	14.4	2.67592	14.0289	2.3903	up	0.0299223
CL5568.Contig7_All	1060	28.6	4.8	27.5583	4.74909	-2.53676	down	0.0299392
CL2125.Contig14_All	1076	63	182.8	60.1955	183.134	1.60517	up	0.0299693
Unigene53232_All	399	6	0.2	5.37604	0.218893	-4.61825	down	0.0300026
Unigene55332_All	1341	36.8	96.8	36.2539	94.9663	1.38928	up	0.030011
CL513.Contig29_All	2057	2.2	17.6	2.08878	17.37	3.05587	up	0.0300672
CL16314.Contig11_All	4943	15.6	46.4	14.9482	46.0103	1.62198	up	0.0300833
CL867.Contig11_All	3042	8.2	0	8.00296	0.001	-12.9663	down	0.0300857
Unigene59190_All	1276	16.4	48.4	15.5815	46.8213	1.58734	up	0.0302147
CL2085.Contig11_All	1524	2.2	44.2	2.03955	41.3572	4.34181	up	0.0302914
Unigene42724_All	701	14	0	14.1015	0.001	-13.7836	down	0.0303107
Unigene24470_All	465	2.8	44.4	2.67537	42.0852	3.9755	up	0.0303118
Unigene11725_All	1351	4.2	23.4	3.86178	22.3727	2.5344	up	0.0303427
Unigene41759_All	604	0.4	9.8	0.415053	9.57428	4.5278	up	0.0303722
CL150.Contig4_All	913	0.4	15.4	0.377626	16.0772	5.41192	up	0.030392
CL10735.Contig1_All	2093	196.8	53.6	188.524	56.6347	-1.73499	down	0.0304081
CL2226.Contig1_All	1647	4.4	0	4.41782	0.001	-12.1091	down	0.0304278
Unigene16489_All	2376	9.2	32.8	8.34568	31.4322	1.91314	up	0.0304329
CL8.Contig20_All	908	338.6	130	315.064	133.706	-1.23659	down	0.0304382
CL4651.Contig1_All	508	0	4.4	0.001	4.19124	12.0332	up	0.0304916
Unigene39928_All	583	0.6	8.4	0.62258	8.06638	3.69559	up	0.0305414
CL8829.Contig1_All	1611	179.8	970.2	184.186	946.035	2.36073	up	0.0305542
Unigene52336_All	839	1.2	9.4	1.24516	9.28941	2.89926	up	0.0305771
Unigene10702_All	3198	108.2	17.2	100.026	16.7981	-2.57401	down	0.0306013
Unigene22352_All	1108	49.2	163.8	43.2674	159.815	1.88505	up	0.0306531
Unigene14188_All	1106	49.6	15.6	45.7648	15.5798	-1.55457	down	0.0306567
CL580.Contig2_All	217	9.4	1	8.64092	0.933329	-3.21073	down	0.0306923
CL6258.Contig1_All	687	0	7	0.001	6.70396	12.7108	up	0.0307489
Unigene61224_All	1410	23.4	1.4	21.3183	1.35525	-3.97546	down	0.0307625
CL15593.Contig1_All	826	17.6	532.8	16.7266	523.479	4.96792	up	0.0307724
CL4398.Contig8_All	1627	0.2	11.8	0.172095	12.0269	6.12692	up	0.0307914
CL5167.Contig12_All	5596	93.4	228.2	86.8965	228.236	1.39316	up	0.0308047
CL7950.Contig2_All	1722	0	11.6	0.001	11.2424	13.4567	up	0.0308106
CL7613.Contig5_All	993	27.6	5.2	26.8897	5.2623	-2.35329	down	0.0308569
CL1275.Contig19_All	2476	104.2	33.2	99.2582	32.1889	-1.62462	down	0.0308617
Unigene7227_All	707	7.2	28	6.6765	28.1528	2.07611	up	0.0308998
Unigene52402_All	541	19	0	19.2294	0.001	-14.231	down	0.030957
CL15516.Contig52_All	672	0.2	5.6	0.183843	5.30969	4.85208	up	0.0310032
Unigene37369_All	1756	0.4	77.4	0.367687	75.6343	7.68442	up	0.0310318
Unigene21706_All	1345	162.8	25.6	161.325	25.2513	-2.67554	down	0.03104
Unigene2964_All	204	0.4	6.4	0.377626	6.37446	4.07727	up	0.0310639
Unigene59724_All	694	30.2	117.8	27.1567	115.485	2.08832	up	0.0310852
CL2701.Contig4_All	1368	0.8	17.6	0.765905	16.9469	4.46772	up	0.0310916
CL14715.Contig1_All	820	6.6	0.4	6.6023	0.413791	-3.99599	down	0.0310933
CL2895.Contig2_All	512	71.4	230	67.6563	222.89	1.72004	up	0.0311041
CL5484.Contig1_All	744	5.6	0	5.12876	0.001	-12.3244	down	0.0311152
Unigene4288_All	410	6.4	0	6.16719	0.001	-12.5904	down	0.031129
Unigene56365_All	1252	8	0	7.94582	0.001	-12.956	down	0.0311599
CL867.Contig54_All	3004	30	0.6	27.34	0.624988	-5.45104	down	0.0311812
CL10418.Contig1_All	420	0	4.6	0.001	4.38972	12.0999	up	0.0312222
CL3189.Contig2_All	1673	0	11	0.001	10.6911	13.3841	up	0.0312247
CL12424.Contig2_All	1058	0	8.6	0.001	8.27288	13.0142	up	0.0312507
CL529.Contig6_All	3755	190	26.2	178.044	25.4823	-2.80467	down	0.031261
CL3121.Contig4_All	1734	23	63.6	22.3004	62.6262	1.4897	up	0.0312687
CL3388.Contig4_All	1103	59.8	19.2	56.7755	18.7643	-1.59727	down	0.0312836
Unigene11793_All	430	0	4.2	0.001	4.29355	12.068	up	0.0312948
CL3758.Contig2_All	2274	30.8	8.4	28.2869	8.13957	-1.79711	down	0.0313036
CL9893.Contig1_All	302	5.6	0	5.47918	0.001	-12.4197	down	0.0313103
CL10785.Contig1_All	1538	26.8	72.6	26.0389	69.8091	1.42275	up	0.0313318
CL4791.Contig4_All	2731	1.8	12.4	1.77739	12.378	2.79995	up	0.0313391
CL3312.Contig1_All	295	0	5.4	0.001	5.1699	12.3359	up	0.0313462
CL9435.Contig3_All	700	22.6	62.6	22.0618	61.9308	1.48911	up	0.0313468
Unigene58806_All	917	8.2	30	8.48029	29.8531	1.81569	up	0.0313831
Unigene50868_All	316	15	2.8	14.3618	2.83332	-2.34168	down	0.0314533
CL16983.Contig3_All	1606	63.6	209.4	61.7503	200.26	1.69736	up	0.0314877
CL1170.Contig1_All	2602	444.8	82.2	407.082	81.8382	-2.31447	down	0.0314907
CL11029.Contig1_All	1356	5	86.6	4.87158	85.155	4.12763	up	0.0315013
CL17138.Contig1_All	398	0	15.2	0.001	14.4089	13.8147	up	0.031535
Unigene48472_All	744	11.4	0	11.043	0.001	-13.4308	down	0.0316519
Unigene6313_All	1576	0.8	12.6	0.801336	11.9632	3.90005	up	0.0316871
CL6083.Contig1_All	3124	115.8	348.6	108.057	342.411	1.66394	up	0.0317007
CL17240.Contig5_All	1077	4.6	0	4.18953	0.001	-12.0326	down	0.0317074
CL6981.Contig2_All	4331	48	232.2	45.6283	231.335	2.34198	up	0.031713
CL8348.Contig4_All	1313	106.2	12.2	96.1091	11.9591	-3.00657	down	0.0317887
Unigene6683_All	2027	5.2	127.8	5.02386	131.552	4.71069	up	0.03182
Unigene3306_All	566	0	6	0.001	6.15481	12.5875	up	0.0319276
Unigene14920_All	687	9.4	1	8.62114	1.09447	-2.97765	down	0.0319372
Unigene5673_All	2424	124.4	5.6	125.498	5.35801	-4.54982	down	0.0319388
CL550.Contig3_All	524	4.2	24	3.98126	23.3668	2.55316	up	0.0319739
CL16164.Contig8_All	1700	0.2	18.4	0.197937	17.327	6.45184	up	0.0319806
Unigene42587_All	1509	483.2	1204	459.845	1182.58	1.36272	up	0.0319897
CL9662.Contig3_All	1168	504	1174.6	475.605	1134.31	1.25397	up	0.0320194
CL4403.Contig2_All	975	14.8	1.4	14.0385	1.39515	-3.3309	down	0.0320447
Unigene49094_All	601	10.6	0.2	9.68955	0.194898	-5.63563	down	0.0320452
Unigene26393_All	652	83.4	29.2	78.398	28.8341	-1.44304	down	0.0320735
CL14400.Contig74_All	2269	14.4	2.6	13.7435	2.47535	-2.47305	down	0.0320788
Unigene48018_All	833	16.8	3.4	15.6808	3.49844	-2.16421	down	0.0320885
CL39.Contig16_All	540	8.6	29	8.16733	28.8704	1.82165	up	0.0321129
CL15906.Contig1_All	308	0	5	0.001	4.76401	12.218	up	0.0321601
CL9975.Contig1_All	1794	40.6	8.6	38.9017	8.42486	-2.20711	down	0.0321635
Unigene59275_All	1043	46	14.4	43.5091	13.8801	-1.6483	down	0.032188
Unigene28312_All	1641	8.4	32.2	7.79275	31.1626	1.99961	up	0.0321969
Unigene36523_All	364	0	5	0.001	4.91121	12.2619	up	0.0322257
CL6701.Contig4_All	1792	21.6	67.2	19.1375	64.9498	1.76292	up	0.0322373
CL9427.Contig1_All	910	87.6	13.6	79.7102	13.2556	-2.58816	down	0.0322754
CL6037.Contig2_All	2185	28	75	25.655	73.804	1.52446	up	0.032286
CL439.Contig8_All	1201	37.6	7	36.2758	6.93544	-2.38695	down	0.0323012
Unigene14236_All	1927	1.8	39	1.78143	36.954	4.37462	up	0.0323051
CL5880.Contig4_All	1465	287.6	1154.2	295.734	1140.3	1.94705	up	0.0323259
CL200.Contig3_All	1662	8.4	45.4	7.7582	46.5926	2.58631	up	0.0323283
CL7266.Contig1_All	392	0.2	5.4	0.207527	5.36095	4.69112	up	0.0323394
Unigene57614_All	462	0	5.4	0.001	5.11766	12.3213	up	0.0325047
Unigene15668_All	700	0	7.8	0.001	7.35395	12.8443	up	0.0325806
Unigene61250_All	329	0.2	5.4	0.183843	5.36186	4.86619	up	0.0325919
Unigene49994_All	224	0	4.2	0.001	4.2021	12.0369	up	0.0326144
Unigene15711_All	954	40.4	12.2	37.2309	11.859	-1.65052	down	0.0326314
CL345.Contig1_All	814	1832.4	1	1684.4	0.951702	-10.7894	down	0.0326615
CL645.Contig27_All	1822	0.2	5.4	0.197937	5.3397	4.75365	up	0.0326821
CL7632.Contig5_All	1287	66.8	22.8	64.8901	22.8119	-1.50821	down	0.0327075
CL8680.Contig1_All	1723	4.4	0	4.25877	0.001	-12.0562	down	0.0327398
Unigene17291_All	1271	6	0.2	5.61903	0.218893	-4.68202	down	0.0327572
CL1478.Contig3_All	978	78.2	190.8	71.2356	185.605	1.38157	up	0.0327792
CL2445.Contig1_All	525	14.8	1.4	14.5263	1.31439	-3.4662	down	0.0327876
Unigene2561_All	430	10.2	1.2	9.54898	1.18727	-3.00769	down	0.0327883
CL246.Contig3_All	2174	28.2	3.4	27.5731	3.32886	-3.05016	down	0.0328098
Unigene26594_All	3575	295.6	75.2	274.231	76.4047	-1.84366	down	0.0328099
CL3046.Contig26_All	822	3.2	75.2	2.94807	72.5444	4.62102	up	0.0328126
CL11737.Contig8_All	228	0	12	0.001	11.3476	13.4701	up	0.0328305
Unigene61717_All	419	4.2	96.2	3.96507	89.7291	4.50016	up	0.0328592
CL14847.Contig2_All	782	0	4.2	0.001	4.18205	12.03	up	0.0329141
Unigene26571_All	635	0.2	5.4	0.197937	5.319	4.74804	up	0.0329149
CL3647.Contig4_All	2370	8.2	47.2	7.91364	48.6935	2.62132	up	0.0330081
Unigene50044_All	2143	235.4	0	244.221	0.001	-17.8978	down	0.0330697
CL4186.Contig6_All	2331	252	738.2	239.665	746.128	1.6384	up	0.0330715
Unigene27943_All	698	0	5	0.001	4.73084	12.2079	up	0.0330723
CL2001.Contig1_All	1208	7.6	0.6	7.08538	0.591956	-3.58128	down	0.0330823
CL16925.Contig7_All	1658	10.6	1.4	9.85153	1.31573	-2.90449	down	0.0331176
CL17323.Contig83_All	223	0.4	6.4	0.34419	6.17856	4.16599	up	0.0331362
CL15146.Contig3_All	2228	6.8	1023	6.65956	999.692	7.22991	up	0.0331708
Unigene54832_All	1619	7.2	46.2	6.91656	44.0608	2.67137	up	0.0332026
CL3373.Contig3_All	1375	350.4	137.4	332.496	135.377	-1.29635	down	0.0332249
CL2164.Contig3_All	1210	0	6	0.001	5.73351	12.4852	up	0.033237
CL1896.Contig1_All	715	5.2	0	4.89965	0.001	-12.2585	down	0.033238
CL16563.Contig9_All	1726	41.4	110.8	38.5014	108.975	1.50102	up	0.0332484
Unigene11042_All	764	1.4	10	1.34328	9.57993	2.83426	up	0.0332559
Unigene63615_All	356	4.4	0	4.22524	0.001	-12.0448	down	0.033258
CL13169.Contig6_All	1462	16	3.2	15.4612	3.05926	-2.3374	down	0.0332694
CL9325.Contig1_All	658	19.4	64	18.6395	63.3008	1.76386	up	0.0332779
CL1365.Contig1_All	981	0.4	11.8	0.367687	11.1506	4.9225	up	0.0333186
Unigene35886_All	292	33	5.4	32.303	5.08431	-2.66755	down	0.0333565
CL3021.Contig11_All	422	0	7.4	0.001	7.24021	12.8218	up	0.0334072
Unigene62172_All	278	5.8	0.2	5.27681	0.187202	-4.817	down	0.0334203
Unigene42773_All	1071	1.8	42.2	1.7308	43.4194	4.64883	up	0.0335135
Unigene11095_All	2882	12	1.8	10.9889	1.73284	-2.66484	down	0.0335283
CL7632.Contig3_All	342	24.2	6.2	23.5906	6.12544	-1.94533	down	0.0335339
Unigene11535_All	836	4.6	26.8	4.36653	26.1336	2.58135	up	0.0335878
Unigene47418_All	474	6.6	0.4	6.35988	0.385081	-4.04577	down	0.0335893
CL6796.Contig4_All	2621	76.8	26.8	71.145	26.8886	-1.40377	down	0.0335918
Unigene3253_All	430	0	5.6	0.001	5.87684	12.5208	up	0.0336051
Unigene17912_All	378	5.2	0	4.86422	0.001	-12.248	down	0.0336888
Unigene6587_All	412	4.4	0	4.19776	0.001	-12.0354	down	0.0336912
CL2407.Contig2_All	230	0	6.2	0.001	5.92071	12.5316	up	0.0337281
Unigene39758_All	1121	37.8	97	36.6677	94.0426	1.3588	up	0.0337644
CL8.Contig60_All	1158	989.8	382.4	921.188	392.207	-1.23188	down	0.033814
CL17253.Contig2_All	339	42	169.6	40.8335	165.8	2.02162	up	0.0338154
Unigene29082_All	2375	90.6	32.4	85.6494	31.031	-1.46473	down	0.0338192
Unigene45013_All	209	4.4	0	4.18638	0.001	-12.0315	down	0.0338728
CL867.Contig71_All	3143	20.2	0.2	20.6725	0.218893	-6.56134	down	0.0339018
Unigene7299_All	1982	1.2	9.2	1.22645	9.02893	2.88007	up	0.0339026
CL6258.Contig3_All	876	0	6.2	0.001	5.8611	12.517	up	0.0339081
Unigene27691_All	4087	227.2	10.6	219.517	10.2509	-4.4205	down	0.0339147
CL14400.Contig126_All	1661	62	14.4	61.0678	13.7875	-2.14705	down	0.0339458
CL17240.Contig38_All	1175	5.8	0.2	5.20114	0.218893	-4.57053	down	0.0339664
Unigene48902_All	468	10.6	0	10.3966	0.001	-13.3438	down	0.033982
CL7922.Contig4_All	2062	0.4	9.6	0.39634	9.50979	4.5846	up	0.0339895
Unigene17931_All	232	0	4.2	0.001	4.11039	12.0051	up	0.0340172
Unigene7912_All	1330	1	22	0.912158	21.0404	4.52774	up	0.03402
Unigene27287_All	736	53.2	132.2	49.5779	129.96	1.3903	up	0.0340992
CL6005.Contig9_All	1589	51.2	2.2	47.3438	2.29208	-4.36845	down	0.0341155
Unigene165_All	2011	54.2	17.8	49.9518	17.4662	-1.51597	down	0.034133
Unigene21334_All	265	16	0	15.464	0.001	-13.9166	down	0.0341693
Unigene12330_All	1612	159.4	40.6	147.322	44.2348	-1.73572	down	0.0341924
Unigene58400_All	276	0	6.6	0.001	6.40188	12.6443	up	0.0342027
CL10262.Contig1_All	1833	1369.4	516	1296.61	482.559	-1.42597	down	0.0342383
Unigene48126_All	951	14.6	51.4	14.2588	51.9903	1.86639	up	0.0342659
Unigene7916_All	944	32.6	5.2	32.0639	5.28221	-2.60174	down	0.0342982
Unigene13259_All	1708	78	189.2	73.8567	184.939	1.32425	up	0.0343308
CL867.Contig21_All	3029	7	0	6.36805	0.001	-12.6366	down	0.0343777
CL527.Contig4_All	1696	2.8	14.8	2.64338	14.5867	2.4642	up	0.0343927
CL256.Contig2_All	1724	41.2	2	39.3418	1.99688	-4.30024	down	0.034396
CL17024.Contig10_All	2165	16.6	3.4	15.3114	3.50638	-2.12655	down	0.0344015
CL7443.Contig4_All	1666	49.6	125.8	45.972	123.732	1.42839	up	0.0344102
Unigene48274_All	578	9	1	8.51577	1.00873	-3.0776	down	0.0344354
Unigene52044_All	913	19.4	4.4	18.2834	4.18912	-2.12582	down	0.0344398
Unigene18123_All	552	2	19.8	1.876	20.4337	3.44522	up	0.0344507
Unigene61713_All	505	7	0	6.71794	0.001	-12.7138	down	0.034489
Unigene47075_All	1463	5.2	0	4.65837	0.001	-12.1856	down	0.0345068
Unigene18834_All	4634	3.2	15	3.08139	14.7251	2.25663	up	0.034645
CL867.Contig40_All	2163	9.6	0	9.52632	0.001	-13.2177	down	0.0346494
CL1955.Contig1_All	1020	46.8	12.4	45.3733	11.8689	-1.93466	down	0.0346892
CL470.Contig2_All	601	9	1	8.48012	1.00441	-3.07774	down	0.0347043
CL12074.Contig2_All	755	6.2	26	5.82617	25.9035	2.15253	up	0.0347119
CL337.Contig8_All	2394	45.2	14.4	43.1336	14.4656	-1.57618	down	0.0347221
Unigene6566_All	333	0	4.6	0.001	4.39031	12.1001	up	0.0347383
CL6694.Contig1_All	2071	114.4	271.4	110.658	267.915	1.27566	up	0.0347527
CL4250.Contig2_All	878	0.6	8.2	0.542126	7.68426	3.82521	up	0.0347606
CL7443.Contig2_All	1565	10.4	41.4	9.72299	40.0872	2.04367	up	0.0347927
CL2374.Contig4_All	905	2.6	13.8	2.66954	13.7356	2.36325	up	0.034815
CL12638.Contig1_All	805	97.4	4	95.7629	3.93418	-4.60533	down	0.0348343
CL15672.Contig2_All	820	15.4	75	14.2765	76.2557	2.4172	up	0.0348542
CL13384.Contig2_All	783	178	416.2	173.39	413.188	1.25278	up	0.03486
CL15706.Contig1_All	1050	0.2	54.2	0.197937	53.0267	8.06554	up	0.0349031
CL16844.Contig8_All	1473	6.6	23.6	6.02337	23.9641	1.99223	up	0.0349116
CL7017.Contig1_All	593	5.6	0	5.69567	0.001	-12.4756	down	0.0349186
CL4209.Contig2_All	910	0	14.6	0.001	13.6948	13.7413	up	0.0349437
Unigene50180_All	205	4.4	0	4.11993	0.001	-12.0084	down	0.0349609
Unigene6738_All	1321	1	8.6	0.912624	8.21146	3.16955	up	0.0349822
CL12026.Contig1_All	2011	32.4	1.2	30.9995	1.19593	-4.69604	down	0.0349883
CL781.Contig5_All	1702	26.2	7	24.9966	7.00434	-1.83541	down	0.0349929
CL17119.Contig6_All	2623	44.6	13.4	42.7547	13.4077	-1.67302	down	0.035015
Unigene31978_All	700	2.2	12.2	2.04633	12.0072	2.55279	up	0.035023
Unigene28986_All	928	11.2	1.6	10.2191	1.50293	-2.76542	down	0.0350455
Unigene29307_All	301	5.4	20.8	4.97118	20.0045	2.00866	up	0.0350461
Unigene5424_All	570	11.8	1.8	10.7801	1.80024	-2.5821	down	0.0350851
CL16164.Contig15_All	2048	1	21.2	0.989683	20.194	4.35082	up	0.0351048
Unigene42660_All	846	30	3.8	27.0628	3.64118	-2.89383	down	0.0351051
Unigene8950_All	214	0	6.2	0.001	6.53351	12.6736	up	0.0351374
Unigene10310_All	1056	33.4	0.6	29.5443	0.632684	-5.54525	down	0.0352117
CL12982.Contig1_All	1226	184.6	25	178.082	27.3299	-2.70399	down	0.0352163
CL4305.Contig1_All	447	0	4.2	0.001	4.03552	11.9785	up	0.0352256
Unigene19847_All	1736	30	5	28.0366	4.93837	-2.50521	down	0.0352447
CL1836.Contig9_All	345	44.6	111.8	41.9369	109.532	1.38506	up	0.0352519
CL17240.Contig40_All	1170	6.6	0.4	6.1413	0.437786	-3.81025	down	0.0352557
CL6357.Contig1_All	1458	5.8	0	5.48648	0.001	-12.4217	down	0.0352735
CL17051.Contig12_All	3114	0	4.2	0.001	4.03254	11.9775	up	0.0352749
Unigene61385_All	534	14.2	0	14.5573	0.001	-13.8295	down	0.0352772
Unigene26918_All	524	0	4.2	0.001	4.0312	11.977	up	0.0352972
Unigene11502_All	676	0.8	9	0.770992	8.84307	3.51976	up	0.0353119
Unigene5360_All	337	0	5.4	0.001	5.22529	12.3513	up	0.0353195
Unigene57002_All	502	6.6	0.2	6.09049	0.194898	-4.96576	down	0.0353752
CL13499.Contig2_All	796	7.4	28.2	7.30515	27.222	1.89779	up	0.0354901
CL2046.Contig2_All	525	106	22.2	100.933	21.7752	-2.21264	down	0.035526
Unigene18693_All	1290	35.4	10.6	34.1594	10.269	-1.73398	down	0.0355335
Unigene68119_All	355	0	4.6	0.001	4.43377	12.1143	up	0.0355348
CL11485.Contig1_All	873	5.2	0	4.5943	0.001	-12.1656	down	0.035565
Unigene3880_All	397	0	4.6	0.001	4.7466	12.2127	up	0.0356018
CL5227.Contig1_All	235	6.2	0	6.02655	0.001	-12.5571	down	0.0356337
CL5923.Contig7_All	1733	6.8	24	6.4929	24.0053	1.88642	up	0.0356804
CL6005.Contig10_All	1373	2.4	12.8	2.25328	12.2879	2.44714	up	0.0357034
CL9009.Contig4_All	740	10	0	9.18987	0.001	-13.1658	down	0.0357865
CL16851.Contig2_All	1551	2	15	1.85044	14.1213	2.93194	up	0.035815
Unigene9800_All	3278	0.6	15	0.567968	14.2985	4.65391	up	0.0358249
Unigene54801_All	2167	4.2	0	4.21029	0.001	-12.0397	down	0.0358388
CL15791.Contig17_All	2527	6.2	27.6	5.84656	28.0732	2.26354	up	0.0358436
Unigene12498_All	1877	130	48.8	119.521	47.8822	-1.31971	down	0.0358905
CL11091.Contig3_All	1646	53.4	131.4	51.4654	130.414	1.34143	up	0.0358947
CL15211.Contig3_All	589	13.4	1.8	12.5927	1.73398	-2.86043	down	0.0359053
Unigene14233_All	508	19.6	4.2	18.7052	4.1053	-2.18788	down	0.0359098
Unigene19874_All	614	0	4.2	0.001	3.99436	11.9637	up	0.0359155
CL11517.Contig3_All	1776	2.2	12.8	2.18689	12.6795	2.53554	up	0.0360082
CL2997.Contig2_All	851	4	17.6	3.87513	17.6966	2.19116	up	0.0360747
CL13191.Contig2_All	1111	8.2	0.8	7.65894	0.81253	-3.23665	down	0.0361262
Unigene16487_All	7124	200.2	72.8	186.819	73.1056	-1.35359	down	0.0361284
Unigene4495_All	833	3.8	16.4	3.61482	16.3495	2.17726	up	0.0361432
CL3124.Contig1_All	2423	33.2	1.2	30.3573	1.19329	-4.66903	down	0.0361759
Unigene52268_All	420	4.2	0	4.1887	0.001	-12.0323	down	0.0361955
CL2015.Contig1_All	2691	2.4	12.6	2.21606	12.6545	2.51358	up	0.0362859
Unigene33940_All	1698	165.2	63.4	155.048	61.6282	-1.33105	down	0.0362957
Unigene62632_All	1425	202.8	0	200.708	0.001	-17.6147	down	0.0363043
[truncated: 501 more rows]

## Sheet: PS vs. PT
GeneID	length	ReadsMeanPS	ReadsMeanPT	baseMeanPS	baseMeanPT	log2FC(PT/PS)	Up-Down-Regulation(PT/PS)	P-value
[truncated: 1,438 more rows]
