# Supplementary material for: Comparative Transcriptomic and Metabolomic Analyses of Differences in Trunk Spiral Grain in Pinus yunnanensis
Source: Int J Mol Sci. 2023 Sep 28;24(19):14658. doi: 10.3390/ijms241914658 (PMC10572851; doi:10.3390/ijms241914658)
Supplement: Supplementary file 1 [file ijms-24-14658-s001.zip › Table S3. DAMs KEGG annotation.xls]

## Sheet: Sheet1
Pathway		ESI(+)			ESI(-)
	ko_ID	Diff_Metabolites_Number__in_Pathway	Metabolite_id	KEGG_Orthology	Diff_Metabolites_Number_in_Pathway	Metabolite_id	KEGG_Orthology
ABC transporters	ko02010	1	meta_1091	C00526	3	meta_132;meta_253;meta_738	C00208+C00212+C06687
Alcoholism	ko05034	0	NA	NA	1	meta_253	C00212
Aminoacyl-tRNA biosynthesis	ko00970	0	NA	NA	1	meta_316	C00101
Aminobenzoate degradation	ko00627	1	meta_414	C06672	1	NA	NA
Antifolate resistance	ko01523	0	NA	NA	1	meta_316	C00101
Arginine and proline metabolism	ko00330	1	meta_1637	C02946	0	NA	NA
Bacterial chemotaxis	ko02030	0	NA	NA	1	meta_132	C00208
Benzoate degradation	ko00362	0	NA	NA	1	meta_499	C00587
beta-Alanine metabolism	Ko00410	0	NA	NA	1	meta_9	C00864
Biosynthesis of alkaloids derived from shikimate pathway	ko01063	0	NA	NA	1	meta_496	C05189
Biosynthesis of amino acids	ko01230	1	meta_983	C00449	1	meta_177	C00449
Biosynthesis of phenylpropanoids	ko01061	0	NA	NA	4	meta_343;meta_542;meta_9;meta_316	C02666+C10682+C00864+C00101
Biosynthesis of plant secondary metabolites	ko01060	0	NA	NA	1	meta_103	C13747
Biosynthesis of secondary metabolites	Ko01110	2	meta_983;meta_1665	C00449+C07592	12	meta_5;meta_9;meta_50;meta_103;meta_132;meta_177;meta_257;meta_287;meta_333;meta_343;meta_496;meta_542	C00257+C00864+C00198+C13747+C00208+C00449+C06624+C05080+C16358+C02666+C05189+C10682
Biosynthesis of type II polyketide products	ko01057	0	NA	NA	1	meta_257	C06624
Biosynthesis of various plant secondary metabolites	ko00999	0	NA	NA	1	meta_542	C10682
Butanoate metabolism	ko00650	1	meta_1565	C01089	0	NA	NA
Caffeine metabolism	ko00232	0	NA	NA	2	meta_103;meta_333	C13747+C16358
cAMP signaling pathway	ko04024	0	NA	NA	1	meta_253	C00212
Carbohydrate digestion and absorption	ko04973	0	NA	NA	1	meta_132	C00208
Carbon fixation pathways in prokaryotes	ko00720	0	NA	NA	1	meta_316	C00101
Carbon metabolism	Ko01200	0	NA	NA	4	meta_5;meta_50;meta_316;meta_661	C00257+C00198+C00101+C00204
cGMP-PKG signaling pathway	ko04022	0	NA	NA	1	meta_253	C00212
Degradation of aromatic compounds	ko01220	0	NA	NA	2	meta_425;meta_499	C06730+C00587
Drug metabolism - other enzymes	ko00983	1	meta_1172	C16614	0	NA	NA
Fatty acid degradation	ko00071	0	NA	NA	1	meta_249	C02593
Fatty acid elongation	ko00062	0	NA	NA	1	meta_249	C02593
Fatty acid metabolism	ko01212	0	NA	NA	1	meta_249	C02593
Flavonoid biosynthesis	ko00941	1	meta_1623	C08578	0	NA	NA
Folate biosynthesis	ko00790	0	NA	NA	1	meta_316	C00101
Furfural degradation	ko00365	0	NA	NA	1	meta_763	C14279
GABA-A receptor agonists/antagonists	ko07230	1	meta_1449	C09529	0	NA	NA
Glycerophospholipid metabolism	ko00564	1	meta_1631	C00570	0	NA	NA
Glycine, serine and threonine metabolism	ko00260	0	NA	NA	1	meta_316	C00101
Isoquinoline alkaloid biosynthesis	ko00950	1	meta_1665	C07592	1	meta_496	C05189
Linoleic acid metabolism	ko00591	1	meta_1563	C14765	1	meta_185	C14765
Lysine biosynthesis	ko00300	1	meta_983	C00449	1	meta_177	C00449
Lysine degradation	ko00310	1	meta_983	C00449	2	meta_45;meta_177	C03196+C00449
Metabolic pathways	ko01100	5	meta_983;meta_1091;meta_1565;meta_1631;meta_1637	C00449+C00526+C01089+C00570+C02946	21	meta_5;meta_9;meta_45;meta_50;meta_103;meta_132;meta_177;meta_249;meta_253;meta_257;meta_287;meta_316;meta_333;meta_343;meta_425;meta_472;meta_496;meta_542;meta_629;meta_661;meta_763	C00257+C00864+C03196+C00198+C13747+C00208+C00449+C02593+C00212+C06624+C05080+C00101+C16358+C02666+C06730+C00256+C05189+C10682+C02693+C00204+C14279
Methane metabolism	ko00680	0	NA	NA	1	meta_316	C00101
Microbial metabolism in diverse environments	Ko01120	1	meta_414	C06672	10	meta_5;meta_45;meta_50;meta_103;meta_316;meta_333;meta_425;meta_472;meta_499;meta_661;meta_763	C00257+C00198+C13747+C00101+C16358+C06730+C00256+C00587+C00204+C14279
Morphine addiction	ko05032	0	NA	NA	1	meta_253	C00212
Naphthalene degradation	ko00626	0	NA	NA	1	meta_425	C06730
Neuroactive ligand-receptor interaction	ko04080	0	NA	NA	1	meta_253	C00212
Novobiocin biosynthesis	ko00401	0	NA	NA	1	meta_287	C05080
Nucleotide metabolism	ko01232	1	meta_1091	C00526	1	meta_253	C00212
One carbon pool by folate	ko00670	0	NA	NA	1	meta_316	C00101
Pantothenate and CoA biosynthesis	Ko00770	0	NA	NA	1	meta_9	C00864
Parkinson disease	ko05012	0	NA	NA	1	meta_253	C00212
Pentose and glucuronate interconversions	ko00040	0	NA	NA	1	meta_661	C00204
Pentose phosphate pathway	Ko00030	0	NA	NA	3	meta_5;meta_50;meta_661	C00257+C00198+C00204
Phenylalanine, tyrosine and tryptophan biosynthesis	ko00400	0	NA	NA	1	meta_499	C00587
Phenylpropanoid biosynthesis	ko00940	0	NA	NA	1	meta_343	C02666
Phosphotransferase system PTS	ko02060	0	NA	NA	1	meta_132	C00208
Polycyclic aromatic hydrocarbon degradation	ko00624	0	NA	NA	1	meta_499	C00587
Purine metabolism	ko00230	0	NA	NA	1	meta_253	C00212
Pyrimidine metabolism	ko00240	1	meta_1091	C00526	0	NA	NA
Pyruvate metabolism	ko00620	0	NA	NA	1	meta_472	C00256
Regulation of lipolysis in adipocytes	ko04923	0	NA	NA	1	meta_253	C00212
Reninsecretion	ko04924	0	NA	NA	1	meta_253	C00212
Sphingolipid signaling pathway	ko04071	0	NA	NA	1	meta_253	C00212
Starch and sucrose metabolism	ko00500	0	NA	NA	1	meta_132	C00208
Synthesis and degradation of ketone bodies	ko00072	1	meta_1565	C01089	0	NA	NA
Taste transduction	ko04742	0	NA	NA	1	meta_132	C00208
Tetracycline biosynthesis	ko00253	0	NA	NA	1	meta_257	C06624
Toluene degradation	ko00623	0	NA	NA	2	meta_425;meta_499	C06730+C00587
Tryptophan metabolism	ko00380	1	meta_1653	C00955	1	meta_629	C02693
Vancomycin resistance	ko01502	0	NA	NA	1	meta_472	C00256
Vascular smooth muscle contraction	ko04270	0	NA	NA	1	meta_253	C00212
Vitamin digestion and absorption	Ko04977	0	NA	NA	1	meta_9	C00864
Xylene degradation	ko00622	0	NA	NA	1	meta_425	C06730
