# Supplementary material for: Comparative Transcriptomic and Metabolomic Analyses of Differences in Trunk Spiral Grain in Pinus yunnanensis
Source: Int J Mol Sci. 2023 Sep 28;24(19):14658. doi: 10.3390/ijms241914658 (PMC10572851; doi:10.3390/ijms241914658)
Supplement: Supplementary file 1 [file ijms-24-14658-s001.zip › Table S4. correlation of Unigene and Metabolites.xls]

## Sheet: correlation
Unigene	Metabolites	r	p.value
Unigene51325_All	meta_132	0.61701	0.057395
Unigene34463_All	meta_132	0.630817	0.0505136
Unigene14286_All	meta_132	-0.280637	0.432213
Unigene8594_All	meta_132	0.145728	0.687905
Unigene46758_All	meta_132	0.0569072	0.875918
CL7712.Contig2_All	meta_132	-0.592082	0.0713303
CL12819.Contig8_All	meta_132	-0.39772	0.255038
CL4535.Contig2_All	meta_132	-0.247171	0.491152
Unigene26441_All	meta_132	0.211861	0.556801
Unigene12705_All	meta_132	-0.266546	0.45662
Unigene27996_All	meta_132	0.198907	0.5817
CL3073.Contig3_All	meta_132	-0.562058	0.0908248
CL15547.Contig1_All	meta_132	-0.806831	0.00479002
CL17181.Contig12_All	meta_132	0.53437	0.111556
Unigene40653_All	meta_132	0.21532	0.550224
CL16269.Contig1_All	meta_132	-0.291997	0.412988
CL3527.Contig5_All	meta_132	0.589493	0.0728926
CL437.Contig8_All	meta_132	-0.38466	0.272396
Unigene54600_All	meta_132	-0.354639	0.314653
CL6758.Contig2_All	meta_132	0.273083	0.445222
Unigene18693_All	meta_132	0.22992	0.522805
Unigene56636_All	meta_132	0.0804385	0.825175
CL5834.Contig5_All	meta_132	-0.498535	0.142469
CL3527.Contig1_All	meta_132	0.787215	0.0068757
Unigene42392_All	meta_132	-0.313035	0.378484
CL8278.Contig3_All	meta_132	-0.643143	0.0448547
Unigene26222_All	meta_132	0.198035	0.583391
CL14428.Contig2_All	meta_132	0.287908	0.41986
Unigene14359_All	meta_132	0.539171	0.107767
Unigene6683_All	meta_132	-0.42491	0.22093
CL4867.Contig8_All	meta_132	0.387599	0.268435
CL13582.Contig1_All	meta_132	-0.168474	0.641747
Unigene12659_All	meta_132	-0.352737	0.31744
CL16563.Contig8_All	meta_132	-0.618553	0.0565967
CL3811.Contig1_All	meta_132	-0.631292	0.0502873
Unigene28512_All	meta_132	-0.308294	0.386132
Unigene46612_All	meta_132	-0.597425	0.0681752
CL4185.Contig3_All	meta_132	-0.203075	0.573645
Unigene963_All	meta_132	0.442199	0.200679
CL70.Contig1_All	meta_132	0.606783	0.0628723
Unigene43064_All	meta_132	-0.356899	0.311359
CL16035.Contig3_All	meta_132	0.377098	0.282732
CL16618.Contig6_All	meta_132	0.57584	0.0814993
Unigene23025_All	meta_132	-0.473252	0.167125
Unigene60373_All	meta_132	-0.488669	0.151807
Unigene38774_All	meta_132	0.487348	0.153085
Unigene33860_All	meta_132	-0.490322	0.150218
Unigene52403_All	meta_132	0.379472	0.279464
Unigene40261_All	meta_132	-0.304193	0.392808
CL841.Contig59_All	meta_132	0.720847	0.0186615
Unigene35859_All	meta_132	0.726046	0.0174301
CL5566.Contig1_All	meta_132	0.209021	0.562224
Unigene4780_All	meta_132	0.63334	0.049319
CL12026.Contig1_All	meta_132	0.326595	0.357024
CL2085.Contig11_All	meta_132	-0.137108	0.705652
Unigene67684_All	meta_132	-0.433583	0.21063
CL3218.Contig2_All	meta_132	0.154072	0.670854
CL365.Contig1_All	meta_132	0.770171	0.00915193
CL3218.Contig3_All	meta_132	0.689645	0.0273412
CL14214.Contig5_All	meta_132	0.36349	0.301857
Unigene3412_All	meta_132	0.639657	0.0464101
CL8319.Contig2_All	meta_132	0.380064	0.278653
Unigene31709_All	meta_132	0.796757	0.00579423
Unigene1963_All	meta_132	0.672831	0.0330042
Unigene59209_All	meta_132	0.673924	0.0326138
CL16618.Contig7_All	meta_132	0.412482	0.236178
Unigene59203_All	meta_132	0.457437	0.183762
Unigene59208_All	meta_132	0.648126	0.0426932
CL7575.Contig2_All	meta_132	-0.248246	0.489208
CL16618.Contig4_All	meta_132	0.699364	0.0243914
CL8680.Contig1_All	meta_132	0.616754	0.0575278
CL4073.Contig2_All	meta_132	0.540129	0.107021
Unigene51325_All	meta_5	0.595028	0.0695794
Unigene34463_All	meta_5	0.610271	0.060967
Unigene14286_All	meta_5	-0.58683	0.0745226
Unigene8594_All	meta_5	0.311241	0.381369
Unigene46758_All	meta_5	0.373155	0.288204
CL7712.Contig2_All	meta_5	-0.475532	0.164804
CL12819.Contig8_All	meta_5	-0.578165	0.0799894
CL4535.Contig2_All	meta_5	-0.581891	0.077608
Unigene26441_All	meta_5	0.344651	0.329428
Unigene12705_All	meta_5	-0.460258	0.180725
Unigene27996_All	meta_5	0.398531	0.253981
CL3073.Contig3_All	meta_5	-0.629686	0.0510558
CL15547.Contig1_All	meta_5	-0.715617	0.0199598
CL17181.Contig12_All	meta_5	0.71312	0.0206013
Unigene40653_All	meta_5	0.615932	0.0579567
CL16269.Contig1_All	meta_5	-0.507643	0.134168
CL3527.Contig5_All	meta_5	0.816935	0.00391437
CL437.Contig8_All	meta_5	-0.577529	0.0804003
Unigene54600_All	meta_5	-0.505197	0.136367
CL6758.Contig2_All	meta_5	0.462877	0.177933
Unigene18693_All	meta_5	0.423155	0.223048
Unigene56636_All	meta_5	0.518816	0.124399
CL5834.Contig5_All	meta_5	-0.519375	0.123923
CL3527.Contig1_All	meta_5	0.755497	0.0114991
Unigene42392_All	meta_5	-0.468775	0.171739
CL8278.Contig3_All	meta_5	-0.593107	0.0707179
Unigene26222_All	meta_5	0.540937	0.106394
CL14428.Contig2_All	meta_5	0.718919	0.0191332
Unigene14359_All	meta_5	0.719267	0.0190475
Unigene6683_All	meta_5	-0.52686	0.117649
CL4867.Contig8_All	meta_5	0.289399	0.417348
CL13582.Contig1_All	meta_5	-0.46674	0.173862
Unigene12659_All	meta_5	-0.448865	0.193171
CL16563.Contig8_All	meta_5	-0.736507	0.0151253
CL3811.Contig1_All	meta_5	-0.575549	0.0816889
Unigene28512_All	meta_5	-0.486331	0.154074
Unigene46612_All	meta_5	-0.51414	0.128432
CL4185.Contig3_All	meta_5	-0.40282	0.248431
Unigene963_All	meta_5	0.67441	0.032441
CL70.Contig1_All	meta_5	0.433846	0.210323
Unigene43064_All	meta_5	-0.462925	0.177882
CL16035.Contig3_All	meta_5	0.726142	0.017408
CL16618.Contig6_All	meta_5	0.525218	0.119007
Unigene23025_All	meta_5	-0.550076	0.0994651
Unigene60373_All	meta_5	-0.514736	0.127913
Unigene38774_All	meta_5	0.35597	0.312711
Unigene33860_All	meta_5	-0.570613	0.0849596
Unigene52403_All	meta_5	0.758015	0.0110694
Unigene40261_All	meta_5	-0.344983	0.328931
CL841.Contig59_All	meta_5	0.661051	0.0374144
Unigene35859_All	meta_5	0.702734	0.0234218
CL5566.Contig1_All	meta_5	0.442879	0.199906
Unigene4780_All	meta_5	0.463645	0.177119
CL12026.Contig1_All	meta_5	0.676743	0.0316214
CL2085.Contig11_All	meta_5	-0.393576	0.260477
Unigene67684_All	meta_5	-0.575696	0.0815931
CL3218.Contig2_All	meta_5	0.521057	0.122495
CL365.Contig1_All	meta_5	0.636403	0.0478937
CL3218.Contig3_All	meta_5	0.711487	0.0210284
CL14214.Contig5_All	meta_5	0.610046	0.0610889
Unigene3412_All	meta_5	0.583671	0.0764864
CL8319.Contig2_All	meta_5	0.652523	0.0408446
Unigene31709_All	meta_5	0.573343	0.0831409
Unigene1963_All	meta_5	0.820417	0.00364116
Unigene59209_All	meta_5	0.648679	0.0424576
CL16618.Contig7_All	meta_5	0.493407	0.147278
Unigene59203_All	meta_5	0.816956	0.00391271
Unigene59208_All	meta_5	0.729496	0.0166447
CL7575.Contig2_All	meta_5	-0.416439	0.231261
CL16618.Contig4_All	meta_5	0.675117	0.0321912
CL8680.Contig1_All	meta_5	0.624288	0.053695
CL4073.Contig2_All	meta_5	0.491897	0.148712
Unigene51325_All	meta_738	-0.301142	0.397812
Unigene34463_All	meta_738	-0.309261	0.384566
Unigene14286_All	meta_738	0.639623	0.0464254
Unigene8594_All	meta_738	-0.644815	0.0441214
Unigene46758_All	meta_738	-0.432242	0.212205
CL7712.Contig2_All	meta_738	0.372473	0.289157
CL12819.Contig8_All	meta_738	0.710514	0.0212856
CL4535.Contig2_All	meta_738	0.662134	0.0369933
Unigene26441_All	meta_738	-0.6164	0.0577122
Unigene12705_All	meta_738	0.486671	0.153743
Unigene27996_All	meta_738	-0.60774	0.0623455
CL3073.Contig3_All	meta_738	0.681002	0.0301614
CL15547.Contig1_All	meta_738	0.543343	0.104541
CL17181.Contig12_All	meta_738	-0.690457	0.0270855
Unigene40653_All	meta_738	-0.665825	0.0355817
CL16269.Contig1_All	meta_738	0.497046	0.143856
CL3527.Contig5_All	meta_738	-0.37854	0.280745
CL437.Contig8_All	meta_738	0.528278	0.116482
Unigene54600_All	meta_738	0.0771648	0.832203
CL6758.Contig2_All	meta_738	-0.46758	0.172984
Unigene18693_All	meta_738	-0.568365	0.086477
Unigene56636_All	meta_738	-0.516397	0.126476
CL5834.Contig5_All	meta_738	0.373823	0.287273
CL3527.Contig1_All	meta_738	-0.327343	0.355858
Unigene42392_All	meta_738	0.568075	0.0866735
CL8278.Contig3_All	meta_738	0.469468	0.17102
Unigene26222_All	meta_738	-0.555151	0.0957448
CL14428.Contig2_All	meta_738	-0.594524	0.0698768
Unigene14359_All	meta_738	-0.709911	0.0214462
Unigene6683_All	meta_738	-0.0874353	0.810191
CL4867.Contig8_All	meta_738	-0.334135	0.345364
CL13582.Contig1_All	meta_738	0.754876	0.0116068
Unigene12659_All	meta_738	0.795451	0.00593452
CL16563.Contig8_All	meta_738	0.786003	0.00702258
CL3811.Contig1_All	meta_738	0.211132	0.558192
Unigene28512_All	meta_738	0.794933	0.00599078
Unigene46612_All	meta_738	0.558031	0.0936732
CL4185.Contig3_All	meta_738	0.758102	0.0110546
Unigene963_All	meta_738	-0.561325	0.0913392
CL70.Contig1_All	meta_738	-0.224843	0.532275
Unigene43064_All	meta_738	0.346469	0.326713
CL16035.Contig3_All	meta_738	-0.591601	0.0716186
CL16618.Contig6_All	meta_738	-0.19812	0.583226
Unigene23025_All	meta_738	0.172283	0.63412
Unigene60373_All	meta_738	0.46749	0.173078
Unigene38774_All	meta_738	-0.360574	0.306041
Unigene33860_All	meta_738	0.511369	0.13086
Unigene52403_All	meta_738	-0.383628	0.273794
Unigene40261_All	meta_738	0.605108	0.0638006
CL841.Contig59_All	meta_738	-0.285175	0.424484
Unigene35859_All	meta_738	-0.586283	0.0748599
CL5566.Contig1_All	meta_738	-0.461573	0.17932
Unigene4780_All	meta_738	-0.223561	0.534679
CL12026.Contig1_All	meta_738	-0.244129	0.496674
CL2085.Contig11_All	meta_738	0.520099	0.123307
Unigene67684_All	meta_738	0.788674	0.00670171
CL3218.Contig2_All	meta_738	-0.42327	0.222908
CL365.Contig1_All	meta_738	-0.163511	0.65173
CL3218.Contig3_All	meta_738	-0.464496	0.17622
CL14214.Contig5_All	meta_738	-0.43561	0.208264
Unigene3412_All	meta_738	-0.377752	0.28183
CL8319.Contig2_All	meta_738	-0.507409	0.134377
Unigene31709_All	meta_738	-0.154785	0.669405
Unigene1963_All	meta_738	-0.362961	0.302613
Unigene59209_All	meta_738	-0.228288	0.525842
CL16618.Contig7_All	meta_738	-0.513059	0.129375
Unigene59203_All	meta_738	-0.412804	0.235775
Unigene59208_All	meta_738	-0.327753	0.355221
CL7575.Contig2_All	meta_738	0.387398	0.268704
CL16618.Contig4_All	meta_738	-0.36439	0.30057
CL8680.Contig1_All	meta_738	-0.168648	0.641397
CL4073.Contig2_All	meta_738	-0.0771613	0.832211
Unigene51325_All	meta_542	-0.468629	0.171891
Unigene34463_All	meta_542	-0.46962	0.170863
Unigene14286_All	meta_542	0.0468173	0.897811
Unigene8594_All	meta_542	-0.416092	0.231689
Unigene46758_All	meta_542	-0.0933314	0.797607
CL7712.Contig2_All	meta_542	0.655154	0.0397648
CL12819.Contig8_All	meta_542	0.150636	0.67786
CL4535.Contig2_All	meta_542	0.162973	0.652816
Unigene26441_All	meta_542	-0.483632	0.156715
Unigene12705_All	meta_542	0.110239	0.761762
Unigene27996_All	meta_542	-0.451158	0.190627
CL3073.Contig3_All	meta_542	0.336353	0.34197
CL15547.Contig1_All	meta_542	0.726672	0.0172856
CL17181.Contig12_All	meta_542	-0.339444	0.337271
Unigene40653_All	meta_542	0.065987	0.85628
CL16269.Contig1_All	meta_542	0.123652	0.733609
CL3527.Contig5_All	meta_542	-0.342486	0.332677
CL437.Contig8_All	meta_542	-0.00336348	0.992642
Unigene54600_All	meta_542	0.145345	0.68869
CL6758.Contig2_All	meta_542	-0.273934	0.443747
Unigene18693_All	meta_542	-0.472437	0.16796
Unigene56636_All	meta_542	-0.0357169	0.921969
CL5834.Contig5_All	meta_542	0.362174	0.303741
CL3527.Contig1_All	meta_542	-0.424647	0.221246
Unigene42392_All	meta_542	0.144454	0.690519
CL8278.Contig3_All	meta_542	0.584868	0.0757381
Unigene26222_All	meta_542	-0.322389	0.363613
CL14428.Contig2_All	meta_542	-0.0369889	0.919197
Unigene14359_All	meta_542	-0.25065	0.484872
Unigene6683_All	meta_542	0.277552	0.437505
CL4867.Contig8_All	meta_542	-0.429867	0.215008
CL13582.Contig1_All	meta_542	0.0516829	0.887245
Unigene12659_All	meta_542	0.429239	0.215753
CL16563.Contig8_All	meta_542	0.593193	0.0706663
CL3811.Contig1_All	meta_542	0.489279	0.15122
Unigene28512_All	meta_542	0.00254235	0.994439
Unigene46612_All	meta_542	0.384147	0.27309
CL4185.Contig3_All	meta_542	0.0379607	0.91708
Unigene963_All	meta_542	-0.199398	0.580749
CL70.Contig1_All	meta_542	-0.697602	0.0249092
Unigene43064_All	meta_542	0.228056	0.526275
CL16035.Contig3_All	meta_542	-0.319617	0.36799
CL16618.Contig6_All	meta_542	-0.450441	0.19142
Unigene23025_All	meta_542	0.607704	0.0623652
Unigene60373_All	meta_542	0.287939	0.419809
Unigene38774_All	meta_542	-0.480956	0.15936
Unigene33860_All	meta_542	0.423158	0.223044
Unigene52403_All	meta_542	-0.207204	0.565705
Unigene40261_All	meta_542	0.439124	0.204199
CL841.Contig59_All	meta_542	-0.464117	0.176621
Unigene35859_All	meta_542	-0.575293	0.0818566
CL5566.Contig1_All	meta_542	-0.416258	0.231484
Unigene4780_All	meta_542	-0.513868	0.128669
CL12026.Contig1_All	meta_542	-0.0767684	0.833055
CL2085.Contig11_All	meta_542	-0.10531	0.772172
Unigene67684_All	meta_542	0.192521	0.594125
CL3218.Contig2_All	meta_542	-0.076394	0.83386
CL365.Contig1_All	meta_542	-0.433947	0.210204
CL3218.Contig3_All	meta_542	-0.43639	0.207358
CL14214.Contig5_All	meta_542	-0.137708	0.704412
Unigene3412_All	meta_542	-0.643655	0.0446293
CL8319.Contig2_All	meta_542	-0.202104	0.575517
Unigene31709_All	meta_542	-0.504731	0.136788
Unigene1963_All	meta_542	-0.356186	0.312396
Unigene59209_All	meta_542	-0.502045	0.139234
CL16618.Contig7_All	meta_542	-0.499068	0.141975
Unigene59203_All	meta_542	-0.243827	0.497223
Unigene59208_All	meta_542	-0.439532	0.20373
CL7575.Contig2_All	meta_542	0.137725	0.704376
CL16618.Contig4_All	meta_542	-0.525968	0.118385
CL8680.Contig1_All	meta_542	-0.38005	0.278673
CL4073.Contig2_All	meta_542	-0.331839	0.348893
Unigene51325_All	meta_661	-0.350273	0.321069
Unigene34463_All	meta_661	-0.33176	0.349014
Unigene14286_All	meta_661	0.700673	0.0240116
Unigene8594_All	meta_661	-0.505054	0.136497
Unigene46758_All	meta_661	-0.481789	0.158534
CL7712.Contig2_All	meta_661	0.664654	0.0360258
CL12819.Contig8_All	meta_661	0.544538	0.103629
CL4535.Contig2_All	meta_661	0.640321	0.046111
Unigene26441_All	meta_661	-0.483745	0.156603
Unigene12705_All	meta_661	0.359302	0.307876
Unigene27996_All	meta_661	-0.486704	0.153711
CL3073.Contig3_All	meta_661	0.537554	0.109034
CL15547.Contig1_All	meta_661	0.775545	0.00838424
CL17181.Contig12_All	meta_661	-0.634986	0.0485496
Unigene40653_All	meta_661	-0.652294	0.0409395
CL16269.Contig1_All	meta_661	0.370149	0.292414
CL3527.Contig5_All	meta_661	-0.385675	0.271024
CL437.Contig8_All	meta_661	0.810639	0.00444512
Unigene54600_All	meta_661	0.531814	0.113607
CL6758.Contig2_All	meta_661	-0.55025	0.0993363
Unigene18693_All	meta_661	-0.45526	0.186125
Unigene56636_All	meta_661	-0.458516	0.182597
CL5834.Contig5_All	meta_661	0.342681	0.332384
CL3527.Contig1_All	meta_661	-0.469575	0.170909
Unigene42392_All	meta_661	0.366351	0.297779
CL8278.Contig3_All	meta_661	0.477121	0.163198
Unigene26222_All	meta_661	-0.401372	0.250297
CL14428.Contig2_All	meta_661	-0.437486	0.206089
Unigene14359_All	meta_661	-0.747429	0.0129552
Unigene6683_All	meta_661	0.30933	0.384454
CL4867.Contig8_All	meta_661	-0.656529	0.0392081
CL13582.Contig1_All	meta_661	0.672678	0.0330588
Unigene12659_All	meta_661	0.516971	0.125981
CL16563.Contig8_All	meta_661	0.703896	0.0230939
CL3811.Contig1_All	meta_661	0.301854	0.396641
Unigene28512_All	meta_661	0.704383	0.0229572
Unigene46612_All	meta_661	0.773887	0.00861607
CL4185.Contig3_All	meta_661	0.475675	0.164659
Unigene963_All	meta_661	-0.736223	0.015185
CL70.Contig1_All	meta_661	-0.650023	0.0418886
Unigene43064_All	meta_661	0.27068	0.449396
CL16035.Contig3_All	meta_661	-0.621956	0.054863
CL16618.Contig6_All	meta_661	-0.476781	0.163541
Unigene23025_All	meta_661	0.121509	0.738089
Unigene60373_All	meta_661	0.412227	0.236497
Unigene38774_All	meta_661	-0.709692	0.0215047
Unigene33860_All	meta_661	0.624833	0.0534246
Unigene52403_All	meta_661	-0.363713	0.301537
Unigene40261_All	meta_661	0.457008	0.184226
CL841.Contig59_All	meta_661	-0.511684	0.130582
Unigene35859_All	meta_661	-0.695606	0.0255044
CL5566.Contig1_All	meta_661	-0.518394	0.12476
Unigene4780_All	meta_661	-0.615564	0.0581495
CL12026.Contig1_All	meta_661	-0.268559	0.453097
CL2085.Contig11_All	meta_661	0.688954	0.0275597
Unigene67684_All	meta_661	0.597891	0.0679047
CL3218.Contig2_All	meta_661	-0.41091	0.238147
CL365.Contig1_All	meta_661	-0.446186	0.196169
CL3218.Contig3_All	meta_661	-0.610983	0.060583
CL14214.Contig5_All	meta_661	-0.610886	0.0606349
Unigene3412_All	meta_661	-0.584754	0.0758092
CL8319.Contig2_All	meta_661	-0.412185	0.236549
Unigene31709_All	meta_661	-0.433915	0.210243
Unigene1963_All	meta_661	-0.557114	0.0943297
Unigene59209_All	meta_661	-0.527158	0.117403
CL16618.Contig7_All	meta_661	-0.748002	0.0128476
Unigene59203_All	meta_661	-0.447701	0.19447
Unigene59208_All	meta_661	-0.569261	0.0858702
CL7575.Contig2_All	meta_661	0.26389	0.461287
CL16618.Contig4_All	meta_661	-0.6262	0.0527502
CL8680.Contig1_All	meta_661	-0.413439	0.234983
CL4073.Contig2_All	meta_661	-0.34544	0.328248
Unigene51325_All	meta_9	0.564558	0.0890849
Unigene34463_All	meta_9	0.536332	0.109998
Unigene14286_All	meta_9	-0.717326	0.0195289
Unigene8594_All	meta_9	0.534629	0.111349
Unigene46758_All	meta_9	0.529622	0.115384
CL7712.Contig2_All	meta_9	-0.665109	0.0358526
CL12819.Contig8_All	meta_9	-0.849544	0.00186195
CL4535.Contig2_All	meta_9	-0.640545	0.0460105
Unigene26441_All	meta_9	0.528482	0.116315
Unigene12705_All	meta_9	-0.560074	0.0922211
Unigene27996_All	meta_9	0.544649	0.103544
CL3073.Contig3_All	meta_9	-0.781801	0.00754916
CL15547.Contig1_All	meta_9	-0.800862	0.00536852
CL17181.Contig12_All	meta_9	0.604584	0.0640933
Unigene40653_All	meta_9	0.672769	0.0330261
CL16269.Contig1_All	meta_9	-0.507734	0.134086
CL3527.Contig5_All	meta_9	0.744856	0.0134452
CL437.Contig8_All	meta_9	-0.637655	0.0473192
Unigene54600_All	meta_9	-0.391069	0.263799
CL6758.Contig2_All	meta_9	0.671302	0.0335553
Unigene18693_All	meta_9	0.5433	0.104574
Unigene56636_All	meta_9	0.558347	0.0934476
CL5834.Contig5_All	meta_9	-0.609989	0.0611195
CL3527.Contig1_All	meta_9	0.633925	0.0490445
Unigene42392_All	meta_9	-0.524281	0.119788
CL8278.Contig3_All	meta_9	-0.727509	0.0170941
Unigene26222_All	meta_9	0.5834	0.0766564
CL14428.Contig2_All	meta_9	0.556891	0.0944899
Unigene14359_All	meta_9	0.886533	0.000631048
Unigene6683_All	meta_9	-0.364984	0.299724
CL4867.Contig8_All	meta_9	0.526358	0.118062
CL13582.Contig1_All	meta_9	-0.682073	0.0298016
Unigene12659_All	meta_9	-0.657109	0.0389747
CL16563.Contig8_All	meta_9	-0.849339	0.00187164
CL3811.Contig1_All	meta_9	-0.586164	0.0749336
Unigene28512_All	meta_9	-0.665615	0.035661
Unigene46612_All	meta_9	-0.704245	0.0229959
CL4185.Contig3_All	meta_9	-0.66723	0.0350544
Unigene963_All	meta_9	0.851526	0.00177021
CL70.Contig1_All	meta_9	0.621458	0.0551146
Unigene43064_All	meta_9	-0.514399	0.128206
CL16035.Contig3_All	meta_9	0.833273	0.00275013
CL16618.Contig6_All	meta_9	0.654218	0.0401467
Unigene23025_All	meta_9	-0.437797	0.205729
Unigene60373_All	meta_9	-0.655455	0.0396424
Unigene38774_All	meta_9	0.531472	0.113883
Unigene33860_All	meta_9	-0.77329	0.00870057
Unigene52403_All	meta_9	0.66691	0.0351739
Unigene40261_All	meta_9	-0.437499	0.206073
CL841.Contig59_All	meta_9	0.637243	0.0475074
Unigene35859_All	meta_9	0.636095	0.0480358
CL5566.Contig1_All	meta_9	0.676764	0.0316138
Unigene4780_All	meta_9	0.560578	0.0918651
CL12026.Contig1_All	meta_9	0.547436	0.101437
CL2085.Contig11_All	meta_9	-0.440592	0.202514
Unigene67684_All	meta_9	-0.755714	0.0114616
CL3218.Contig2_All	meta_9	0.529982	0.115091
CL365.Contig1_All	meta_9	0.479531	0.16078
CL3218.Contig3_All	meta_9	0.425406	0.220333
CL14214.Contig5_All	meta_9	0.719647	0.0189542
Unigene3412_All	meta_9	0.723934	0.0179234
CL8319.Contig2_All	meta_9	0.351347	0.319484
Unigene31709_All	meta_9	0.398916	0.253479
Unigene1963_All	meta_9	0.650999	0.041479
Unigene59209_All	meta_9	0.704372	0.0229603
CL16618.Contig7_All	meta_9	0.786111	0.0070094
Unigene59203_All	meta_9	0.726955	0.0172207
Unigene59208_All	meta_9	0.768042	0.00946942
CL7575.Contig2_All	meta_9	-0.450604	0.19124
CL16618.Contig4_All	meta_9	0.776219	0.00829123
CL8680.Contig1_All	meta_9	0.606745	0.062893
CL4073.Contig2_All	meta_9	0.52801	0.116702
Unigene51325_All	meta_249	0.545763	0.102699
Unigene34463_All	meta_249	0.520151	0.123263
Unigene14286_All	meta_249	-0.666059	0.0354935
Unigene8594_All	meta_249	0.479092	0.161218
Unigene46758_All	meta_249	0.421484	0.225076
CL7712.Contig2_All	meta_249	-0.654046	0.0402169
CL12819.Contig8_All	meta_249	-0.702091	0.0236047
CL4535.Contig2_All	meta_249	-0.767387	0.00956852
Unigene26441_All	meta_249	0.506879	0.134852
Unigene12705_All	meta_249	-0.525228	0.118999
Unigene27996_All	meta_249	0.538001	0.108683
CL3073.Contig3_All	meta_249	-0.608063	0.0621685
CL15547.Contig1_All	meta_249	-0.799093	0.00554911
CL17181.Contig12_All	meta_249	0.715512	0.0199865
Unigene40653_All	meta_249	0.558627	0.093248
CL16269.Contig1_All	meta_249	-0.556845	0.0945228
CL3527.Contig5_All	meta_249	0.85085	0.00180113
CL437.Contig8_All	meta_249	-0.553012	0.0973018
Unigene54600_All	meta_249	-0.451355	0.19041
CL6758.Contig2_All	meta_249	0.626071	0.0528136
Unigene18693_All	meta_249	0.562474	0.090534
Unigene56636_All	meta_249	0.518939	0.124294
CL5834.Contig5_All	meta_249	-0.505503	0.13609
CL3527.Contig1_All	meta_249	0.718019	0.0193561
Unigene42392_All	meta_249	-0.500475	0.140675
CL8278.Contig3_All	meta_249	-0.569681	0.0855866
Unigene26222_All	meta_249	0.648124	0.0426939
CL14428.Contig2_All	meta_249	0.618619	0.0565631
Unigene14359_All	meta_249	0.796947	0.00577402
Unigene6683_All	meta_249	-0.426453	0.219077
CL4867.Contig8_All	meta_249	0.390218	0.264932
CL13582.Contig1_All	meta_249	-0.656628	0.0391679
Unigene12659_All	meta_249	-0.60153	0.0658146
CL16563.Contig8_All	meta_249	-0.81643	0.00395515
CL3811.Contig1_All	meta_249	-0.44856	0.193511
Unigene28512_All	meta_249	-0.530775	0.114447
Unigene46612_All	meta_249	-0.574869	0.0821349
CL4185.Contig3_All	meta_249	-0.543778	0.104209
Unigene963_All	meta_249	0.769176	0.0092994
CL70.Contig1_All	meta_249	0.574325	0.0824926
Unigene43064_All	meta_249	-0.471358	0.169068
CL16035.Contig3_All	meta_249	0.793114	0.00619159
CL16618.Contig6_All	meta_249	0.737985	0.0148179
Unigene23025_All	meta_249	-0.622491	0.0545934
Unigene60373_All	meta_249	-0.501243	0.139969
Unigene38774_All	meta_249	0.397838	0.254883
Unigene33860_All	meta_249	-0.627831	0.0519526
Unigene52403_All	meta_249	0.813657	0.00418469
Unigene40261_All	meta_249	-0.490648	0.149906
CL841.Contig59_All	meta_249	0.696749	0.0251625
Unigene35859_All	meta_249	0.550384	0.0992369
CL5566.Contig1_All	meta_249	0.601373	0.0659037
Unigene4780_All	meta_249	0.537732	0.108894
CL12026.Contig1_All	meta_249	0.665748	0.0356108
CL2085.Contig11_All	meta_249	-0.480293	0.16002
Unigene67684_All	meta_249	-0.614806	0.0585475
CL3218.Contig2_All	meta_249	0.471749	0.168666
CL365.Contig1_All	meta_249	0.568059	0.0866845
CL3218.Contig3_All	meta_249	0.379479	0.279455
CL14214.Contig5_All	meta_249	0.679756	0.0305836
Unigene3412_All	meta_249	0.823217	0.00343169
CL8319.Contig2_All	meta_249	0.343733	0.330804
Unigene31709_All	meta_249	0.476867	0.163453
Unigene1963_All	meta_249	0.71209	0.0208698
Unigene59209_All	meta_249	0.801545	0.00529997
CL16618.Contig7_All	meta_249	0.716417	0.0197575
Unigene59203_All	meta_249	0.835202	0.00263152
Unigene59208_All	meta_249	0.875261	0.000908775
CL7575.Contig2_All	meta_249	-0.45942	0.181624
CL16618.Contig4_All	meta_249	0.842442	0.0022191
CL8680.Contig1_All	meta_249	0.738824	0.0146453
CL4073.Contig2_All	meta_249	0.643718	0.0446015
Unigene51325_All	meta_1653	0.612745	0.0596392
Unigene34463_All	meta_1653	0.608343	0.0620156
Unigene14286_All	meta_1653	-0.404463	0.246322
Unigene8594_All	meta_1653	0.442092	0.200801
Unigene46758_All	meta_1653	0.410224	0.23901
CL7712.Contig2_All	meta_1653	-0.444388	0.198195
CL12819.Contig8_All	meta_1653	-0.545274	0.103069
CL4535.Contig2_All	meta_1653	-0.667662	0.0348931
Unigene26441_All	meta_1653	0.429823	0.21506
Unigene12705_All	meta_1653	-0.425859	0.219789
Unigene27996_All	meta_1653	0.402342	0.249046
CL3073.Contig3_All	meta_1653	-0.541021	0.106329
CL15547.Contig1_All	meta_1653	-0.580296	0.0786219
CL17181.Contig12_All	meta_1653	0.708737	0.0217612
Unigene40653_All	meta_1653	0.451134	0.190653
CL16269.Contig1_All	meta_1653	-0.434005	0.210137
CL3527.Contig5_All	meta_1653	0.439711	0.203524
CL437.Contig8_All	meta_1653	-0.391304	0.263486
Unigene54600_All	meta_1653	0.0877824	0.809449
CL6758.Contig2_All	meta_1653	0.683741	0.029247
Unigene18693_All	meta_1653	0.36125	0.305068
Unigene56636_All	meta_1653	0.406194	0.244113
CL5834.Contig5_All	meta_1653	-0.301589	0.397076
CL3527.Contig1_All	meta_1653	0.443816	0.198843
Unigene42392_All	meta_1653	-0.517526	0.125504
CL8278.Contig3_All	meta_1653	-0.410388	0.238804
Unigene26222_All	meta_1653	0.318638	0.369541
CL14428.Contig2_All	meta_1653	0.425953	0.219676
Unigene14359_All	meta_1653	0.472666	0.167725
Unigene6683_All	meta_1653	0.217786	0.545553
CL4867.Contig8_All	meta_1653	0.52668	0.117796
CL13582.Contig1_All	meta_1653	-0.784953	0.00715169
Unigene12659_All	meta_1653	-0.907823	0.000282225
CL16563.Contig8_All	meta_1653	-0.850176	0.00183233
CL3811.Contig1_All	meta_1653	-0.0846027	0.81625
Unigene28512_All	meta_1653	-0.662775	0.0367455
Unigene46612_All	meta_1653	-0.430164	0.214657
CL4185.Contig3_All	meta_1653	-0.645715	0.0437301
Unigene963_All	meta_1653	0.587153	0.0743237
CL70.Contig1_All	meta_1653	0.411574	0.237314
Unigene43064_All	meta_1653	-0.275078	0.441769
CL16035.Contig3_All	meta_1653	0.505994	0.135648
CL16618.Contig6_All	meta_1653	0.499715	0.141377
Unigene23025_All	meta_1653	-0.429755	0.215142
Unigene60373_All	meta_1653	-0.415641	0.232248
Unigene38774_All	meta_1653	0.543881	0.10413
Unigene33860_All	meta_1653	-0.360836	0.305663
Unigene52403_All	meta_1653	0.391423	0.263329
Unigene40261_All	meta_1653	-0.885918	0.000644355
CL841.Contig59_All	meta_1653	0.607538	0.0624565
Unigene35859_All	meta_1653	0.769571	0.00924068
CL5566.Contig1_All	meta_1653	0.361832	0.304233
Unigene4780_All	meta_1653	0.543528	0.1044
CL12026.Contig1_All	meta_1653	0.335592	0.343132
CL2085.Contig11_All	meta_1653	-0.397741	0.25501
Unigene67684_All	meta_1653	-0.664037	0.036261
CL3218.Contig2_All	meta_1653	0.405309	0.245241
CL365.Contig1_All	meta_1653	0.461077	0.17985
CL3218.Contig3_All	meta_1653	0.494583	0.146167
CL14214.Contig5_All	meta_1653	0.561281	0.0913705
Unigene3412_All	meta_1653	0.532022	0.113439
CL8319.Contig2_All	meta_1653	0.39872	0.253734
Unigene31709_All	meta_1653	0.464207	0.176525
Unigene1963_All	meta_1653	0.571883	0.0841101
Unigene59209_All	meta_1653	0.495083	0.145696
CL16618.Contig7_All	meta_1653	0.596206	0.0688868
Unigene59203_All	meta_1653	0.437314	0.206287
Unigene59208_All	meta_1653	0.539173	0.107765
CL7575.Contig2_All	meta_1653	-0.36147	0.304753
CL16618.Contig4_All	meta_1653	0.563038	0.0901406
CL8680.Contig1_All	meta_1653	0.460222	0.180764
CL4073.Contig2_All	meta_1653	0.402029	0.24945
Unigene51325_All	meta_1563	0.244631	0.495761
Unigene34463_All	meta_1563	0.240571	0.503165
Unigene14286_All	meta_1563	-0.265405	0.458623
Unigene8594_All	meta_1563	0.565282	0.0885853
Unigene46758_All	meta_1563	0.3589	0.308458
CL7712.Contig2_All	meta_1563	-0.14046	0.698733
CL12819.Contig8_All	meta_1563	-0.518366	0.124784
CL4535.Contig2_All	meta_1563	-0.275562	0.440932
Unigene26441_All	meta_1563	0.55968	0.0925004
Unigene12705_All	meta_1563	-0.501247	0.139966
Unigene27996_All	meta_1563	0.593153	0.0706905
CL3073.Contig3_All	meta_1563	-0.462138	0.178718
CL15547.Contig1_All	meta_1563	-0.117273	0.746965
CL17181.Contig12_All	meta_1563	0.0614455	0.866094
Unigene40653_All	meta_1563	0.220866	0.539742
CL16269.Contig1_All	meta_1563	-0.430654	0.214077
CL3527.Contig5_All	meta_1563	0.459289	0.181764
CL437.Contig8_All	meta_1563	0.242846	0.499011
Unigene54600_All	meta_1563	0.188614	0.601775
CL6758.Contig2_All	meta_1563	0.287548	0.420469
Unigene18693_All	meta_1563	0.602564	0.065228
Unigene56636_All	meta_1563	0.474338	0.166017
CL5834.Contig5_All	meta_1563	-0.494822	0.145941
CL3527.Contig1_All	meta_1563	0.0267169	0.941598
Unigene42392_All	meta_1563	-0.4487	0.193355
CL8278.Contig3_All	meta_1563	-0.370941	0.291302
Unigene26222_All	meta_1563	0.694993	0.0256895
CL14428.Contig2_All	meta_1563	0.368856	0.294235
Unigene14359_All	meta_1563	0.298343	0.402427
Unigene6683_All	meta_1563	-0.0967284	0.790375
CL4867.Contig8_All	meta_1563	-0.0837046	0.818174
CL13582.Contig1_All	meta_1563	-0.279329	0.434453
Unigene12659_All	meta_1563	-0.489125	0.151368
CL16563.Contig8_All	meta_1563	-0.50655	0.135148
CL3811.Contig1_All	meta_1563	-0.370383	0.292086
Unigene28512_All	meta_1563	-0.111887	0.758288
Unigene46612_All	meta_1563	0.0624848	0.863847
CL4185.Contig3_All	meta_1563	-0.49912	0.141926
Unigene963_All	meta_1563	0.163102	0.652556
CL70.Contig1_All	meta_1563	-0.021363	0.95329
Unigene43064_All	meta_1563	-0.521416	0.122191
CL16035.Contig3_All	meta_1563	0.577057	0.0807066
CL16618.Contig6_All	meta_1563	0.0671224	0.853829
Unigene23025_All	meta_1563	-0.663928	0.0363025
Unigene60373_All	meta_1563	-0.419321	0.227716
Unigene38774_All	meta_1563	-0.172989	0.632709
Unigene33860_All	meta_1563	-0.25842	0.470969
Unigene52403_All	meta_1563	0.506803	0.13492
Unigene40261_All	meta_1563	-0.27484	0.44218
CL841.Contig59_All	meta_1563	-0.0287298	0.937205
Unigene35859_All	meta_1563	0.0352047	0.923085
CL5566.Contig1_All	meta_1563	0.627294	0.0522142
Unigene4780_All	meta_1563	-0.206247	0.567542
CL12026.Contig1_All	meta_1563	0.349684	0.321939
CL2085.Contig11_All	meta_1563	0.213365	0.553937
Unigene67684_All	meta_1563	-0.40602	0.244334
CL3218.Contig2_All	meta_1563	0.402144	0.249301
CL365.Contig1_All	meta_1563	-0.255148	0.476802
CL3218.Contig3_All	meta_1563	-0.140283	0.699098
CL14214.Contig5_All	meta_1563	0.142089	0.695379
Unigene3412_All	meta_1563	0.221893	0.537811
CL8319.Contig2_All	meta_1563	0.179421	0.619909
Unigene31709_All	meta_1563	-0.325073	0.359402
Unigene1963_All	meta_1563	0.0387237	0.915419
Unigene59209_All	meta_1563	0.0745725	0.837777
CL16618.Contig7_All	meta_1563	0.295651	0.406891
Unigene59203_All	meta_1563	0.45957	0.181463
Unigene59208_All	meta_1563	0.176793	0.625128
CL7575.Contig2_All	meta_1563	-0.496527	0.14434
CL16618.Contig4_All	meta_1563	0.111658	0.758771
CL8680.Contig1_All	meta_1563	0.0314852	0.931194
CL4073.Contig2_All	meta_1563	-0.0320554	0.929951
Unigene51325_All	meta_1665	0.342077	0.333293
Unigene34463_All	meta_1665	0.334752	0.344418
Unigene14286_All	meta_1665	-0.499283	0.141776
Unigene8594_All	meta_1665	0.416906	0.230683
Unigene46758_All	meta_1665	0.218147	0.544872
CL7712.Contig2_All	meta_1665	-0.742667	0.0138724
CL12819.Contig8_All	meta_1665	-0.233188	0.516746
CL4535.Contig2_All	meta_1665	-0.561296	0.0913599
Unigene26441_All	meta_1665	0.427103	0.218299
Unigene12705_All	meta_1665	-0.314491	0.37615
Unigene27996_All	meta_1665	0.391875	0.262728
CL3073.Contig3_All	meta_1665	-0.330656	0.35072
CL15547.Contig1_All	meta_1665	-0.78294	0.00740385
CL17181.Contig12_All	meta_1665	0.548725	0.100471
Unigene40653_All	meta_1665	0.273543	0.444424
CL16269.Contig1_All	meta_1665	-0.390623	0.264392
CL3527.Contig5_All	meta_1665	0.172256	0.634173
CL437.Contig8_All	meta_1665	-0.596388	0.0687806
Unigene54600_All	meta_1665	-0.432276	0.212164
CL6758.Contig2_All	meta_1665	0.357211	0.310906
Unigene18693_All	meta_1665	0.359018	0.308286
Unigene56636_All	meta_1665	0.164192	0.650358
CL5834.Contig5_All	meta_1665	-0.277654	0.437328
CL3527.Contig1_All	meta_1665	0.449354	0.192627
Unigene42392_All	meta_1665	-0.371544	0.290457
CL8278.Contig3_All	meta_1665	-0.21811	0.544942
Unigene26222_All	meta_1665	0.21145	0.557585
CL14428.Contig2_All	meta_1665	0.164242	0.650256
Unigene14359_All	meta_1665	0.475579	0.164756
Unigene6683_All	meta_1665	-0.256798	0.473856
CL4867.Contig8_All	meta_1665	0.673754	0.032674
CL13582.Contig1_All	meta_1665	-0.537844	0.108806
Unigene12659_All	meta_1665	-0.446602	0.195702
CL16563.Contig8_All	meta_1665	-0.648159	0.042679
CL3811.Contig1_All	meta_1665	-0.106591	0.769464
Unigene28512_All	meta_1665	-0.561075	0.0915151
Unigene46612_All	meta_1665	-0.705087	0.0227609
CL4185.Contig3_All	meta_1665	-0.312181	0.379856
Unigene963_All	meta_1665	0.399235	0.253066
CL70.Contig1_All	meta_1665	0.667097	0.035104
Unigene43064_All	meta_1665	-0.256092	0.475115
CL16035.Contig3_All	meta_1665	0.314723	0.375778
CL16618.Contig6_All	meta_1665	0.458517	0.182596
Unigene23025_All	meta_1665	-0.29036	0.415734
Unigene60373_All	meta_1665	-0.296198	0.405983
Unigene38774_All	meta_1665	0.751498	0.0122056
Unigene33860_All	meta_1665	-0.256079	0.475139
Unigene52403_All	meta_1665	0.111902	0.758258
Unigene40261_All	meta_1665	-0.620788	0.0554538
CL841.Contig59_All	meta_1665	0.519426	0.123879
Unigene35859_All	meta_1665	0.709072	0.021671
CL5566.Contig1_All	meta_1665	0.306227	0.38949
Unigene4780_All	meta_1665	0.696137	0.0253453
CL12026.Contig1_All	meta_1665	0.016936	0.962963
CL2085.Contig11_All	meta_1665	-0.603366	0.0647761
Unigene67684_All	meta_1665	-0.434354	0.209729
CL3218.Contig2_All	meta_1665	0.133591	0.712929
CL365.Contig1_All	meta_1665	0.520117	0.123291
CL3218.Contig3_All	meta_1665	0.657929	0.0386468
CL14214.Contig5_All	meta_1665	0.343017	0.331879
Unigene3412_All	meta_1665	0.617275	0.0572574
CL8319.Contig2_All	meta_1665	0.298684	0.401864
Unigene31709_All	meta_1665	0.600643	0.0663199
Unigene1963_All	meta_1665	0.442398	0.200452
Unigene59209_All	meta_1665	0.494226	0.146503
CL16618.Contig7_All	meta_1665	0.656083	0.039388
Unigene59203_All	meta_1665	0.188505	0.601989
Unigene59208_All	meta_1665	0.496091	0.144749
CL7575.Contig2_All	meta_1665	-0.301438	0.397325
CL16618.Contig4_All	meta_1665	0.599173	0.0671635
CL8680.Contig1_All	meta_1665	0.378706	0.280516
CL4073.Contig2_All	meta_1665	0.333141	0.346888
Unigene51325_All	meta_1623	0.568447	0.0864208
Unigene34463_All	meta_1623	0.55465	0.0961077
Unigene14286_All	meta_1623	-0.465162	0.175519
Unigene8594_All	meta_1623	0.275655	0.440772
Unigene46758_All	meta_1623	0.657575	0.038788
CL7712.Contig2_All	meta_1623	-0.48401	0.156343
CL12819.Contig8_All	meta_1623	-0.375006	0.285629
CL4535.Contig2_All	meta_1623	-0.315571	0.374423
Unigene26441_All	meta_1623	0.198353	0.582775
Unigene12705_All	meta_1623	-0.340279	0.336006
Unigene27996_All	meta_1623	0.201044	0.577564
CL3073.Contig3_All	meta_1623	-0.479384	0.160927
CL15547.Contig1_All	meta_1623	-0.485554	0.154831
CL17181.Contig12_All	meta_1623	0.253594	0.479583
Unigene40653_All	meta_1623	0.590315	0.0723942
CL16269.Contig1_All	meta_1623	-0.227026	0.528195
CL3527.Contig5_All	meta_1623	0.138623	0.702522
CL437.Contig8_All	meta_1623	-0.662598	0.0368139
Unigene54600_All	meta_1623	-0.266785	0.456201
CL6758.Contig2_All	meta_1623	0.675335	0.0321144
Unigene18693_All	meta_1623	0.11943	0.742442
Unigene56636_All	meta_1623	0.488701	0.151776
CL5834.Contig5_All	meta_1623	-0.361601	0.304564
CL3527.Contig1_All	meta_1623	0.216	0.548935
Unigene42392_All	meta_1623	-0.312661	0.379084
CL8278.Contig3_All	meta_1623	-0.399142	0.253186
Unigene26222_All	meta_1623	0.0342374	0.925193
CL14428.Contig2_All	meta_1623	0.195192	0.588918
Unigene14359_All	meta_1623	0.403766	0.247216
Unigene6683_All	meta_1623	-0.163209	0.652339
CL4867.Contig8_All	meta_1623	0.871046	0.00103248
CL13582.Contig1_All	meta_1623	-0.595793	0.0691292
Unigene12659_All	meta_1623	-0.471749	0.168666
CL16563.Contig8_All	meta_1623	-0.611075	0.0605335
CL3811.Contig1_All	meta_1623	-0.281074	0.431466
Unigene28512_All	meta_1623	-0.615489	0.0581885
Unigene46612_All	meta_1623	-0.547637	0.101286
CL4185.Contig3_All	meta_1623	-0.402548	0.248781
Unigene963_All	meta_1623	0.672022	0.0332951
CL70.Contig1_All	meta_1623	0.623429	0.0541234
Unigene43064_All	meta_1623	-0.273867	0.443864
CL16035.Contig3_All	meta_1623	0.530673	0.11453
CL16618.Contig6_All	meta_1623	0.342706	0.332346
Unigene23025_All	meta_1623	-0.0988769	0.785809
Unigene60373_All	meta_1623	-0.487464	0.152973
Unigene38774_All	meta_1623	0.899511	0.000394551
Unigene33860_All	meta_1623	-0.423405	0.222745
Unigene52403_All	meta_1623	0.0918365	0.800793
Unigene40261_All	meta_1623	-0.49582	0.145003
CL841.Contig59_All	meta_1623	0.485586	0.1548
Unigene35859_All	meta_1623	0.870323	0.00105486
CL5566.Contig1_All	meta_1623	0.476221	0.164106
Unigene4780_All	meta_1623	0.710506	0.0212876
CL12026.Contig1_All	meta_1623	0.175131	0.628435
CL2085.Contig11_All	meta_1623	-0.401764	0.24979
Unigene67684_All	meta_1623	-0.512786	0.129615
CL3218.Contig2_All	meta_1623	0.560982	0.0915805
CL365.Contig1_All	meta_1623	0.375023	0.285604
CL3218.Contig3_All	meta_1623	0.718008	0.0193588
CL14214.Contig5_All	meta_1623	0.664767	0.0359827
Unigene3412_All	meta_1623	0.247245	0.491019
CL8319.Contig2_All	meta_1623	0.442674	0.200139
Unigene31709_All	meta_1623	0.387577	0.268464
Unigene1963_All	meta_1623	0.564528	0.0891058
Unigene59209_All	meta_1623	0.354389	0.315018
CL16618.Contig7_All	meta_1623	0.721389	0.0185305
Unigene59203_All	meta_1623	0.249004	0.487839
Unigene59208_All	meta_1623	0.366376	0.297745
CL7575.Contig2_All	meta_1623	-0.261679	0.46519
CL16618.Contig4_All	meta_1623	0.40701	0.243074
CL8680.Contig1_All	meta_1623	0.251422	0.483482
CL4073.Contig2_All	meta_1623	0.229797	0.523034
Unigene51325_All	meta_253	0.35604	0.312609
Unigene34463_All	meta_253	0.362502	0.303271
Unigene14286_All	meta_253	-0.502284	0.139015
Unigene8594_All	meta_253	0.489247	0.15125
Unigene46758_All	meta_253	0.380217	0.278443
CL7712.Contig2_All	meta_253	-0.400827	0.251
CL12819.Contig8_All	meta_253	-0.618507	0.0566207
CL4535.Contig2_All	meta_253	-0.419842	0.227078
Unigene26441_All	meta_253	0.526847	0.117659
Unigene12705_All	meta_253	-0.307888	0.386791
Unigene27996_All	meta_253	0.588477	0.0735117
CL3073.Contig3_All	meta_253	-0.620889	0.0554028
CL15547.Contig1_All	meta_253	-0.630144	0.0508358
CL17181.Contig12_All	meta_253	0.570017	0.0853602
Unigene40653_All	meta_253	0.581084	0.0781195
CL16269.Contig1_All	meta_253	-0.312653	0.379098
CL3527.Contig5_All	meta_253	0.785613	0.00707035
CL437.Contig8_All	meta_253	-0.379	0.280112
Unigene54600_All	meta_253	-0.455582	0.185775
CL6758.Contig2_All	meta_253	0.360584	0.306028
Unigene18693_All	meta_253	0.63443	0.0488084
Unigene56636_All	meta_253	0.532854	0.112769
CL5834.Contig5_All	meta_253	-0.480013	0.160298
CL3527.Contig1_All	meta_253	0.550524	0.0991331
Unigene42392_All	meta_253	-0.278226	0.436346
CL8278.Contig3_All	meta_253	-0.772086	0.00887284
Unigene26222_All	meta_253	0.745306	0.0133586
CL14428.Contig2_All	meta_253	0.69038	0.0271099
Unigene14359_All	meta_253	0.73303	0.0158663
Unigene6683_All	meta_253	-0.528492	0.116307
CL4867.Contig8_All	meta_253	0.102198	0.778763
CL13582.Contig1_All	meta_253	-0.259177	0.469623
Unigene12659_All	meta_253	-0.38004	0.278686
CL16563.Contig8_All	meta_253	-0.611824	0.060131
CL3811.Contig1_All	meta_253	-0.722313	0.0183084
Unigene28512_All	meta_253	-0.267641	0.454702
Unigene46612_All	meta_253	-0.422138	0.224281
CL4185.Contig3_All	meta_253	-0.314139	0.376713
Unigene963_All	meta_253	0.6086	0.0618752
CL70.Contig1_All	meta_253	0.384186	0.273037
Unigene43064_All	meta_253	-0.366728	0.297245
CL16035.Contig3_All	meta_253	0.78188	0.00753909
CL16618.Contig6_All	meta_253	0.360124	0.306689
Unigene23025_All	meta_253	-0.423559	0.222559
Unigene60373_All	meta_253	-0.434144	0.209975
Unigene38774_All	meta_253	0.134199	0.71167
Unigene33860_All	meta_253	-0.798967	0.00556219
Unigene52403_All	meta_253	0.76444	0.010024
Unigene40261_All	meta_253	-0.0768795	0.832817
CL841.Contig59_All	meta_253	0.373103	0.288277
Unigene35859_All	meta_253	0.412641	0.235979
CL5566.Contig1_All	meta_253	0.616117	0.0578602
Unigene4780_All	meta_253	0.172619	0.633448
CL12026.Contig1_All	meta_253	0.601505	0.0658285
CL2085.Contig11_All	meta_253	-0.176768	0.625178
Unigene67684_All	meta_253	-0.46343	0.177347
CL3218.Contig2_All	meta_253	0.490526	0.150022
CL365.Contig1_All	meta_253	0.308929	0.385104
CL3218.Contig3_All	meta_253	0.406627	0.243561
CL14214.Contig5_All	meta_253	0.462419	0.17842
Unigene3412_All	meta_253	0.520876	0.122648
CL8319.Contig2_All	meta_253	0.525604	0.118687
Unigene31709_All	meta_253	0.216344	0.548282
Unigene1963_All	meta_253	0.554822	0.0959832
Unigene59209_All	meta_253	0.480728	0.159586
CL16618.Contig7_All	meta_253	0.437121	0.206511
Unigene59203_All	meta_253	0.778945	0.00792272
Unigene59208_All	meta_253	0.551529	0.098391
CL7575.Contig2_All	meta_253	-0.241059	0.502272
CL16618.Contig4_All	meta_253	0.50614	0.135516
CL8680.Contig1_All	meta_253	0.420073	0.226796
CL4073.Contig2_All	meta_253	0.290678	0.415199
Unigene51325_All	meta_1631	0.669916	0.0340607
Unigene34463_All	meta_1631	0.609439	0.061418
Unigene14286_All	meta_1631	-0.502846	0.138502
Unigene8594_All	meta_1631	0.321728	0.364656
Unigene46758_All	meta_1631	0.451895	0.189813
CL7712.Contig2_All	meta_1631	-0.77189	0.00890116
CL12819.Contig8_All	meta_1631	-0.571711	0.0842252
CL4535.Contig2_All	meta_1631	-0.558508	0.093333
Unigene26441_All	meta_1631	0.315262	0.374917
Unigene12705_All	meta_1631	-0.547129	0.101668
Unigene27996_All	meta_1631	0.307875	0.386812
CL3073.Contig3_All	meta_1631	-0.487409	0.153027
CL15547.Contig1_All	meta_1631	-0.707345	0.0221389
CL17181.Contig12_All	meta_1631	0.301319	0.39752
Unigene40653_All	meta_1631	0.29308	0.411177
CL16269.Contig1_All	meta_1631	-0.47328	0.167096
CL3527.Contig5_All	meta_1631	0.601348	0.0659177
CL437.Contig8_All	meta_1631	-0.419199	0.227865
Unigene54600_All	meta_1631	-0.284338	0.425905
CL6758.Contig2_All	meta_1631	0.742119	0.0139809
Unigene18693_All	meta_1631	0.298427	0.402289
Unigene56636_All	meta_1631	0.351321	0.319522
CL5834.Contig5_All	meta_1631	-0.543549	0.104384
CL3527.Contig1_All	meta_1631	0.548928	0.100319
Unigene42392_All	meta_1631	-0.458554	0.182556
CL8278.Contig3_All	meta_1631	-0.418683	0.228497
Unigene26222_All	meta_1631	0.287479	0.420585
CL14428.Contig2_All	meta_1631	0.150687	0.677755
Unigene14359_All	meta_1631	0.546918	0.101826
Unigene6683_All	meta_1631	-0.344347	0.329883
CL4867.Contig8_All	meta_1631	0.70863	0.02179
CL13582.Contig1_All	meta_1631	-0.633593	0.0492001
Unigene12659_All	meta_1631	-0.535938	0.110309
CL16563.Contig8_All	meta_1631	-0.730633	0.0163916
CL3811.Contig1_All	meta_1631	-0.348074	0.324325
Unigene28512_All	meta_1631	-0.443138	0.199611
Unigene46612_All	meta_1631	-0.534043	0.111817
CL4185.Contig3_All	meta_1631	-0.499578	0.141503
Unigene963_All	meta_1631	0.699297	0.024411
CL70.Contig1_All	meta_1631	0.771253	0.00899358
Unigene43064_All	meta_1631	-0.508986	0.132969
CL16035.Contig3_All	meta_1631	0.630444	0.0506922
CL16618.Contig6_All	meta_1631	0.873799	0.000950378
Unigene23025_All	meta_1631	-0.669153	0.0343409
Unigene60373_All	meta_1631	-0.558705	0.0931927
Unigene38774_All	meta_1631	0.665224	0.0358092
Unigene33860_All	meta_1631	-0.413968	0.234324
Unigene52403_All	meta_1631	0.501827	0.139434
Unigene40261_All	meta_1631	-0.57285	0.083467
CL841.Contig59_All	meta_1631	0.760666	0.0106291
Unigene35859_All	meta_1631	0.548806	0.10041
CL5566.Contig1_All	meta_1631	0.593521	0.0704715
Unigene4780_All	meta_1631	0.797093	0.00575845
CL12026.Contig1_All	meta_1631	0.455501	0.185862
CL2085.Contig11_All	meta_1631	-0.306686	0.388743
Unigene67684_All	meta_1631	-0.507651	0.13416
CL3218.Contig2_All	meta_1631	0.380896	0.277514
CL365.Contig1_All	meta_1631	0.561311	0.0913489
CL3218.Contig3_All	meta_1631	0.204876	0.570176
CL14214.Contig5_All	meta_1631	0.690445	0.0270895
Unigene3412_All	meta_1631	0.815	0.0040724
CL8319.Contig2_All	meta_1631	-0.0251358	0.94505
Unigene31709_All	meta_1631	0.501014	0.140179
Unigene1963_All	meta_1631	0.593721	0.0703524
Unigene59209_All	meta_1631	0.85568	0.00158862
CL16618.Contig7_All	meta_1631	0.876343	0.000878832
Unigene59203_All	meta_1631	0.565834	0.0882054
Unigene59208_All	meta_1631	0.864435	0.00125058
CL7575.Contig2_All	meta_1631	-0.500416	0.140729
CL16618.Contig4_All	meta_1631	0.873953	0.000945932
CL8680.Contig1_All	meta_1631	0.751831	0.0121456
CL4073.Contig2_All	meta_1631	0.748394	0.0127745
Unigene51325_All	meta_50	0.555431	0.0955417
Unigene34463_All	meta_50	0.568281	0.0865338
Unigene14286_All	meta_50	-0.647758	0.0428504
Unigene8594_All	meta_50	0.383525	0.273933
Unigene46758_All	meta_50	0.454038	0.18746
CL7712.Contig2_All	meta_50	-0.457501	0.183692
CL12819.Contig8_All	meta_50	-0.621298	0.0551955
CL4535.Contig2_All	meta_50	-0.633066	0.0494475
Unigene26441_All	meta_50	0.404443	0.246348
Unigene12705_All	meta_50	-0.480676	0.159638
Unigene27996_All	meta_50	0.467278	0.173299
CL3073.Contig3_All	meta_50	-0.645727	0.043725
CL15547.Contig1_All	meta_50	-0.691724	0.0266905
CL17181.Contig12_All	meta_50	0.726611	0.0172998
Unigene40653_All	meta_50	0.700996	0.0239184
CL16269.Contig1_All	meta_50	-0.521476	0.122141
CL3527.Contig5_All	meta_50	0.81787	0.00383966
CL437.Contig8_All	meta_50	-0.613559	0.0592067
Unigene54600_All	meta_50	-0.518733	0.12447
CL6758.Contig2_All	meta_50	0.503502	0.137904
Unigene18693_All	meta_50	0.485907	0.154487
Unigene56636_All	meta_50	0.608282	0.0620489
CL5834.Contig5_All	meta_50	-0.511565	0.130686
CL3527.Contig1_All	meta_50	0.699558	0.0243347
Unigene42392_All	meta_50	-0.479773	0.160538
CL8278.Contig3_All	meta_50	-0.59876	0.0674013
Unigene26222_All	meta_50	0.615895	0.0579761
CL14428.Contig2_All	meta_50	0.77941	0.00786105
Unigene14359_All	meta_50	0.757821	0.0111019
Unigene6683_All	meta_50	-0.517757	0.125306
CL4867.Contig8_All	meta_50	0.28892	0.418155
CL13582.Contig1_All	meta_50	-0.528072	0.116651
Unigene12659_All	meta_50	-0.480202	0.16011
CL16563.Contig8_All	meta_50	-0.7541	0.0117425
CL3811.Contig1_All	meta_50	-0.560411	0.0919829
Unigene28512_All	meta_50	-0.526941	0.117582
Unigene46612_All	meta_50	-0.510471	0.131652
CL4185.Contig3_All	meta_50	-0.450265	0.191616
Unigene963_All	meta_50	0.720116	0.0188395
CL70.Contig1_All	meta_50	0.410436	0.238743
Unigene43064_All	meta_50	-0.46326	0.177527
CL16035.Contig3_All	meta_50	0.795268	0.00595436
CL16618.Contig6_All	meta_50	0.486683	0.153731
Unigene23025_All	meta_50	-0.516977	0.125976
Unigene60373_All	meta_50	-0.513206	0.129247
Unigene38774_All	meta_50	0.34453	0.329609
Unigene33860_All	meta_50	-0.615375	0.0582484
Unigene52403_All	meta_50	0.794248	0.00606588
Unigene40261_All	meta_50	-0.346119	0.327235
CL841.Contig59_All	meta_50	0.606386	0.0630916
Unigene35859_All	meta_50	0.682419	0.029686
CL5566.Contig1_All	meta_50	0.5165	0.126387
Unigene4780_All	meta_50	0.413835	0.23449
CL12026.Contig1_All	meta_50	0.700285	0.0241239
CL2085.Contig11_All	meta_50	-0.441477	0.201502
Unigene67684_All	meta_50	-0.60559	0.0635326
CL3218.Contig2_All	meta_50	0.58966	0.0727912
CL365.Contig1_All	meta_50	0.557163	0.0942949
CL3218.Contig3_All	meta_50	0.687817	0.0279219
CL14214.Contig5_All	meta_50	0.645976	0.043617
Unigene3412_All	meta_50	0.55788	0.093781
CL8319.Contig2_All	meta_50	0.684597	0.0289652
Unigene31709_All	meta_50	0.479612	0.160699
Unigene1963_All	meta_50	0.801895	0.005265
Unigene59209_All	meta_50	0.60823	0.0620771
CL16618.Contig7_All	meta_50	0.527011	0.117524
Unigene59203_All	meta_50	0.84926	0.00187537
Unigene59208_All	meta_50	0.706467	0.0223793
CL7575.Contig2_All	meta_50	-0.424309	0.221653
CL16618.Contig4_All	meta_50	0.64249	0.0451434
CL8680.Contig1_All	meta_50	0.578754	0.0796097
CL4073.Contig2_All	meta_50	0.440619	0.202483
Unigene51325_All	meta_343	-0.281347	0.430999
Unigene34463_All	meta_343	-0.281415	0.430884
Unigene14286_All	meta_343	0.846625	0.00200329
Unigene8594_All	meta_343	-0.498482	0.142519
Unigene46758_All	meta_343	-0.416664	0.230982
CL7712.Contig2_All	meta_343	0.457148	0.184075
CL12819.Contig8_All	meta_343	0.69591	0.0254133
CL4535.Contig2_All	meta_343	0.776344	0.00827413
Unigene26441_All	meta_343	-0.462467	0.178369
Unigene12705_All	meta_343	0.618046	0.056858
Unigene27996_All	meta_343	-0.470746	0.169699
CL3073.Contig3_All	meta_343	0.634414	0.0488159
CL15547.Contig1_All	meta_343	0.584856	0.0757457
CL17181.Contig12_All	meta_343	-0.672004	0.0333015
Unigene40653_All	meta_343	-0.736971	0.0150282
CL16269.Contig1_All	meta_343	0.661353	0.0372967
CL3527.Contig5_All	meta_343	-0.405723	0.244713
CL437.Contig8_All	meta_343	0.790888	0.0064438
Unigene54600_All	meta_343	0.373817	0.287282
CL6758.Contig2_All	meta_343	-0.429102	0.215916
Unigene18693_All	meta_343	-0.430443	0.214327
Unigene56636_All	meta_343	-0.519218	0.124057
CL5834.Contig5_All	meta_343	0.421357	0.22523
CL3527.Contig1_All	meta_343	-0.45181	0.189908
Unigene42392_All	meta_343	0.661878	0.0370927
CL8278.Contig3_All	meta_343	0.258898	0.47012
Unigene26222_All	meta_343	-0.466721	0.173882
CL14428.Contig2_All	meta_343	-0.612087	0.0599904
Unigene14359_All	meta_343	-0.803608	0.00509652
Unigene6683_All	meta_343	0.167024	0.644658
CL4867.Contig8_All	meta_343	-0.399481	0.252746
CL13582.Contig1_All	meta_343	0.842276	0.002228
Unigene12659_All	meta_343	0.588059	0.0737674
CL16563.Contig8_All	meta_343	0.725755	0.0174975
CL3811.Contig1_All	meta_343	0.146492	0.686338
Unigene28512_All	meta_343	0.926677	0.000115666
Unigene46612_All	meta_343	0.68816	0.0278122
CL4185.Contig3_All	meta_343	0.766136	0.00975996
Unigene963_All	meta_343	-0.623974	0.0538515
CL70.Contig1_All	meta_343	-0.248789	0.488227
Unigene43064_All	meta_343	0.457956	0.1832
CL16035.Contig3_All	meta_343	-0.583465	0.0766158
CL16618.Contig6_All	meta_343	-0.299864	0.399916
Unigene23025_All	meta_343	0.15873	0.661395
Unigene60373_All	meta_343	0.504338	0.137145
Unigene38774_All	meta_343	-0.438488	0.204931
Unigene33860_All	meta_343	0.370474	0.291957
Unigene52403_All	meta_343	-0.417762	0.229629
Unigene40261_All	meta_343	0.524478	0.119623
CL841.Contig59_All	meta_343	-0.385743	0.270932
Unigene35859_All	meta_343	-0.575539	0.0816958
CL5566.Contig1_All	meta_343	-0.383991	0.273302
Unigene4780_All	meta_343	-0.355496	0.313402
CL12026.Contig1_All	meta_343	-0.312356	0.379575
CL2085.Contig11_All	meta_343	0.787655	0.00682284
Unigene67684_All	meta_343	0.807253	0.00475092
CL3218.Contig2_All	meta_343	-0.416191	0.231567
CL365.Contig1_All	meta_343	-0.31055	0.382483
CL3218.Contig3_All	meta_343	-0.548868	0.100364
CL14214.Contig5_All	meta_343	-0.5281	0.116628
Unigene3412_All	meta_343	-0.422151	0.224265
CL8319.Contig2_All	meta_343	-0.487716	0.152729
Unigene31709_All	meta_343	-0.287596	0.420387
Unigene1963_All	meta_343	-0.468665	0.171854
Unigene59209_All	meta_343	-0.344283	0.32998
CL16618.Contig7_All	meta_343	-0.559863	0.0923708
Unigene59203_All	meta_343	-0.469822	0.170654
Unigene59208_All	meta_343	-0.469142	0.171359
CL7575.Contig2_All	meta_343	0.528469	0.116325
CL16618.Contig4_All	meta_343	-0.486421	0.153986
CL8680.Contig1_All	meta_343	-0.294561	0.408705
CL4073.Contig2_All	meta_343	-0.205733	0.568529
Unigene51325_All	meta_499	0.439203	0.204108
Unigene34463_All	meta_499	0.451222	0.190556
Unigene14286_All	meta_499	-0.462446	0.178391
Unigene8594_All	meta_499	0.355268	0.313735
Unigene46758_All	meta_499	0.00539143	0.988207
CL7712.Contig2_All	meta_499	-0.482998	0.157339
CL12819.Contig8_All	meta_499	-0.549893	0.0996014
CL4535.Contig2_All	meta_499	-0.716503	0.0197357
Unigene26441_All	meta_499	0.43695	0.206709
Unigene12705_All	meta_499	-0.421628	0.2249
Unigene27996_All	meta_499	0.434063	0.210069
CL3073.Contig3_All	meta_499	-0.520718	0.122782
CL15547.Contig1_All	meta_499	-0.744248	0.0135631
CL17181.Contig12_All	meta_499	0.882901	0.000712548
Unigene40653_All	meta_499	0.303753	0.393528
CL16269.Contig1_All	meta_499	-0.566345	0.0878547
CL3527.Contig5_All	meta_499	0.774662	0.00850708
CL437.Contig8_All	meta_499	-0.344946	0.328987
Unigene54600_All	meta_499	-0.239799	0.504577
CL6758.Contig2_All	meta_499	0.289029	0.417972
Unigene18693_All	meta_499	0.482319	0.158009
Unigene56636_All	meta_499	0.209096	0.562081
CL5834.Contig5_All	meta_499	-0.371183	0.290962
CL3527.Contig1_All	meta_499	0.812472	0.00428555
Unigene42392_All	meta_499	-0.522165	0.12156
CL8278.Contig3_All	meta_499	-0.421261	0.225346
Unigene26222_All	meta_499	0.551164	0.0986601
CL14428.Contig2_All	meta_499	0.609705	0.0612737
Unigene14359_All	meta_499	0.661383	0.0372851
Unigene6683_All	meta_499	-0.192568	0.594033
CL4867.Contig8_All	meta_499	0.0598184	0.869614
CL13582.Contig1_All	meta_499	-0.494626	0.146126
Unigene12659_All	meta_499	-0.604309	0.0642469
CL16563.Contig8_All	meta_499	-0.731722	0.0161513
CL3811.Contig1_All	meta_499	-0.281752	0.430308
Unigene28512_All	meta_499	-0.469976	0.170494
Unigene46612_All	meta_499	-0.477242	0.163076
CL4185.Contig3_All	meta_499	-0.476308	0.164018
Unigene963_All	meta_499	0.430891	0.213797
CL70.Contig1_All	meta_499	0.289277	0.417554
Unigene43064_All	meta_499	-0.368455	0.2948
CL16035.Contig3_All	meta_499	0.452149	0.189534
CL16618.Contig6_All	meta_499	0.58237	0.0773049
Unigene23025_All	meta_499	-0.608358	0.0620073
Unigene60373_All	meta_499	-0.352223	0.318195
Unigene38774_All	meta_499	0.12244	0.736142
Unigene33860_All	meta_499	-0.367783	0.295751
Unigene52403_All	meta_499	0.690479	0.0270788
Unigene40261_All	meta_499	-0.545652	0.102783
CL841.Contig59_All	meta_499	0.640891	0.0458555
Unigene35859_All	meta_499	0.476033	0.164297
CL5566.Contig1_All	meta_499	0.200284	0.579035
Unigene4780_All	meta_499	0.349664	0.321968
CL12026.Contig1_All	meta_499	0.509662	0.132369
CL2085.Contig11_All	meta_499	-0.408741	0.240881
Unigene67684_All	meta_499	-0.564346	0.0892315
CL3218.Contig2_All	meta_499	0.147547	0.684177
CL365.Contig1_All	meta_499	0.633903	0.0490545
CL3218.Contig3_All	meta_499	0.412903	0.235651
CL14214.Contig5_All	meta_499	0.344389	0.32982
Unigene3412_All	meta_499	0.756638	0.0113029
CL8319.Contig2_All	meta_499	0.371629	0.290337
Unigene31709_All	meta_499	0.609788	0.0612288
Unigene1963_All	meta_499	0.600823	0.0662173
Unigene59209_All	meta_499	0.662383	0.036897
CL16618.Contig7_All	meta_499	0.341616	0.333988
Unigene59203_All	meta_499	0.663759	0.0363674
Unigene59208_All	meta_499	0.727328	0.0171353
CL7575.Contig2_All	meta_499	-0.401133	0.250605
CL16618.Contig4_All	meta_499	0.720827	0.0186664
CL8680.Contig1_All	meta_499	0.666627	0.0352801
CL4073.Contig2_All	meta_499	0.552725	0.0975123
Unigene51325_All	meta_629	-0.379034	0.280066
Unigene34463_All	meta_629	-0.394682	0.25902
Unigene14286_All	meta_629	0.774502	0.00852951
Unigene8594_All	meta_629	-0.605167	0.0637678
Unigene46758_All	meta_629	-0.45838	0.182744
CL7712.Contig2_All	meta_629	0.527735	0.116928
CL12819.Contig8_All	meta_629	0.528206	0.116541
CL4535.Contig2_All	meta_629	0.602589	0.0652143
Unigene26441_All	meta_629	-0.565793	0.0882332
Unigene12705_All	meta_629	0.86017	0.00140791
Unigene27996_All	meta_629	-0.585521	0.0753325
CL3073.Contig3_All	meta_629	0.622392	0.0546434
CL15547.Contig1_All	meta_629	0.480105	0.160207
CL17181.Contig12_All	meta_629	-0.27697	0.438506
Unigene40653_All	meta_629	-0.496747	0.144135
CL16269.Contig1_All	meta_629	0.867902	0.0011324
CL3527.Contig5_All	meta_629	-0.292775	0.411686
CL437.Contig8_All	meta_629	0.439734	0.203498
Unigene54600_All	meta_629	0.296352	0.405727
CL6758.Contig2_All	meta_629	-0.305071	0.391374
Unigene18693_All	meta_629	-0.532629	0.11295
Unigene56636_All	meta_629	-0.550122	0.0994313
CL5834.Contig5_All	meta_629	0.705536	0.0226363
CL3527.Contig1_All	meta_629	-0.267511	0.454929
Unigene42392_All	meta_629	0.853089	0.00170019
CL8278.Contig3_All	meta_629	0.121046	0.739057
Unigene26222_All	meta_629	-0.544369	0.103758
CL14428.Contig2_All	meta_629	-0.440889	0.202174
Unigene14359_All	meta_629	-0.565423	0.0884881
Unigene6683_All	meta_629	0.408491	0.241196
CL4867.Contig8_All	meta_629	-0.417367	0.230116
CL13582.Contig1_All	meta_629	0.682323	0.029718
Unigene12659_All	meta_629	0.493754	0.146949
CL16563.Contig8_All	meta_629	0.779361	0.00786752
CL3811.Contig1_All	meta_629	0.268916	0.452472
Unigene28512_All	meta_629	0.729046	0.0167458
Unigene46612_All	meta_629	0.495527	0.145278
CL4185.Contig3_All	meta_629	0.728238	0.0169282
Unigene963_All	meta_629	-0.293731	0.41009
CL70.Contig1_All	meta_629	-0.218998	0.543264
Unigene43064_All	meta_629	0.811943	0.00433119
CL16035.Contig3_All	meta_629	-0.592212	0.071252
CL16618.Contig6_All	meta_629	-0.127501	0.725583
Unigene23025_All	meta_629	0.641165	0.0457327
Unigene60373_All	meta_629	0.666403	0.0353642
Unigene38774_All	meta_629	-0.426492	0.21903
Unigene33860_All	meta_629	0.0436927	0.904604
Unigene52403_All	meta_629	-0.312704	0.379015
Unigene40261_All	meta_629	0.591263	0.071822
CL841.Contig59_All	meta_629	-0.222315	0.537018
Unigene35859_All	meta_629	-0.588282	0.0736305
CL5566.Contig1_All	meta_629	-0.566049	0.0880576
Unigene4780_All	meta_629	-0.271418	0.448111
CL12026.Contig1_All	meta_629	-0.198644	0.58221
CL2085.Contig11_All	meta_629	0.463544	0.177226
Unigene67684_All	meta_629	0.747853	0.0128755
CL3218.Contig2_All	meta_629	-0.462898	0.177911
CL365.Contig1_All	meta_629	-0.106169	0.770356
CL3218.Contig3_All	meta_629	-0.607921	0.0622462
CL14214.Contig5_All	meta_629	-0.304745	0.391906
Unigene3412_All	meta_629	-0.321795	0.364549
CL8319.Contig2_All	meta_629	-0.539712	0.107345
Unigene31709_All	meta_629	-0.140427	0.698802
Unigene1963_All	meta_629	-0.32337	0.362072
Unigene59209_All	meta_629	-0.178941	0.620862
CL16618.Contig7_All	meta_629	-0.588871	0.0732708
Unigene59203_All	meta_629	-0.377962	0.28154
Unigene59208_All	meta_629	-0.325298	0.35905
CL7575.Contig2_All	meta_629	0.874217	0.00093835
CL16618.Contig4_All	meta_629	-0.328601	0.353902
CL8680.Contig1_All	meta_629	-0.0888088	0.807256
CL4073.Contig2_All	meta_629	0.00374823	0.991801
Unigene51325_All	meta_185	-0.372266	0.289446
Unigene34463_All	meta_185	-0.36952	0.293299
Unigene14286_All	meta_185	0.527838	0.116843
Unigene8594_All	meta_185	-0.298697	0.401843
Unigene46758_All	meta_185	-0.348955	0.323018
CL7712.Contig2_All	meta_185	0.603538	0.0646793
CL12819.Contig8_All	meta_185	0.18588	0.607147
CL4535.Contig2_All	meta_185	0.378315	0.281054
Unigene26441_All	meta_185	-0.312143	0.379917
Unigene12705_All	meta_185	0.467768	0.172788
Unigene27996_All	meta_185	-0.369401	0.293466
CL3073.Contig3_All	meta_185	0.296757	0.405055
CL15547.Contig1_All	meta_185	0.560972	0.0915874
CL17181.Contig12_All	meta_185	-0.174428	0.629838
Unigene40653_All	meta_185	-0.297052	0.404565
CL16269.Contig1_All	meta_185	0.497023	0.143877
CL3527.Contig5_All	meta_185	-0.430459	0.214308
CL437.Contig8_All	meta_185	0.412301	0.236404
Unigene54600_All	meta_185	0.680567	0.0303082
CL6758.Contig2_All	meta_185	-0.255488	0.476194
Unigene18693_All	meta_185	-0.375733	0.284621
Unigene56636_All	meta_185	-0.391112	0.263742
CL5834.Contig5_All	meta_185	0.520267	0.123164
CL3527.Contig1_All	meta_185	-0.410459	0.238714
Unigene42392_All	meta_185	0.376273	0.283872
CL8278.Contig3_All	meta_185	0.196834	0.585723
Unigene26222_All	meta_185	-0.41577	0.232087
CL14428.Contig2_All	meta_185	-0.297026	0.404608
Unigene14359_All	meta_185	-0.409976	0.239323
Unigene6683_All	meta_185	0.83223	0.00281585
CL4867.Contig8_All	meta_185	-0.414488	0.233677
CL13582.Contig1_All	meta_185	0.248316	0.489082
Unigene12659_All	meta_185	0.0332869	0.927265
CL16563.Contig8_All	meta_185	0.480534	0.15978
CL3811.Contig1_All	meta_185	0.440284	0.202867
Unigene28512_All	meta_185	0.215371	0.550128
Unigene46612_All	meta_185	0.403425	0.247653
CL4185.Contig3_All	meta_185	0.126997	0.726632
Unigene963_All	meta_185	-0.335594	0.34313
CL70.Contig1_All	meta_185	-0.519648	0.12369
Unigene43064_All	meta_185	0.548342	0.100758
CL16035.Contig3_All	meta_185	-0.549535	0.0998676
CL16618.Contig6_All	meta_185	-0.373287	0.28802
Unigene23025_All	meta_185	0.643367	0.044756
Unigene60373_All	meta_185	0.40233	0.249061
Unigene38774_All	meta_185	-0.444905	0.197612
Unigene33860_All	meta_185	0.192277	0.594603
Unigene52403_All	meta_185	-0.431225	0.213402
Unigene40261_All	meta_185	0.186951	0.60504
CL841.Contig59_All	meta_185	-0.387555	0.268494
Unigene35859_All	meta_185	-0.468012	0.172534
CL5566.Contig1_All	meta_185	-0.525244	0.118986
Unigene4780_All	meta_185	-0.45409	0.187403
CL12026.Contig1_All	meta_185	-0.359168	0.30807
CL2085.Contig11_All	meta_185	0.308617	0.385608
Unigene67684_All	meta_185	0.253771	0.479266
CL3218.Contig2_All	meta_185	-0.378856	0.280311
CL365.Contig1_All	meta_185	-0.366215	0.297973
CL3218.Contig3_All	meta_185	-0.560576	0.091867
CL14214.Contig5_All	meta_185	-0.355796	0.312965
Unigene3412_All	meta_185	-0.47033	0.170129
CL8319.Contig2_All	meta_185	-0.391458	0.263282
Unigene31709_All	meta_185	-0.356906	0.311349
Unigene1963_All	meta_185	-0.497894	0.143065
Unigene59209_All	meta_185	-0.469698	0.170782
CL16618.Contig7_All	meta_185	-0.560589	0.0918577
Unigene59203_All	meta_185	-0.502836	0.138511
Unigene59208_All	meta_185	-0.530495	0.114674
CL7575.Contig2_All	meta_185	0.511811	0.13047
CL16618.Contig4_All	meta_185	-0.498356	0.142636
CL8680.Contig1_All	meta_185	-0.374673	0.286091
CL4073.Contig2_All	meta_185	-0.295369	0.407361
Unigene51325_All	meta_316	-0.247538	0.490489
Unigene34463_All	meta_316	-0.225032	0.531922
Unigene14286_All	meta_316	0.269055	0.452229
Unigene8594_All	meta_316	-0.518759	0.124448
Unigene46758_All	meta_316	-0.48951	0.150998
CL7712.Contig2_All	meta_316	0.557061	0.0943678
CL12819.Contig8_All	meta_316	0.147849	0.683558
CL4535.Contig2_All	meta_316	0.327091	0.356251
Unigene26441_All	meta_316	-0.539771	0.107299
Unigene12705_All	meta_316	-0.0325568	0.928857
Unigene27996_All	meta_316	-0.588858	0.073279
CL3073.Contig3_All	meta_316	0.185812	0.607281
CL15547.Contig1_All	meta_316	0.610311	0.0609453
CL17181.Contig12_All	meta_316	-0.371602	0.290376
Unigene40653_All	meta_316	-0.349966	0.321521
CL16269.Contig1_All	meta_316	-0.0340629	0.925574
CL3527.Contig5_All	meta_316	-0.417288	0.230213
CL437.Contig8_All	meta_316	0.302122	0.396201
Unigene54600_All	meta_316	0.532656	0.112928
CL6758.Contig2_All	meta_316	-0.479647	0.160664
Unigene18693_All	meta_316	-0.607314	0.0625797
Unigene56636_All	meta_316	-0.448101	0.194023
CL5834.Contig5_All	meta_316	0.154571	0.66984
CL3527.Contig1_All	meta_316	-0.227832	0.526691
Unigene42392_All	meta_316	-0.104635	0.773601
CL8278.Contig3_All	meta_316	0.587747	0.0739584
Unigene26222_All	meta_316	-0.565631	0.0883448
CL14428.Contig2_All	meta_316	-0.311558	0.380858
Unigene14359_All	meta_316	-0.368311	0.295004
Unigene6683_All	meta_316	0.50936	0.132636
CL4867.Contig8_All	meta_316	-0.451812	0.189905
CL13582.Contig1_All	meta_316	0.158487	0.661887
Unigene12659_All	meta_316	0.249544	0.486864
CL16563.Contig8_All	meta_316	0.454154	0.187333
CL3811.Contig1_All	meta_316	0.451992	0.189706
Unigene28512_All	meta_316	-0.0338462	0.926046
Unigene46612_All	meta_316	0.322269	0.363802
CL4185.Contig3_All	meta_316	-0.0920198	0.800402
Unigene963_All	meta_316	-0.529266	0.115674
CL70.Contig1_All	meta_316	-0.729758	0.0165862
Unigene43064_All	meta_316	0.0300049	0.934423
CL16035.Contig3_All	meta_316	-0.654025	0.0402256
CL16618.Contig6_All	meta_316	-0.394456	0.259317
Unigene23025_All	meta_316	0.330962	0.350246
Unigene60373_All	meta_316	0.0910568	0.802457
Unigene38774_All	meta_316	-0.466772	0.173829
Unigene33860_All	meta_316	0.723255	0.018084
Unigene52403_All	meta_316	-0.474214	0.166143
Unigene40261_All	meta_316	0.161947	0.654887
CL841.Contig59_All	meta_316	-0.303469	0.393993
Unigene35859_All	meta_316	-0.420163	0.226685
CL5566.Contig1_All	meta_316	-0.719841	0.0189066
Unigene4780_All	meta_316	-0.397158	0.255771
CL12026.Contig1_All	meta_316	-0.342592	0.332517
CL2085.Contig11_All	meta_316	0.16911	0.64047
Unigene67684_All	meta_316	0.0427615	0.90663
CL3218.Contig2_All	meta_316	-0.431076	0.213578
CL365.Contig1_All	meta_316	-0.221978	0.537651
CL3218.Contig3_All	meta_316	-0.346322	0.326931
CL14214.Contig5_All	meta_316	-0.434974	0.209005
Unigene3412_All	meta_316	-0.53887	0.108002
CL8319.Contig2_All	meta_316	-0.327657	0.355369
Unigene31709_All	meta_316	-0.177024	0.624669
Unigene1963_All	meta_316	-0.4324	0.212019
Unigene59209_All	meta_316	-0.468101	0.172441
CL16618.Contig7_All	meta_316	-0.642908	0.0449586
Unigene59203_All	meta_316	-0.509324	0.132668
Unigene59208_All	meta_316	-0.454838	0.186585
CL7575.Contig2_All	meta_316	-0.0632411	0.862212
CL16618.Contig4_All	meta_316	-0.452238	0.189436
CL8680.Contig1_All	meta_316	-0.334366	0.345008
CL4073.Contig2_All	meta_316	-0.263633	0.46174
Unigene51325_All	meta_472	0.052266	0.88598
Unigene34463_All	meta_472	0.0836086	0.818379
Unigene14286_All	meta_472	-0.623002	0.0543368
Unigene8594_All	meta_472	0.692878	0.0263341
Unigene46758_All	meta_472	0.0756176	0.835529
CL7712.Contig2_All	meta_472	-0.448043	0.194088
CL12819.Contig8_All	meta_472	-0.565548	0.0884018
CL4535.Contig2_All	meta_472	-0.598374	0.0676245
Unigene26441_All	meta_472	0.742951	0.0138165
Unigene12705_All	meta_472	-0.424965	0.220864
Unigene27996_All	meta_472	0.745664	0.0132899
CL3073.Contig3_All	meta_472	-0.59915	0.0671765
CL15547.Contig1_All	meta_472	-0.673496	0.0327662
CL17181.Contig12_All	meta_472	0.723974	0.0179139
Unigene40653_All	meta_472	0.436802	0.20688
CL16269.Contig1_All	meta_472	-0.553616	0.0968606
CL3527.Contig5_All	meta_472	0.464895	0.1758
CL437.Contig8_All	meta_472	-0.383693	0.273705
Unigene54600_All	meta_472	-0.347277	0.32551
CL6758.Contig2_All	meta_472	0.0206887	0.954763
Unigene18693_All	meta_472	0.770525	0.00909991
Unigene56636_All	meta_472	0.304475	0.392348
CL5834.Contig5_All	meta_472	-0.419931	0.226969
CL3527.Contig1_All	meta_472	0.474638	0.165712
Unigene42392_All	meta_472	-0.521091	0.122467
CL8278.Contig3_All	meta_472	-0.448147	0.193972
Unigene26222_All	meta_472	0.775508	0.00838933
CL14428.Contig2_All	meta_472	0.631463	0.0502061
Unigene14359_All	meta_472	0.761082	0.0105612
Unigene6683_All	meta_472	-0.285195	0.424451
CL4867.Contig8_All	meta_472	-0.0239675	0.947601
CL13582.Contig1_All	meta_472	-0.395278	0.258235
Unigene12659_All	meta_472	-0.49282	0.147835
CL16563.Contig8_All	meta_472	-0.659088	0.0381862
CL3811.Contig1_All	meta_472	-0.376801	0.283142
Unigene28512_All	meta_472	-0.53882	0.108042
Unigene46612_All	meta_472	-0.582994	0.0769117
CL4185.Contig3_All	meta_472	-0.514133	0.128438
Unigene963_All	meta_472	0.257979	0.471753
CL70.Contig1_All	meta_472	0.153776	0.671457
Unigene43064_All	meta_472	-0.408076	0.241723
CL16035.Contig3_All	meta_472	0.479147	0.161163
CL16618.Contig6_All	meta_472	0.0988569	0.785852
Unigene23025_All	meta_472	-0.319321	0.368458
Unigene60373_All	meta_472	-0.363271	0.30217
Unigene38774_All	meta_472	0.0503301	0.890181
Unigene33860_All	meta_472	-0.462668	0.178155
Unigene52403_All	meta_472	0.458	0.183153
Unigene40261_All	meta_472	-0.316428	0.373056
CL841.Contig59_All	meta_472	0.144841	0.689724
Unigene35859_All	meta_472	0.340121	0.336246
CL5566.Contig1_All	meta_472	0.382141	0.275815
Unigene4780_All	meta_472	-0.00126697	0.997229
CL12026.Contig1_All	meta_472	0.182619	0.613579
CL2085.Contig11_All	meta_472	-0.450056	0.191848
Unigene67684_All	meta_472	-0.61956	0.0560798
CL3218.Contig2_All	meta_472	0.146348	0.686632
CL365.Contig1_All	meta_472	0.156809	0.665291
CL3218.Contig3_All	meta_472	0.446541	0.195769
CL14214.Contig5_All	meta_472	0.078828	0.828631
Unigene3412_All	meta_472	0.495464	0.145337
CL8319.Contig2_All	meta_472	0.511013	0.131173
Unigene31709_All	meta_472	0.178342	0.62205
Unigene1963_All	meta_472	0.228958	0.524595
Unigene59209_All	meta_472	0.2041	0.57167
CL16618.Contig7_All	meta_472	0.298149	0.402748
Unigene59203_All	meta_472	0.429854	0.215024
Unigene59208_All	meta_472	0.307158	0.387976
CL7575.Contig2_All	meta_472	-0.39267	0.261675
CL16618.Contig4_All	meta_472	0.355509	0.313382
CL8680.Contig1_All	meta_472	0.136198	0.707532
CL4073.Contig2_All	meta_472	-0.00150861	0.9967
Unigene51325_All	meta_496	-0.573858	0.0828001
Unigene34463_All	meta_496	-0.580639	0.0784026
Unigene14286_All	meta_496	0.431711	0.21283
Unigene8594_All	meta_496	-0.459644	0.181383
Unigene46758_All	meta_496	-0.384325	0.272849
CL7712.Contig2_All	meta_496	0.602552	0.0652349
CL12819.Contig8_All	meta_496	0.593123	0.070708
CL4535.Contig2_All	meta_496	0.239639	0.50487
Unigene26441_All	meta_496	-0.485235	0.155143
Unigene12705_All	meta_496	0.371515	0.290497
Unigene27996_All	meta_496	-0.503229	0.138153
CL3073.Contig3_All	meta_496	0.738193	0.0147748
CL15547.Contig1_All	meta_496	0.769291	0.00928219
CL17181.Contig12_All	meta_496	-0.409413	0.240032
Unigene40653_All	meta_496	-0.454189	0.187295
CL16269.Contig1_All	meta_496	0.308457	0.385867
CL3527.Contig5_All	meta_496	-0.619149	0.0562906
CL437.Contig8_All	meta_496	0.379375	0.279597
Unigene54600_All	meta_496	0.374509	0.286319
CL6758.Contig2_All	meta_496	-0.407964	0.241864
Unigene18693_All	meta_496	-0.517788	0.125279
Unigene56636_All	meta_496	-0.39894	0.253449
CL5834.Contig5_All	meta_496	0.654221	0.0401452
CL3527.Contig1_All	meta_496	-0.57367	0.0829245
Unigene42392_All	meta_496	0.350499	0.320735
CL8278.Contig3_All	meta_496	0.863014	0.00130151
Unigene26222_All	meta_496	-0.501687	0.139562
CL14428.Contig2_All	meta_496	-0.416215	0.231537
Unigene14359_All	meta_496	-0.672255	0.0332109
Unigene6683_All	meta_496	0.521708	0.121945
CL4867.Contig8_All	meta_496	-0.43672	0.206976
CL13582.Contig1_All	meta_496	0.231452	0.51996
Unigene12659_All	meta_496	0.44597	0.196412
CL16563.Contig8_All	meta_496	0.724918	0.0176923
CL3811.Contig1_All	meta_496	0.84888	0.00189346
Unigene28512_All	meta_496	0.337256	0.340593
Unigene46612_All	meta_496	0.592331	0.0711809
CL4185.Contig3_All	meta_496	0.340912	0.335049
Unigene963_All	meta_496	-0.573731	0.0828842
CL70.Contig1_All	meta_496	-0.631843	0.0500257
Unigene43064_All	meta_496	0.482401	0.157928
CL16035.Contig3_All	meta_496	-0.691627	0.0267208
CL16618.Contig6_All	meta_496	-0.425933	0.2197
Unigene23025_All	meta_496	0.484989	0.155384
Unigene60373_All	meta_496	0.630148	0.0508339
Unigene38774_All	meta_496	-0.490193	0.150342
Unigene33860_All	meta_496	0.755481	0.0115019
Unigene52403_All	meta_496	-0.480985	0.159331
Unigene40261_All	meta_496	0.225801	0.530484
CL841.Contig59_All	meta_496	-0.509133	0.132839
Unigene35859_All	meta_496	-0.70216	0.0235851
CL5566.Contig1_All	meta_496	-0.614608	0.0586519
Unigene4780_All	meta_496	-0.469095	0.171407
CL12026.Contig1_All	meta_496	-0.37888	0.280277
CL2085.Contig11_All	meta_496	0.0574075	0.874834
Unigene67684_All	meta_496	0.546788	0.101925
CL3218.Contig2_All	meta_496	-0.434105	0.21002
CL365.Contig1_All	meta_496	-0.447517	0.194676
CL3218.Contig3_All	meta_496	-0.628764	0.0515003
CL14214.Contig5_All	meta_496	-0.449621	0.19233
Unigene3412_All	meta_496	-0.556761	0.0945831
CL8319.Contig2_All	meta_496	-0.494322	0.146413
Unigene31709_All	meta_496	-0.43379	0.210388
Unigene1963_All	meta_496	-0.581645	0.0777637
Unigene59209_All	meta_496	-0.528124	0.116609
CL16618.Contig7_All	meta_496	-0.586524	0.0747113
Unigene59203_All	meta_496	-0.564739	0.0889601
Unigene59208_All	meta_496	-0.542848	0.104921
CL7575.Contig2_All	meta_496	0.31823	0.370189
CL16618.Contig4_All	meta_496	-0.57612	0.0813163
CL8680.Contig1_All	meta_496	-0.413153	0.23534
CL4073.Contig2_All	meta_496	-0.317888	0.370731
Unigene51325_All	meta_1091	0.421871	0.224604
Unigene34463_All	meta_1091	0.394658	0.259051
Unigene14286_All	meta_1091	-0.649738	0.0420089
Unigene8594_All	meta_1091	0.665654	0.0356466
Unigene46758_All	meta_1091	0.899023	0.000402021
CL7712.Contig2_All	meta_1091	-0.438438	0.204988
CL12819.Contig8_All	meta_1091	-0.559588	0.0925653
CL4535.Contig2_All	meta_1091	-0.627753	0.0519907
Unigene26441_All	meta_1091	0.598165	0.0677457
Unigene12705_All	meta_1091	-0.45698	0.184257
Unigene27996_All	meta_1091	0.67047	0.0338579
CL3073.Contig3_All	meta_1091	-0.492776	0.147877
CL15547.Contig1_All	meta_1091	-0.434655	0.209377
CL17181.Contig12_All	meta_1091	0.379933	0.278833
Unigene40653_All	meta_1091	0.787688	0.00681893
CL16269.Contig1_All	meta_1091	-0.37379	0.28732
CL3527.Contig5_All	meta_1091	0.499628	0.141457
CL437.Contig8_All	meta_1091	-0.512118	0.130201
Unigene54600_All	meta_1091	-0.353217	0.316735
CL6758.Contig2_All	meta_1091	0.804692	0.00499198
Unigene18693_All	meta_1091	0.627274	0.052224
Unigene56636_All	meta_1091	0.891094	0.000538605
CL5834.Contig5_All	meta_1091	-0.392596	0.261773
CL3527.Contig1_All	meta_1091	0.124338	0.732177
Unigene42392_All	meta_1091	-0.358958	0.308374
CL8278.Contig3_All	meta_1091	-0.492786	0.147867
Unigene26222_All	meta_1091	0.689924	0.0272532
CL14428.Contig2_All	meta_1091	0.593261	0.0706261
Unigene14359_All	meta_1091	0.564365	0.0892186
Unigene6683_All	meta_1091	-0.326627	0.356974
CL4867.Contig8_All	meta_1091	0.566299	0.0878864
CL13582.Contig1_All	meta_1091	-0.712696	0.0207115
Unigene12659_All	meta_1091	-0.587679	0.0740001
CL16563.Contig8_All	meta_1091	-0.724567	0.0177745
CL3811.Contig1_All	meta_1091	-0.344608	0.329493
Unigene28512_All	meta_1091	-0.477318	0.163
Unigene46612_All	meta_1091	-0.324859	0.359737
CL4185.Contig3_All	meta_1091	-0.501595	0.139646
Unigene963_All	meta_1091	0.78769	0.00681876
CL70.Contig1_All	meta_1091	0.49216	0.148462
Unigene43064_All	meta_1091	-0.371712	0.290221
CL16035.Contig3_All	meta_1091	0.957926	1.30295e-05
CL16618.Contig6_All	meta_1091	0.332159	0.348399
Unigene23025_All	meta_1091	-0.408072	0.241727
Unigene60373_All	meta_1091	-0.423967	0.222067
Unigene38774_All	meta_1091	0.516126	0.126709
Unigene33860_All	meta_1091	-0.641626	0.0455273
Unigene52403_All	meta_1091	0.631032	0.0504114
Unigene40261_All	meta_1091	-0.453642	0.187894
CL841.Contig59_All	meta_1091	0.292209	0.412632
Unigene35859_All	meta_1091	0.55865	0.0932318
CL5566.Contig1_All	meta_1091	0.921306	0.000152451
Unigene4780_All	meta_1091	0.339747	0.336811
CL12026.Contig1_All	meta_1091	0.551966	0.0980693
CL2085.Contig11_All	meta_1091	-0.399227	0.253076
Unigene67684_All	meta_1091	-0.508106	0.133754
CL3218.Contig2_All	meta_1091	0.840477	0.00232605
CL365.Contig1_All	meta_1091	0.0486479	0.893834
CL3218.Contig3_All	meta_1091	0.379199	0.279839
CL14214.Contig5_All	meta_1091	0.748374	0.0127782
Unigene3412_All	meta_1091	0.373735	0.287396
CL8319.Contig2_All	meta_1091	0.518101	0.125011
Unigene31709_All	meta_1091	-0.0548559	0.880363
Unigene1963_All	meta_1091	0.52169	0.12196
Unigene59209_All	meta_1091	0.365188	0.299434
CL16618.Contig7_All	meta_1091	0.817914	0.00383612
Unigene59203_All	meta_1091	0.692856	0.0263408
Unigene59208_All	meta_1091	0.470467	0.169987
CL7575.Contig2_All	meta_1091	-0.374779	0.285943
CL16618.Contig4_All	meta_1091	0.401207	0.250509
CL8680.Contig1_All	meta_1091	0.260435	0.467392
CL4073.Contig2_All	meta_1091	0.178498	0.62174
Unigene51325_All	meta_1637	-0.588965	0.0732138
Unigene34463_All	meta_1637	-0.579198	0.0793243
Unigene14286_All	meta_1637	0.492793	0.14786
Unigene8594_All	meta_1637	-0.0760078	0.83469
Unigene46758_All	meta_1637	-0.190337	0.598397
CL7712.Contig2_All	meta_1637	0.702527	0.0234806
CL12819.Contig8_All	meta_1637	0.407834	0.242029
CL4535.Contig2_All	meta_1637	0.332731	0.347519
Unigene26441_All	meta_1637	-0.110723	0.760741
Unigene12705_All	meta_1637	0.373415	0.287841
Unigene27996_All	meta_1637	-0.118796	0.743771
CL3073.Contig3_All	meta_1637	0.512403	0.129951
CL15547.Contig1_All	meta_1637	0.818887	0.00375945
CL17181.Contig12_All	meta_1637	-0.41653	0.231148
Unigene40653_All	meta_1637	-0.337165	0.340732
CL16269.Contig1_All	meta_1637	0.378626	0.280626
CL3527.Contig5_All	meta_1637	-0.570486	0.0850449
CL437.Contig8_All	meta_1637	0.647122	0.0431227
Unigene54600_All	meta_1637	0.638161	0.0470879
CL6758.Contig2_All	meta_1637	-0.352171	0.318271
Unigene18693_All	meta_1637	-0.135758	0.708443
Unigene56636_All	meta_1637	-0.17224	0.634205
CL5834.Contig5_All	meta_1637	0.539623	0.107414
CL3527.Contig1_All	meta_1637	-0.785067	0.00713755
Unigene42392_All	meta_1637	0.342573	0.332547
CL8278.Contig3_All	meta_1637	0.491423	0.149164
Unigene26222_All	meta_1637	-0.13427	0.711523
CL14428.Contig2_All	meta_1637	-0.253924	0.478991
Unigene14359_All	meta_1637	-0.623117	0.0542795
Unigene6683_All	meta_1637	0.665615	0.035661
CL4867.Contig8_All	meta_1637	-0.563008	0.0901612
CL13582.Contig1_All	meta_1637	0.286943	0.42149
Unigene12659_All	meta_1637	0.170786	0.637113
CL16563.Contig8_All	meta_1637	0.558959	0.0930118
CL3811.Contig1_All	meta_1637	0.588375	0.0735738
Unigene28512_All	meta_1637	0.416625	0.23103
Unigene46612_All	meta_1637	0.715343	0.0200295
CL4185.Contig3_All	meta_1637	0.215501	0.54988
Unigene963_All	meta_1637	-0.58568	0.0752334
CL70.Contig1_All	meta_1637	-0.716857	0.0196465
Unigene43064_All	meta_1637	0.440129	0.203044
CL16035.Contig3_All	meta_1637	-0.455795	0.185543
CL16618.Contig6_All	meta_1637	-0.680223	0.030425
Unigene23025_All	meta_1637	0.411892	0.236915
Unigene60373_All	meta_1637	0.531319	0.114007
Unigene38774_All	meta_1637	-0.646058	0.0435813
Unigene33860_All	meta_1637	0.450386	0.191482
Unigene52403_All	meta_1637	-0.393502	0.260575
Unigene40261_All	meta_1637	0.208991	0.562282
CL841.Contig59_All	meta_1637	-0.770399	0.00911835
Unigene35859_All	meta_1637	-0.699506	0.02435
CL5566.Contig1_All	meta_1637	-0.282357	0.429276
Unigene4780_All	meta_1637	-0.783485	0.00733497
CL12026.Contig1_All	meta_1637	-0.381675	0.276451
CL2085.Contig11_All	meta_1637	0.370879	0.291388
Unigene67684_All	meta_1637	0.432445	0.211966
CL3218.Contig2_All	meta_1637	-0.2384	0.507143
CL365.Contig1_All	meta_1637	-0.807344	0.00474248
CL3218.Contig3_All	meta_1637	-0.689982	0.0272349
CL14214.Contig5_All	meta_1637	-0.529339	0.115614
Unigene3412_All	meta_1637	-0.666209	0.0354373
CL8319.Contig2_All	meta_1637	-0.303759	0.393518
Unigene31709_All	meta_1637	-0.802197	0.00523504
Unigene1963_All	meta_1637	-0.734279	0.0155972
Unigene59209_All	meta_1637	-0.771658	0.00893469
CL16618.Contig7_All	meta_1637	-0.576773	0.0808909
Unigene59203_All	meta_1637	-0.503744	0.137684
Unigene59208_All	meta_1637	-0.763396	0.0101889
CL7575.Contig2_All	meta_1637	0.344813	0.329186
CL16618.Contig4_All	meta_1637	-0.797175	0.00574978
CL8680.Contig1_All	meta_1637	-0.694025	0.025983
CL4073.Contig2_All	meta_1637	-0.637211	0.0475222
