# Supplementary material for: Comparative Transcriptomic and Metabolomic Analyses of Differences in Trunk Spiral Grain in Pinus yunnanensis
Source: Int J Mol Sci. 2023 Sep 28;24(19):14658. doi: 10.3390/ijms241914658 (PMC10572851; doi:10.3390/ijms241914658)
Supplement: Supplementary file 1 [file ijms-24-14658-s001.zip › Table S5. Primer information.xls]

## Sheet: Sheet1
Unigenes	Annotation	Description	Forward primer (5'-3')	Reverse primers (5'-3')
CL3988.Contig2_All	MKK4_5	plant hormone signal transduction	TACATGAGCCCCGAGAGATT	ATAGCACTCCAGCAGAGTCA
CL4761.Contig5_All	KIF11	microtuble related protein	GAGGTTTATGCTGCTCGTGA	TTGCTTGGCATCATATCGCT
CL7342.Contig1_All	BAK1	plant hormone signal transduction	GGTGTCTTACAAAACGGTGC	CACAAGCTCACCAGTGTCAT
Unigene43064_All	ABCG2	transpoter	GCCTACTGTTTCTGGACGAG	GGAAGGCTGATGTATCGTCG
Unigene31619_All	ARF7	plant hormone signal transduction	CCATTGTCGTGTGATTTACGG	TTTCTCACCTCTTGCTTACGG
Unigene28800_All	ABCC2	transpoter	CCCTCTTGAAGTATGAAACGA	GCTTGATAGGATGGCTGGT
CL2039.Contig1_All	WRKY33	plant hormone signal transduction	TTGATCACCGGCATCCTCAC	GAAGCAAACTGTTCGCAGCA
CL12088.Contig3_All	COI1	plant hormone signal transduction	GTCGCTGAAACTGAAGGGGA	GATTTCGAGGAGCCCGAGAG
CL1065.Contig7_All	CRE1	plant hormone signal transduction	GCAGTGCTTTGAGTGATGAG	TTGAGAACGAATACCTGGGG
CL5455.Contig3_All	PIF3	plant hormone signal transduction	CTCTGTCTCCTGCGTTGGTT	TCCTTGTGGCTCTTATCCGC
